# Supplementary material for: Transcriptome analysis of coding and long non-coding RNAs highlights the regulatory network of cascade initiation of permanent molars in miniature pigs
Source: BMC Genomics. 2017 Feb 10;18:148. doi: 10.1186/s12864-017-3546-4 (PMC5303240; doi:10.1186/s12864-017-3546-4)
Supplement: Additional file 3: — Data 1. The differentially expressed genes and GOs from sequencing. (XLSX 15911 kb) [file 12864_2017_3546_MOESM3_ESM.xlsx]

## Sheet: gene_exp_diff_hgGO_symbol_mmGO_
Additional file 3: Data 1. The differentially expressed genes and GOs from sequencing
Test_id	Locus	sample_1	sample_2	status	value_1	value_2	log2(fold_change)	test_stat	p_value	q_value	significant	blast to WZP-symbol	WZP-GO	Blast to Homo-symbol	Homo-Go	mm-symbol	mm-go	Blast to cow-symbol	Cow-go
TCONS_00968417	scaffold640:2156164-2248420	E50	E60	OK	6.44615	2.19291	-1.55559	1.04322	0.296847	0.354108	no	2014-03-01	GO:0006508~proteolysis,GO:0009057~macromolecule catabolic process,GO:0019941~modification-dependent protein catabolic process,GO:0030163~protein catabolic process,GO:0043632~modification-dependent macromolecule catabolic process,GO:0044257~cellular protein catabolic process,GO:0044265~cellular macromolecule catabolic process,GO:0051603~proteolysis involved in cellular protein catabolic process,,G…	-	-	-	-	-	-
TCONS_00968417	scaffold640:2156164-2248420	E50	E70	OK	6.44615	0	-1.79769e+308	-1.79769e+308	0.0871157	0.132145	no	2014-03-01	GO:0006508~proteolysis,GO:0009057~macromolecule catabolic process,GO:0019941~modification-dependent protein catabolic process,GO:0030163~protein catabolic process,GO:0043632~modification-dependent macromolecule catabolic process,GO:0044257~cellular protein catabolic process,GO:0044265~cellular macromolecule catabolic process,GO:0051603~proteolysis involved in cellular protein catabolic process,,G…	-	-	-	-	-	-
TCONS_00968417	scaffold640:2156164-2248420	E60	E70	OK	2.19291	0	-1.79769e+308	-1.79769e+308	0.0841021	0.129941	no	2014-03-01	GO:0006508~proteolysis,GO:0009057~macromolecule catabolic process,GO:0019941~modification-dependent protein catabolic process,GO:0030163~protein catabolic process,GO:0043632~modification-dependent macromolecule catabolic process,GO:0044257~cellular protein catabolic process,GO:0044265~cellular macromolecule catabolic process,GO:0051603~proteolysis involved in cellular protein catabolic process,,G…	-	-	-	-	-	-
TCONS_00021710	scaffold1:2442368-2549452	E50	E60	NOTEST	0	0	0	0	1	1	no	2014-03-04	,,GO:0008270~zinc ion binding,GO:0043167~ion binding,GO:0043169~cation binding,GO:0046872~metal ion binding,GO:0046914~transition metal ion binding,	-	-	-	-	-	-
TCONS_00021710	scaffold1:2442368-2549452	E50	E70	NOTEST	0	0	0	0	1	1	no	2014-03-04	,,GO:0008270~zinc ion binding,GO:0043167~ion binding,GO:0043169~cation binding,GO:0046872~metal ion binding,GO:0046914~transition metal ion binding,	-	-	-	-	-	-
TCONS_00021710	scaffold1:2442368-2549452	E60	E70	NOTEST	0	0	0	0	1	1	no	2014-03-04	,,GO:0008270~zinc ion binding,GO:0043167~ion binding,GO:0043169~cation binding,GO:0046872~metal ion binding,GO:0046914~transition metal ion binding,	-	-	-	-	-	-
TCONS_00452520	scaffold256:3268938-3319057	E50	E60	OK	14.7911	1.5286	-3.27445	2.08166	0.0373734	0.12295	no	2014-03-05	,,GO:0008270~zinc ion binding,GO:0043167~ion binding,GO:0043169~cation binding,GO:0046872~metal ion binding,GO:0046914~transition metal ion binding,	-	-	-	-	-	-
TCONS_00452520	scaffold256:3268938-3319057	E50	E70	OK	14.7911	0	-1.79769e+308	-1.79769e+308	0.0641781	0.12295	no	2014-03-05	,,GO:0008270~zinc ion binding,GO:0043167~ion binding,GO:0043169~cation binding,GO:0046872~metal ion binding,GO:0046914~transition metal ion binding,	-	-	-	-	-	-
TCONS_00452520	scaffold256:3268938-3319057	E60	E70	OK	1.5286	0	-1.79769e+308	-1.79769e+308	0.1251	0.167468	no	2014-03-05	,,GO:0008270~zinc ion binding,GO:0043167~ion binding,GO:0043169~cation binding,GO:0046872~metal ion binding,GO:0046914~transition metal ion binding,	-	-	-	-	-	-
TCONS_00745531	scaffold425:163028-222583	E50	E60	NOTEST	0	0	0	0	1	1	no	2014-03-06	,,GO:0008270~zinc ion binding,GO:0008603~cAMP-dependent protein kinase regulator activity,GO:0019207~kinase regulator activity,GO:0019887~protein kinase regulator activity,GO:0043167~ion binding,GO:0043169~cation binding,GO:0046872~metal ion binding,GO:0046914~transition metal ion binding,	-	-	-	-	-	-
TCONS_00745531	scaffold425:163028-222583	E50	E70	OK	0	18.7766	1.79769e+308	1.79769e+308	0.118503	0.160961	no	2014-03-06	,,GO:0008270~zinc ion binding,GO:0008603~cAMP-dependent protein kinase regulator activity,GO:0019207~kinase regulator activity,GO:0019887~protein kinase regulator activity,GO:0043167~ion binding,GO:0043169~cation binding,GO:0046872~metal ion binding,GO:0046914~transition metal ion binding,	-	-	-	-	-	-
TCONS_00745531	scaffold425:163028-222583	E60	E70	OK	0	18.7766	1.79769e+308	1.79769e+308	0.118503	0.160961	no	2014-03-06	,,GO:0008270~zinc ion binding,GO:0008603~cAMP-dependent protein kinase regulator activity,GO:0019207~kinase regulator activity,GO:0019887~protein kinase regulator activity,GO:0043167~ion binding,GO:0043169~cation binding,GO:0046872~metal ion binding,GO:0046914~transition metal ion binding,	-	-	-	-	-	-
TCONS_01099982	scaffold83:2014381-2049565	E50	E60	OK	715.98	0	-1.79769e+308	-1.79769e+308	0.0433475	0.12295	no	2014-03-07	GO:0006508~proteolysis,GO:0009057~macromolecule catabolic process,GO:0019941~modification-dependent protein catabolic process,GO:0030163~protein catabolic process,GO:0043632~modification-dependent macromolecule catabolic process,GO:0044257~cellular protein catabolic process,GO:0044265~cellular macromolecule catabolic process,GO:0051603~proteolysis involved in cellular protein catabolic process,,,…	-	-	-	-	-	-
TCONS_01099982	scaffold83:2014381-2049565	E50	E70	OK	715.98	1950.52	1.44587	-1.24005	0.214957	0.264361	no	2014-03-07	GO:0006508~proteolysis,GO:0009057~macromolecule catabolic process,GO:0019941~modification-dependent protein catabolic process,GO:0030163~protein catabolic process,GO:0043632~modification-dependent macromolecule catabolic process,GO:0044257~cellular protein catabolic process,GO:0044265~cellular macromolecule catabolic process,GO:0051603~proteolysis involved in cellular protein catabolic process,,,…	-	-	-	-	-	-
TCONS_01099982	scaffold83:2014381-2049565	E60	E70	OK	0	1950.52	1.79769e+308	1.79769e+308	0.0368017	0.12295	no	2014-03-07	GO:0006508~proteolysis,GO:0009057~macromolecule catabolic process,GO:0019941~modification-dependent protein catabolic process,GO:0030163~protein catabolic process,GO:0043632~modification-dependent macromolecule catabolic process,GO:0044257~cellular protein catabolic process,GO:0044265~cellular macromolecule catabolic process,GO:0051603~proteolysis involved in cellular protein catabolic process,,,…	-	-	-	-	-	-
TCONS_00285330	scaffold185:1143569-1276142	E50	E60	OK	0	7.00274	1.79769e+308	1.79769e+308	0.0520951	0.12295	no	2014-03-08	GO:0006508~proteolysis,GO:0006955~immune response,GO:0009057~macromolecule catabolic process,GO:0019941~modification-dependent protein catabolic process,GO:0030163~protein catabolic process,GO:0043632~modification-dependent macromolecule catabolic process,GO:0044257~cellular protein catabolic process,GO:0044265~cellular macromolecule catabolic process,GO:0051603~proteolysis involved in cellular p…	-	-	-	-	-	-
TCONS_00285330	scaffold185:1143569-1276142	E50	E70	NOTEST	0	0	0	0	1	1	no	2014-03-08	GO:0006508~proteolysis,GO:0006955~immune response,GO:0009057~macromolecule catabolic process,GO:0019941~modification-dependent protein catabolic process,GO:0030163~protein catabolic process,GO:0043632~modification-dependent macromolecule catabolic process,GO:0044257~cellular protein catabolic process,GO:0044265~cellular macromolecule catabolic process,GO:0051603~proteolysis involved in cellular p…	-	-	-	-	-	-
TCONS_00285330	scaffold185:1143569-1276142	E60	E70	OK	7.00274	0	-1.79769e+308	-1.79769e+308	0.0520951	0.12295	no	2014-03-08	GO:0006508~proteolysis,GO:0006955~immune response,GO:0009057~macromolecule catabolic process,GO:0019941~modification-dependent protein catabolic process,GO:0030163~protein catabolic process,GO:0043632~modification-dependent macromolecule catabolic process,GO:0044257~cellular protein catabolic process,GO:0044265~cellular macromolecule catabolic process,GO:0051603~proteolysis involved in cellular p…	-	-	-	-	-	-
TCONS_01080064	scaffold796:616007-697799	E50	E60	OK	0	5.07699	1.79769e+308	1.79769e+308	0.0556092	0.12295	no	2014-03-10	GO:0006508~proteolysis,GO:0009057~macromolecule catabolic process,GO:0019941~modification-dependent protein catabolic process,GO:0030163~protein catabolic process,GO:0043632~modification-dependent macromolecule catabolic process,GO:0044257~cellular protein catabolic process,GO:0044265~cellular macromolecule catabolic process,GO:0051603~proteolysis involved in cellular protein catabolic process,,,…	-	-	-	-	-	-
TCONS_01080064	scaffold796:616007-697799	E50	E70	NOTEST	0	0	0	0	1	1	no	2014-03-10	GO:0006508~proteolysis,GO:0009057~macromolecule catabolic process,GO:0019941~modification-dependent protein catabolic process,GO:0030163~protein catabolic process,GO:0043632~modification-dependent macromolecule catabolic process,GO:0044257~cellular protein catabolic process,GO:0044265~cellular macromolecule catabolic process,GO:0051603~proteolysis involved in cellular protein catabolic process,,,…	-	-	-	-	-	-
TCONS_01080064	scaffold796:616007-697799	E60	E70	OK	5.07699	0	-1.79769e+308	-1.79769e+308	0.0556092	0.12295	no	2014-03-10	GO:0006508~proteolysis,GO:0009057~macromolecule catabolic process,GO:0019941~modification-dependent protein catabolic process,GO:0030163~protein catabolic process,GO:0043632~modification-dependent macromolecule catabolic process,GO:0044257~cellular protein catabolic process,GO:0044265~cellular macromolecule catabolic process,GO:0051603~proteolysis involved in cellular protein catabolic process,,,…	-	-	-	-	-	-
TCONS_01131807	scaffold897:1303909-1416689	E50	E60	OK	0	1.94464	1.79769e+308	1.79769e+308	0.0926632	0.135987	no	2014-03-11	,,GO:0008270~zinc ion binding,GO:0043167~ion binding,GO:0043169~cation binding,GO:0046872~metal ion binding,GO:0046914~transition metal ion binding,	-	-	-	-	-	-
TCONS_01131807	scaffold897:1303909-1416689	E50	E70	NOTEST	0	0	0	0	1	1	no	2014-03-11	,,GO:0008270~zinc ion binding,GO:0043167~ion binding,GO:0043169~cation binding,GO:0046872~metal ion binding,GO:0046914~transition metal ion binding,	-	-	-	-	-	-
TCONS_01131807	scaffold897:1303909-1416689	E60	E70	OK	1.94464	0	-1.79769e+308	-1.79769e+308	0.0926632	0.135987	no	2014-03-11	,,GO:0008270~zinc ion binding,GO:0043167~ion binding,GO:0043169~cation binding,GO:0046872~metal ion binding,GO:0046914~transition metal ion binding,	-	-	-	-	-	-
TCONS_01082863	scaffold8:225393-230370	E50	E60	NOTEST	0	0	0	0	1	1	no	2014-04-03	,,GO:0008270~zinc ion binding,GO:0043167~ion binding,GO:0043169~cation binding,GO:0046872~metal ion binding,GO:0046914~transition metal ion binding,	-	-	-	-	-	-
TCONS_01082863	scaffold8:225393-230370	E50	E70	NOTEST	0	0	0	0	1	1	no	2014-04-03	,,GO:0008270~zinc ion binding,GO:0043167~ion binding,GO:0043169~cation binding,GO:0046872~metal ion binding,GO:0046914~transition metal ion binding,	-	-	-	-	-	-
TCONS_01082863	scaffold8:225393-230370	E60	E70	NOTEST	0	0	0	0	1	1	no	2014-04-03	,,GO:0008270~zinc ion binding,GO:0043167~ion binding,GO:0043169~cation binding,GO:0046872~metal ion binding,GO:0046914~transition metal ion binding,	-	-	-	-	-	-
TCONS_00669687	scaffold386:756233-759916	E50	E60	OK	2.45214	1.55493	-0.657196	0.447899	0.654226	0.714312	no	2014-09-01	GO:0007049~cell cycle,GO:0051301~cell division,,GO:0005856~cytoskeleton,GO:0005938~cell cortex,GO:0031105~septin complex,GO:0032156~septin cytoskeleton,GO:0043228~non-membrane-bounded organelle,GO:0043232~intracellular non-membrane-bounded organelle,GO:0044430~cytoskeletal part,GO:0044448~cell cortex part,,GO:0000166~nucleotide binding,GO:0005525~GTP binding,GO:0017076~purine nucleotide binding,G…	-	-	-	-	-	-
TCONS_00669687	scaffold386:756233-759916	E50	E70	OK	2.45214	4.44212	0.857208	-0.610258	0.541691	0.60577	no	2014-09-01	GO:0007049~cell cycle,GO:0051301~cell division,,GO:0005856~cytoskeleton,GO:0005938~cell cortex,GO:0031105~septin complex,GO:0032156~septin cytoskeleton,GO:0043228~non-membrane-bounded organelle,GO:0043232~intracellular non-membrane-bounded organelle,GO:0044430~cytoskeletal part,GO:0044448~cell cortex part,,GO:0000166~nucleotide binding,GO:0005525~GTP binding,GO:0017076~purine nucleotide binding,G…	-	-	-	-	-	-
TCONS_00669687	scaffold386:756233-759916	E60	E70	OK	1.55493	4.44212	1.5144	-1.08528	0.2778	0.333457	no	2014-09-01	GO:0007049~cell cycle,GO:0051301~cell division,,GO:0005856~cytoskeleton,GO:0005938~cell cortex,GO:0031105~septin complex,GO:0032156~septin cytoskeleton,GO:0043228~non-membrane-bounded organelle,GO:0043232~intracellular non-membrane-bounded organelle,GO:0044430~cytoskeletal part,GO:0044448~cell cortex part,,GO:0000166~nucleotide binding,GO:0005525~GTP binding,GO:0017076~purine nucleotide binding,G…	-	-	-	-	-	-
TCONS_00555583	scaffold3060:354706-389780	E50	E60	LOWDATA	0	0	5.50521e-315	0	1	1	no	2014-09-02	GO:0000087~M phase of mitotic cell cycle,GO:0000278~mitotic cell cycle,GO:0000279~M phase,GO:0000280~nuclear division,GO:0007049~cell cycle,GO:0007067~mitosis,GO:0022402~cell cycle process,GO:0022403~cell cycle phase,GO:0048285~organelle fission,GO:0051301~cell division,,GO:0005819~spindle,GO:0005856~cytoskeleton,GO:0005938~cell cortex,GO:0015630~microtubule cytoskeleton,GO:0031105~septin complex…	-	-	-	-	-	-
TCONS_00555583	scaffold3060:354706-389780	E50	E70	LOWDATA	0	0	-1.79769e+308	0	1	1	no	2014-09-02	GO:0000087~M phase of mitotic cell cycle,GO:0000278~mitotic cell cycle,GO:0000279~M phase,GO:0000280~nuclear division,GO:0007049~cell cycle,GO:0007067~mitosis,GO:0022402~cell cycle process,GO:0022403~cell cycle phase,GO:0048285~organelle fission,GO:0051301~cell division,,GO:0005819~spindle,GO:0005856~cytoskeleton,GO:0005938~cell cortex,GO:0015630~microtubule cytoskeleton,GO:0031105~septin complex…	-	-	-	-	-	-
TCONS_00555583	scaffold3060:354706-389780	E60	E70	LOWDATA	0	0	-1.79769e+308	0	1	1	no	2014-09-02	GO:0000087~M phase of mitotic cell cycle,GO:0000278~mitotic cell cycle,GO:0000279~M phase,GO:0000280~nuclear division,GO:0007049~cell cycle,GO:0007067~mitosis,GO:0022402~cell cycle process,GO:0022403~cell cycle phase,GO:0048285~organelle fission,GO:0051301~cell division,,GO:0005819~spindle,GO:0005856~cytoskeleton,GO:0005938~cell cortex,GO:0015630~microtubule cytoskeleton,GO:0031105~septin complex…	-	-	-	-	-	-
TCONS_00026999	scaffold1:4190093-4208674	E50	E60	LOWDATA	0	0	-1.79769e+308	0	1	1	no	2014-09-03	GO:0007049~cell cycle,GO:0051301~cell division,,GO:0000267~cell fraction,GO:0005624~membrane fraction,GO:0005626~insoluble fraction,GO:0005856~cytoskeleton,GO:0005886~plasma membrane,GO:0005938~cell cortex,GO:0019717~synaptosome,GO:0019898~extrinsic to membrane,GO:0030054~cell junction,GO:0031105~septin complex,GO:0032156~septin cytoskeleton,GO:0043228~non-membrane-bounded organelle,GO:0043232~in…	-	-	-	-	-	-
TCONS_00026999	scaffold1:4190093-4208674	E50	E70	LOWDATA	0	0	-1.79769e+308	0	1	1	no	2014-09-03	GO:0007049~cell cycle,GO:0051301~cell division,,GO:0000267~cell fraction,GO:0005624~membrane fraction,GO:0005626~insoluble fraction,GO:0005856~cytoskeleton,GO:0005886~plasma membrane,GO:0005938~cell cortex,GO:0019717~synaptosome,GO:0019898~extrinsic to membrane,GO:0030054~cell junction,GO:0031105~septin complex,GO:0032156~septin cytoskeleton,GO:0043228~non-membrane-bounded organelle,GO:0043232~in…	-	-	-	-	-	-
TCONS_00026999	scaffold1:4190093-4208674	E60	E70	LOWDATA	28.9567	14087.2	8.92627	0	1	1	no	2014-09-03	GO:0007049~cell cycle,GO:0051301~cell division,,GO:0000267~cell fraction,GO:0005624~membrane fraction,GO:0005626~insoluble fraction,GO:0005856~cytoskeleton,GO:0005886~plasma membrane,GO:0005938~cell cortex,GO:0019717~synaptosome,GO:0019898~extrinsic to membrane,GO:0030054~cell junction,GO:0031105~septin complex,GO:0032156~septin cytoskeleton,GO:0043228~non-membrane-bounded organelle,GO:0043232~in…	-	-	-	-	-	-
TCONS_00780792	scaffold450:862252-870464	E50	E60	NOTEST	0	0	0	0	1	1	no	2014-09-04	GO:0007049~cell cycle,,GO:0005856~cytoskeleton,GO:0005938~cell cortex,GO:0031105~septin complex,GO:0032156~septin cytoskeleton,GO:0043228~non-membrane-bounded organelle,GO:0043232~intracellular non-membrane-bounded organelle,GO:0044430~cytoskeletal part,GO:0044448~cell cortex part,,GO:0000166~nucleotide binding,GO:0005525~GTP binding,GO:0017076~purine nucleotide binding,GO:0019001~guanyl nucleoti…	-	-	-	-	-	-
TCONS_00780792	scaffold450:862252-870464	E50	E70	NOTEST	0	0	0	0	1	1	no	2014-09-04	GO:0007049~cell cycle,,GO:0005856~cytoskeleton,GO:0005938~cell cortex,GO:0031105~septin complex,GO:0032156~septin cytoskeleton,GO:0043228~non-membrane-bounded organelle,GO:0043232~intracellular non-membrane-bounded organelle,GO:0044430~cytoskeletal part,GO:0044448~cell cortex part,,GO:0000166~nucleotide binding,GO:0005525~GTP binding,GO:0017076~purine nucleotide binding,GO:0019001~guanyl nucleoti…	-	-	-	-	-	-
TCONS_00780792	scaffold450:862252-870464	E60	E70	NOTEST	0	0	0	0	1	1	no	2014-09-04	GO:0007049~cell cycle,,GO:0005856~cytoskeleton,GO:0005938~cell cortex,GO:0031105~septin complex,GO:0032156~septin cytoskeleton,GO:0043228~non-membrane-bounded organelle,GO:0043232~intracellular non-membrane-bounded organelle,GO:0044430~cytoskeletal part,GO:0044448~cell cortex part,,GO:0000166~nucleotide binding,GO:0005525~GTP binding,GO:0017076~purine nucleotide binding,GO:0019001~guanyl nucleoti…	-	-	-	-	-	-
TCONS_00174819	scaffold138:882252-887856	E50	E60	LOWDATA	1087.18	49.5266	-4.45624	0	1	1	no	2014-09-05	GO:0007049~cell cycle,GO:0017157~regulation of exocytosis,GO:0045921~positive regulation of exocytosis,GO:0051046~regulation of secretion,GO:0051047~positive regulation of secretion,GO:0051050~positive regulation of transport,GO:0051301~cell division,GO:0060341~regulation of cellular localization,GO:0060627~regulation of vesicle-mediated transport,,GO:0000267~cell fraction,GO:0005624~membrane fra…	-	-	-	-	-	-
TCONS_00174819	scaffold138:882252-887856	E50	E70	LOWDATA	1087.18	0	-1.79769e+308	0	1	1	no	2014-09-05	GO:0007049~cell cycle,GO:0017157~regulation of exocytosis,GO:0045921~positive regulation of exocytosis,GO:0051046~regulation of secretion,GO:0051047~positive regulation of secretion,GO:0051050~positive regulation of transport,GO:0051301~cell division,GO:0060341~regulation of cellular localization,GO:0060627~regulation of vesicle-mediated transport,,GO:0000267~cell fraction,GO:0005624~membrane fra…	-	-	-	-	-	-
TCONS_00174819	scaffold138:882252-887856	E60	E70	LOWDATA	49.5266	0	-1.79769e+308	0	1	1	no	2014-09-05	GO:0007049~cell cycle,GO:0017157~regulation of exocytosis,GO:0045921~positive regulation of exocytosis,GO:0051046~regulation of secretion,GO:0051047~positive regulation of secretion,GO:0051050~positive regulation of transport,GO:0051301~cell division,GO:0060341~regulation of cellular localization,GO:0060627~regulation of vesicle-mediated transport,,GO:0000267~cell fraction,GO:0005624~membrane fra…	-	-	-	-	-	-
TCONS_00352194	scaffold212:2932097-2990916	E50	E60	LOWDATA	92.7619	1.09851	-6.39992	0	1	1	no	2014-09-06	GO:0007049~cell cycle,,GO:0005856~cytoskeleton,GO:0005938~cell cortex,GO:0031105~septin complex,GO:0032156~septin cytoskeleton,GO:0043228~non-membrane-bounded organelle,GO:0043232~intracellular non-membrane-bounded organelle,GO:0044430~cytoskeletal part,GO:0044448~cell cortex part,,GO:0000166~nucleotide binding,GO:0005525~GTP binding,GO:0017076~purine nucleotide binding,GO:0019001~guanyl nucleoti…	-	-	-	-	-	-
TCONS_00352194	scaffold212:2932097-2990916	E50	E70	LOWDATA	92.7619	16.8686	-2.45919	0	1	1	no	2014-09-06	GO:0007049~cell cycle,,GO:0005856~cytoskeleton,GO:0005938~cell cortex,GO:0031105~septin complex,GO:0032156~septin cytoskeleton,GO:0043228~non-membrane-bounded organelle,GO:0043232~intracellular non-membrane-bounded organelle,GO:0044430~cytoskeletal part,GO:0044448~cell cortex part,,GO:0000166~nucleotide binding,GO:0005525~GTP binding,GO:0017076~purine nucleotide binding,GO:0019001~guanyl nucleoti…	-	-	-	-	-	-
TCONS_00352194	scaffold212:2932097-2990916	E60	E70	LOWDATA	1.09851	16.8686	3.94072	0	1	1	no	2014-09-06	GO:0007049~cell cycle,,GO:0005856~cytoskeleton,GO:0005938~cell cortex,GO:0031105~septin complex,GO:0032156~septin cytoskeleton,GO:0043228~non-membrane-bounded organelle,GO:0043232~intracellular non-membrane-bounded organelle,GO:0044430~cytoskeletal part,GO:0044448~cell cortex part,,GO:0000166~nucleotide binding,GO:0005525~GTP binding,GO:0017076~purine nucleotide binding,GO:0019001~guanyl nucleoti…	-	-	-	-	-	-
TCONS_00270062	scaffold177:9347567-9423597	E50	E60	OK	14848	0	-1.79769e+308	-1.79769e+308	0.0321676	0.12295	no	2014-09-07	GO:0000087~M phase of mitotic cell cycle,GO:0000278~mitotic cell cycle,GO:0000279~M phase,GO:0000280~nuclear division,GO:0006461~protein complex assembly,GO:0007049~cell cycle,GO:0007067~mitosis,GO:0022402~cell cycle process,GO:0022403~cell cycle phase,GO:0043933~macromolecular complex subunit organization,GO:0048285~organelle fission,GO:0051259~protein oligomerization,GO:0051291~protein heterool…	-	-	-	-	-	-
TCONS_00270062	scaffold177:9347567-9423597	E50	E70	OK	14848	26311.8	0.82544	-0.742935	0.457521	0.522051	no	2014-09-07	GO:0000087~M phase of mitotic cell cycle,GO:0000278~mitotic cell cycle,GO:0000279~M phase,GO:0000280~nuclear division,GO:0006461~protein complex assembly,GO:0007049~cell cycle,GO:0007067~mitosis,GO:0022402~cell cycle process,GO:0022403~cell cycle phase,GO:0043933~macromolecular complex subunit organization,GO:0048285~organelle fission,GO:0051259~protein oligomerization,GO:0051291~protein heterool…	-	-	-	-	-	-
TCONS_00270062	scaffold177:9347567-9423597	E60	E70	OK	0	26311.8	1.79769e+308	1.79769e+308	0.0341413	0.12295	no	2014-09-07	GO:0000087~M phase of mitotic cell cycle,GO:0000278~mitotic cell cycle,GO:0000279~M phase,GO:0000280~nuclear division,GO:0006461~protein complex assembly,GO:0007049~cell cycle,GO:0007067~mitosis,GO:0022402~cell cycle process,GO:0022403~cell cycle phase,GO:0043933~macromolecular complex subunit organization,GO:0048285~organelle fission,GO:0051259~protein oligomerization,GO:0051291~protein heterool…	-	-	-	-	-	-
TCONS_00089463	scaffold114:239049-257903	E50	E60	OK	0.929553	46.0821	5.63152	-3.81282	0.000137389	0.00245769	yes	2014-09-08	GO:0007049~cell cycle,,GO:0005856~cytoskeleton,GO:0005938~cell cortex,GO:0031105~septin complex,GO:0032156~septin cytoskeleton,GO:0043228~non-membrane-bounded organelle,GO:0043232~intracellular non-membrane-bounded organelle,GO:0044430~cytoskeletal part,GO:0044448~cell cortex part,,GO:0000166~nucleotide binding,GO:0005525~GTP binding,GO:0017076~purine nucleotide binding,GO:0019001~guanyl nucleoti…	-	-	-	-	-	-
TCONS_00089463	scaffold114:239049-257903	E50	E70	NOTEST	0.929553	0	-1.79769e+308	-1.79769e+308	0.130545	1	no	2014-09-08	GO:0007049~cell cycle,,GO:0005856~cytoskeleton,GO:0005938~cell cortex,GO:0031105~septin complex,GO:0032156~septin cytoskeleton,GO:0043228~non-membrane-bounded organelle,GO:0043232~intracellular non-membrane-bounded organelle,GO:0044430~cytoskeletal part,GO:0044448~cell cortex part,,GO:0000166~nucleotide binding,GO:0005525~GTP binding,GO:0017076~purine nucleotide binding,GO:0019001~guanyl nucleoti…	-	-	-	-	-	-
TCONS_00089463	scaffold114:239049-257903	E60	E70	OK	46.0821	0	-1.79769e+308	-1.79769e+308	0.0241258	0.12295	no	2014-09-08	GO:0007049~cell cycle,,GO:0005856~cytoskeleton,GO:0005938~cell cortex,GO:0031105~septin complex,GO:0032156~septin cytoskeleton,GO:0043228~non-membrane-bounded organelle,GO:0043232~intracellular non-membrane-bounded organelle,GO:0044430~cytoskeletal part,GO:0044448~cell cortex part,,GO:0000166~nucleotide binding,GO:0005525~GTP binding,GO:0017076~purine nucleotide binding,GO:0019001~guanyl nucleoti…	-	-	-	-	-	-
TCONS_00176019	scaffold14:1184919-1308208	E50	E60	LOWDATA	12787.3	862.176	-3.89058	0	1	1	no	2014-09-09	GO:0007049~cell cycle,,,GO:0000166~nucleotide binding,GO:0005525~GTP binding,GO:0017076~purine nucleotide binding,GO:0019001~guanyl nucleotide binding,GO:0032553~ribonucleotide binding,GO:0032555~purine ribonucleotide binding,GO:0032561~guanyl ribonucleotide binding,	-	-	-	-	-	-
TCONS_00176019	scaffold14:1184919-1308208	E50	E70	LOWDATA	12787.3	35631.2	1.47844	0	1	1	no	2014-09-09	GO:0007049~cell cycle,,,GO:0000166~nucleotide binding,GO:0005525~GTP binding,GO:0017076~purine nucleotide binding,GO:0019001~guanyl nucleotide binding,GO:0032553~ribonucleotide binding,GO:0032555~purine ribonucleotide binding,GO:0032561~guanyl ribonucleotide binding,	-	-	-	-	-	-
TCONS_00176019	scaffold14:1184919-1308208	E60	E70	LOWDATA	862.176	35631.2	5.36902	0	1	1	no	2014-09-09	GO:0007049~cell cycle,,,GO:0000166~nucleotide binding,GO:0005525~GTP binding,GO:0017076~purine nucleotide binding,GO:0019001~guanyl nucleotide binding,GO:0032553~ribonucleotide binding,GO:0032555~purine ribonucleotide binding,GO:0032561~guanyl ribonucleotide binding,	-	-	-	-	-	-
TCONS_00878987	scaffold535:42930-82103	E50	E60	NOTEST	0	0	0	0	1	1	no	2014-09-10	GO:0007049~cell cycle,GO:0051301~cell division,,GO:0005856~cytoskeleton,GO:0005938~cell cortex,GO:0031105~septin complex,GO:0032156~septin cytoskeleton,GO:0043228~non-membrane-bounded organelle,GO:0043232~intracellular non-membrane-bounded organelle,GO:0044430~cytoskeletal part,GO:0044448~cell cortex part,,GO:0000166~nucleotide binding,GO:0005525~GTP binding,GO:0017076~purine nucleotide binding,G…	-	-	-	-	-	-
TCONS_00878987	scaffold535:42930-82103	E50	E70	NOTEST	0	0	0	0	1	1	no	2014-09-10	GO:0007049~cell cycle,GO:0051301~cell division,,GO:0005856~cytoskeleton,GO:0005938~cell cortex,GO:0031105~septin complex,GO:0032156~septin cytoskeleton,GO:0043228~non-membrane-bounded organelle,GO:0043232~intracellular non-membrane-bounded organelle,GO:0044430~cytoskeletal part,GO:0044448~cell cortex part,,GO:0000166~nucleotide binding,GO:0005525~GTP binding,GO:0017076~purine nucleotide binding,G…	-	-	-	-	-	-
TCONS_00878987	scaffold535:42930-82103	E60	E70	NOTEST	0	0	0	0	1	1	no	2014-09-10	GO:0007049~cell cycle,GO:0051301~cell division,,GO:0005856~cytoskeleton,GO:0005938~cell cortex,GO:0031105~septin complex,GO:0032156~septin cytoskeleton,GO:0043228~non-membrane-bounded organelle,GO:0043232~intracellular non-membrane-bounded organelle,GO:0044430~cytoskeletal part,GO:0044448~cell cortex part,,GO:0000166~nucleotide binding,GO:0005525~GTP binding,GO:0017076~purine nucleotide binding,G…	-	-	-	-	-	-
TCONS_01060329	scaffold753:1452540-1489774	E50	E60	LOWDATA	322.693	0	-1.79769e+308	0	1	1	no	2014-09-11	GO:0007049~cell cycle,GO:0051301~cell division,,GO:0005856~cytoskeleton,GO:0005938~cell cortex,GO:0030424~axon,GO:0030425~dendrite,GO:0031105~septin complex,GO:0032156~septin cytoskeleton,GO:0042995~cell projection,GO:0043005~neuron projection,GO:0043197~dendritic spine,GO:0043228~non-membrane-bounded organelle,GO:0043232~intracellular non-membrane-bounded organelle,GO:0044430~cytoskeletal part,G…	-	-	-	-	-	-
TCONS_01060329	scaffold753:1452540-1489774	E50	E70	LOWDATA	322.693	18471.2	5.83897	0	1	1	no	2014-09-11	GO:0007049~cell cycle,GO:0051301~cell division,,GO:0005856~cytoskeleton,GO:0005938~cell cortex,GO:0030424~axon,GO:0030425~dendrite,GO:0031105~septin complex,GO:0032156~septin cytoskeleton,GO:0042995~cell projection,GO:0043005~neuron projection,GO:0043197~dendritic spine,GO:0043228~non-membrane-bounded organelle,GO:0043232~intracellular non-membrane-bounded organelle,GO:0044430~cytoskeletal part,G…	-	-	-	-	-	-
TCONS_01060329	scaffold753:1452540-1489774	E60	E70	LOWDATA	0	0	-1.79769e+308	0	1	1	no	2014-09-11	GO:0007049~cell cycle,GO:0051301~cell division,,GO:0005856~cytoskeleton,GO:0005938~cell cortex,GO:0030424~axon,GO:0030425~dendrite,GO:0031105~septin complex,GO:0032156~septin cytoskeleton,GO:0042995~cell projection,GO:0043005~neuron projection,GO:0043197~dendritic spine,GO:0043228~non-membrane-bounded organelle,GO:0043232~intracellular non-membrane-bounded organelle,GO:0044430~cytoskeletal part,G…	-	-	-	-	-	-
TCONS_00066153	scaffold11:754558-765343	E50	E60	NOTEST	0	0	0	0	1	1	no	2014-09-12	GO:0007049~cell cycle,GO:0051301~cell division,,GO:0001725~stress fiber,GO:0005819~spindle,GO:0005856~cytoskeleton,GO:0005938~cell cortex,GO:0015629~actin cytoskeleton,GO:0015630~microtubule cytoskeleton,GO:0030496~midbody,GO:0031105~septin complex,GO:0032153~cell division site,GO:0032154~cleavage furrow,GO:0032155~cell division site part,GO:0032156~septin cytoskeleton,GO:0032432~actin filament b…	-	-	-	-	-	-
TCONS_00066153	scaffold11:754558-765343	E50	E70	NOTEST	0	0	0	0	1	1	no	2014-09-12	GO:0007049~cell cycle,GO:0051301~cell division,,GO:0001725~stress fiber,GO:0005819~spindle,GO:0005856~cytoskeleton,GO:0005938~cell cortex,GO:0015629~actin cytoskeleton,GO:0015630~microtubule cytoskeleton,GO:0030496~midbody,GO:0031105~septin complex,GO:0032153~cell division site,GO:0032154~cleavage furrow,GO:0032155~cell division site part,GO:0032156~septin cytoskeleton,GO:0032432~actin filament b…	-	-	-	-	-	-
TCONS_00066153	scaffold11:754558-765343	E60	E70	NOTEST	0	0	0	0	1	1	no	2014-09-12	GO:0007049~cell cycle,GO:0051301~cell division,,GO:0001725~stress fiber,GO:0005819~spindle,GO:0005856~cytoskeleton,GO:0005938~cell cortex,GO:0015629~actin cytoskeleton,GO:0015630~microtubule cytoskeleton,GO:0030496~midbody,GO:0031105~septin complex,GO:0032153~cell division site,GO:0032154~cleavage furrow,GO:0032155~cell division site part,GO:0032156~septin cytoskeleton,GO:0032432~actin filament b…	-	-	-	-	-	-
TCONS_01020029	scaffold704:807252-826506	E50	E60	NOTEST	1.18398	0	-1.79769e+308	-1.79769e+308	0.119296	1	no	2014-09-14	GO:0007049~cell cycle,GO:0051301~cell division,,GO:0005856~cytoskeleton,GO:0005938~cell cortex,GO:0031105~septin complex,GO:0032156~septin cytoskeleton,GO:0043228~non-membrane-bounded organelle,GO:0043232~intracellular non-membrane-bounded organelle,GO:0044430~cytoskeletal part,GO:0044448~cell cortex part,,GO:0000166~nucleotide binding,GO:0005525~GTP binding,GO:0017076~purine nucleotide binding,G…	-	-	-	-	-	-
TCONS_01020029	scaffold704:807252-826506	E50	E70	NOTEST	1.18398	0.379016	-1.64331	0.868523	0.385108	1	no	2014-09-14	GO:0007049~cell cycle,GO:0051301~cell division,,GO:0005856~cytoskeleton,GO:0005938~cell cortex,GO:0031105~septin complex,GO:0032156~septin cytoskeleton,GO:0043228~non-membrane-bounded organelle,GO:0043232~intracellular non-membrane-bounded organelle,GO:0044430~cytoskeletal part,GO:0044448~cell cortex part,,GO:0000166~nucleotide binding,GO:0005525~GTP binding,GO:0017076~purine nucleotide binding,G…	-	-	-	-	-	-
TCONS_01020029	scaffold704:807252-826506	E60	E70	NOTEST	0	0.379016	1.79769e+308	1.79769e+308	0.158655	1	no	2014-09-14	GO:0007049~cell cycle,GO:0051301~cell division,,GO:0005856~cytoskeleton,GO:0005938~cell cortex,GO:0031105~septin complex,GO:0032156~septin cytoskeleton,GO:0043228~non-membrane-bounded organelle,GO:0043232~intracellular non-membrane-bounded organelle,GO:0044430~cytoskeletal part,GO:0044448~cell cortex part,,GO:0000166~nucleotide binding,GO:0005525~GTP binding,GO:0017076~purine nucleotide binding,G…	-	-	-	-	-	-
TCONS_01146052	scaffold921:1963481-1992652	E50	E60	OK	0	75.6682	1.79769e+308	1.79769e+308	0.0507373	0.12295	no	2014-09-15	GO:0003006~reproductive developmental process,GO:0006323~DNA packaging,GO:0006325~chromatin organization,GO:0006457~protein folding,GO:0006458~'de novo' protein folding,GO:0006997~nucleus organization,GO:0007276~gamete generation,GO:0007281~germ cell development,GO:0007283~spermatogenesis,GO:0007286~spermatid development,GO:0007289~spermatid nucleus differentiation,GO:0019953~sexual reproduction,…	-	-	-	-	-	-
TCONS_01146052	scaffold921:1963481-1992652	E50	E70	NOTEST	0	0	0	0	1	1	no	2014-09-15	GO:0003006~reproductive developmental process,GO:0006323~DNA packaging,GO:0006325~chromatin organization,GO:0006457~protein folding,GO:0006458~'de novo' protein folding,GO:0006997~nucleus organization,GO:0007276~gamete generation,GO:0007281~germ cell development,GO:0007283~spermatogenesis,GO:0007286~spermatid development,GO:0007289~spermatid nucleus differentiation,GO:0019953~sexual reproduction,…	-	-	-	-	-	-
TCONS_01146052	scaffold921:1963481-1992652	E60	E70	OK	75.6682	0	-1.79769e+308	-1.79769e+308	0.0507373	0.12295	no	2014-09-15	GO:0003006~reproductive developmental process,GO:0006323~DNA packaging,GO:0006325~chromatin organization,GO:0006457~protein folding,GO:0006458~'de novo' protein folding,GO:0006997~nucleus organization,GO:0007276~gamete generation,GO:0007281~germ cell development,GO:0007283~spermatogenesis,GO:0007286~spermatid development,GO:0007289~spermatid nucleus differentiation,GO:0019953~sexual reproduction,…	-	-	-	-	-	-
TCONS_00011379	C21727146:57-323	E50	E60	OK	0	1115.17	1.79769e+308	1.79769e+308	0.067943	0.12295	no	-	-	-	-	-	-	-	-
TCONS_00011379	C21727146:57-323	E50	E70	NOTEST	0	0	0	0	1	1	no	-	-	-	-	-	-	-	-
TCONS_00011379	C21727146:57-323	E60	E70	OK	1115.17	0	-1.79769e+308	-1.79769e+308	0.067943	0.12295	no	-	-	-	-	-	-	-	-
TCONS_00011967	C22107876:0-358	E50	E60	OK	0	2922.02	1.79769e+308	1.79769e+308	0.053911	0.12295	no	-	-	-	-	-	-	-	-
TCONS_00011967	C22107876:0-358	E50	E70	NOTEST	0	0	0	0	1	1	no	-	-	-	-	-	-	-	-
TCONS_00011967	C22107876:0-358	E60	E70	OK	2922.02	0	-1.79769e+308	-1.79769e+308	0.053911	0.12295	no	-	-	-	-	-	-	-	-
TCONS_00011972	C22111608:5-461	E50	E60	OK	0	188.618	1.79769e+308	1.79769e+308	0.100092	0.142508	no	-	-	-	-	-	-	-	-
TCONS_00011972	C22111608:5-461	E50	E70	NOTEST	0	0	0	0	1	1	no	-	-	-	-	-	-	-	-
TCONS_00011972	C22111608:5-461	E60	E70	OK	188.618	0	-1.79769e+308	-1.79769e+308	0.100092	0.142508	no	-	-	-	-	-	-	-	-
TCONS_00013148	C22982638:10-928	E50	E60	OK	0	16.8819	1.79769e+308	1.79769e+308	0.0418671	0.12295	no	-	-	-	-	-	-	-	-
TCONS_00013148	C22982638:10-928	E50	E70	NOTEST	0	0.373528	1.79769e+308	1.79769e+308	0.158655	1	no	-	-	-	-	-	-	-	-
TCONS_00013148	C22982638:10-928	E60	E70	OK	16.8819	0.373528	-5.49811	3.29917	0.000969719	0.0115332	yes	-	-	-	-	-	-	-	-
TCONS_00013624	C23439308:1-1457	E50	E60	LOWDATA	4140.94	0	-1.79769e+308	0	1	1	no	-	-	-	-	-	-	-	-
TCONS_00013624	C23439308:1-1457	E50	E70	LOWDATA	4140.94	0	-1.79769e+308	0	1	1	no	-	-	-	-	-	-	-	-
TCONS_00013624	C23439308:1-1457	E60	E70	LOWDATA	0	0	5.50521e-315	0	1	1	no	-	-	-	-	-	-	-	-
TCONS_00013875	C23738722:140-1971	E50	E60	OK	0	13.0029	1.79769e+308	1.79769e+308	0.0357774	0.12295	no	-	-	-	-	-	-	-	-
TCONS_00013875	C23738722:140-1971	E50	E70	NOTEST	0	0	0	0	1	1	no	-	-	-	-	-	-	-	-
TCONS_00013875	C23738722:140-1971	E60	E70	OK	13.0029	0	-1.79769e+308	-1.79769e+308	0.0357774	0.12295	no	-	-	-	-	-	-	-	-
TCONS_00013953	C23901448:207-2391	E50	E60	OK	0	3.09692	1.79769e+308	1.79769e+308	0.0532004	0.12295	no	-	-	-	-	-	-	-	-
TCONS_00013953	C23901448:207-2391	E50	E70	NOTEST	0	0	0	0	1	1	no	-	-	-	-	-	-	-	-
TCONS_00013953	C23901448:207-2391	E60	E70	OK	3.09692	0	-1.79769e+308	-1.79769e+308	0.0532004	0.12295	no	-	-	-	-	-	-	-	-
TCONS_00014003	C24037384:531-2465	E50	E60	NOTEST	0	0	0	0	1	1	no	-	-	-	-	-	-	-	-
TCONS_00014003	C24037384:531-2465	E50	E70	NOTEST	0	0	0	0	1	1	no	-	-	-	-	-	-	-	-
TCONS_00014003	C24037384:531-2465	E60	E70	NOTEST	0	0	0	0	1	1	no	-	-	-	-	-	-	-	-
TCONS_00014021	C24113292:27-2139	E50	E60	OK	0	3.08996	1.79769e+308	1.79769e+308	0.0643715	0.12295	no	-	-	-	-	-	-	-	-
TCONS_00014021	C24113292:27-2139	E50	E70	NOTEST	0	0	0	0	1	1	no	-	-	-	-	-	-	-	-
TCONS_00014021	C24113292:27-2139	E60	E70	OK	3.08996	0	-1.79769e+308	-1.79769e+308	0.0643715	0.12295	no	-	-	-	-	-	-	-	-
TCONS_00014056	C24168496:487-1923	E50	E60	OK	0	31.3206	1.79769e+308	1.79769e+308	0.0648128	0.12295	no	-	-	-	-	-	-	-	-
TCONS_00014056	C24168496:487-1923	E50	E70	NOTEST	0	0	0	0	1	1	no	-	-	-	-	-	-	-	-
TCONS_00014056	C24168496:487-1923	E60	E70	OK	31.3206	0	-1.79769e+308	-1.79769e+308	0.0648128	0.12295	no	-	-	-	-	-	-	-	-
TCONS_00016155	Scaffold15597:0-525	E50	E60	OK	0	0.625062	1.79769e+308	1.79769e+308	0.158655	0.201764	no	-	-	-	-	-	-	-	-
TCONS_00016155	Scaffold15597:0-525	E50	E70	NOTEST	0	0	0	0	1	1	no	-	-	-	-	-	-	-	-
TCONS_00016155	Scaffold15597:0-525	E60	E70	OK	0.625062	0	-1.79769e+308	-1.79769e+308	0.158655	0.201764	no	-	-	-	-	-	-	-	-
TCONS_00016401	Scaffold16457:23-683	E50	E60	NOTEST	0	0	0	0	1	1	no	-	-	-	-	-	-	-	-
TCONS_00016401	Scaffold16457:23-683	E50	E70	NOTEST	0	0	0	0	1	1	no	-	-	-	-	-	-	-	-
TCONS_00016401	Scaffold16457:23-683	E60	E70	NOTEST	0	0	0	0	1	1	no	-	-	-	-	-	-	-	-
TCONS_00016503	Scaffold16843:134-1030	E50	E60	OK	3.0285	2.59494	-0.222902	0.149356	0.881272	0.918645	no	-	-	-	-	-	-	-	-
TCONS_00016503	Scaffold16843:134-1030	E50	E70	OK	3.0285	0	-1.79769e+308	-1.79769e+308	0.100092	0.142508	no	-	-	-	-	-	-	-	-
TCONS_00016503	Scaffold16843:134-1030	E60	E70	OK	2.59494	0	-1.79769e+308	-1.79769e+308	0.0703447	0.12295	no	-	-	-	-	-	-	-	-
TCONS_00016562	Scaffold17098:0-465	E50	E60	NOTEST	0	0	0	0	1	1	no	-	-	-	-	-	-	-	-
TCONS_00016562	Scaffold17098:0-465	E50	E70	NOTEST	0	0	0	0	1	1	no	-	-	-	-	-	-	-	-
TCONS_00016562	Scaffold17098:0-465	E60	E70	NOTEST	0	0	0	0	1	1	no	-	-	-	-	-	-	-	-
TCONS_00017182	Scaffold20044:40-832	E50	E60	NOTEST	0	0.206378	1.79769e+308	1.79769e+308	0.158655	1	no	-	-	-	-	-	-	-	-
TCONS_00017182	Scaffold20044:40-832	E50	E70	NOTEST	0	0	0	0	1	1	no	-	-	-	-	-	-	-	-
TCONS_00017182	Scaffold20044:40-832	E60	E70	NOTEST	0.206378	0	-1.79769e+308	-1.79769e+308	0.158655	1	no	-	-	-	-	-	-	-	-
TCONS_00017705	Scaffold22800:2224-2904	E50	E60	NOTEST	0	0	0	0	1	1	no	-	-	-	-	-	-	-	-
TCONS_00017705	Scaffold22800:2224-2904	E50	E70	NOTEST	0	0	0	0	1	1	no	-	-	-	-	-	-	-	-
TCONS_00017705	Scaffold22800:2224-2904	E60	E70	NOTEST	0	0	0	0	1	1	no	-	-	-	-	-	-	-	-
TCONS_00017742	Scaffold23029:254-619	E50	E60	OK	0	5.95268	1.79769e+308	1.79769e+308	0.158655	0.201764	no	-	-	-	-	-	-	-	-
TCONS_00017742	Scaffold23029:254-619	E50	E70	NOTEST	0	0	0	0	1	1	no	-	-	-	-	-	-	-	-
TCONS_00017742	Scaffold23029:254-619	E60	E70	OK	5.95268	0	-1.79769e+308	-1.79769e+308	0.158655	0.201764	no	-	-	-	-	-	-	-	-
TCONS_00018315	Scaffold25646:7-1005	E50	E60	NOTEST	0	0	0	0	1	1	no	-	-	-	-	-	-	-	-
TCONS_00018315	Scaffold25646:7-1005	E50	E70	NOTEST	0	0	0	0	1	1	no	-	-	-	-	-	-	-	-
TCONS_00018315	Scaffold25646:7-1005	E60	E70	NOTEST	0	0	0	0	1	1	no	-	-	-	-	-	-	-	-
TCONS_00019556	Scaffold5237:289-2208	E50	E60	NOTEST	0.315939	0	-1.79769e+308	-1.79769e+308	0.158655	1	no	-	-	-	-	-	-	-	-
TCONS_00019556	Scaffold5237:289-2208	E50	E70	NOTEST	0.315939	0	-1.79769e+308	-1.79769e+308	0.158655	1	no	-	-	-	-	-	-	-	-
TCONS_00019556	Scaffold5237:289-2208	E60	E70	NOTEST	0	0	0	0	1	1	no	-	-	-	-	-	-	-	-
TCONS_00019702	Scaffold5583:4-509	E50	E60	OK	0	2.00032	1.79769e+308	1.79769e+308	0.158655	0.201764	no	-	-	-	-	-	-	-	-
TCONS_00019702	Scaffold5583:4-509	E50	E70	NOTEST	0	0	0	0	1	1	no	-	-	-	-	-	-	-	-
TCONS_00019702	Scaffold5583:4-509	E60	E70	OK	2.00032	0	-1.79769e+308	-1.79769e+308	0.158655	0.201764	no	-	-	-	-	-	-	-	-
TCONS_00020409	Scaffold7343:16-631	E50	E60	NOTEST	1.76856	0	-1.79769e+308	-1.79769e+308	0.158655	1	no	-	-	-	-	-	-	-	-
TCONS_00020409	Scaffold7343:16-631	E50	E70	NOTEST	1.76856	0	-1.79769e+308	-1.79769e+308	0.158655	1	no	-	-	-	-	-	-	-	-
TCONS_00020409	Scaffold7343:16-631	E60	E70	NOTEST	0	0	0	0	1	1	no	-	-	-	-	-	-	-	-
TCONS_00021327	Scaffold9331:1106-3008	E50	E60	OK	3.51259	0	-1.79769e+308	-1.79769e+308	0.0871157	0.132145	no	-	-	-	-	-	-	-	-
TCONS_00021327	Scaffold9331:1106-3008	E50	E70	OK	3.51259	3.28245	-0.0977613	0.0657529	0.947575	0.973425	no	-	-	-	-	-	-	-	-
TCONS_00021327	Scaffold9331:1106-3008	E60	E70	OK	0	3.28245	1.79769e+308	1.79769e+308	0.0828419	0.129252	no	-	-	-	-	-	-	-	-
TCONS_00021616	scaffold1:269950-270963	E50	E60	OK	1.10031	25.3273	4.52471	-2.97208	0.00295794	0.0278681	yes	-	-	-	-	-	-	-	-
TCONS_00021616	scaffold1:269950-270963	E50	E70	NOTEST	1.10031	0	-1.79769e+308	-1.79769e+308	0.133629	1	no	-	-	-	-	-	-	-	-
TCONS_00021616	scaffold1:269950-270963	E60	E70	OK	25.3273	0	-1.79769e+308	-1.79769e+308	0.0341872	0.12295	no	-	-	-	-	-	-	-	-
TCONS_00021618	scaffold1:1573253-1604717	E50	E60	OK	0	83.4372	1.79769e+308	1.79769e+308	0.0238703	0.12295	no	-	-	-	-	-	-	-	-
TCONS_00021618	scaffold1:1573253-1604717	E50	E70	NOTEST	0	0.0906988	1.79769e+308	1.79769e+308	0.158655	1	no	-	-	-	-	-	-	-	-
TCONS_00021618	scaffold1:1573253-1604717	E60	E70	OK	83.4372	0.0906988	-9.84539	6.09128	1.1201e-09	3.89841e-07	yes	-	-	-	-	-	-	-	-
TCONS_00021620	scaffold1:2319719-2413473	E50	E60	OK	1.29879	23.9026	4.20193	-3.20483	0.00135142	0.0150125	yes	-	-	-	-	-	-	-	-
TCONS_00021620	scaffold1:2319719-2413473	E50	E70	NOTEST	1.29879	0.512127	-1.3426	0.731402	0.464534	1	no	-	-	-	-	-	-	-	-
TCONS_00021620	scaffold1:2319719-2413473	E60	E70	OK	23.9026	0.512127	-5.54452	3.25786	0.00112256	0.0129636	yes	-	-	-	-	-	-	-	-
TCONS_00021623	scaffold1:2786570-2817491	E50	E60	OK	5.59649	40.685	2.8619	-2.04047	0.0413032	0.12295	no	-	-	-	-	-	-	-	-
TCONS_00021623	scaffold1:2786570-2817491	E50	E70	OK	5.59649	3.60106	-0.636102	0.406	0.684742	0.742756	no	-	-	-	-	-	-	-	-
TCONS_00021623	scaffold1:2786570-2817491	E60	E70	OK	40.685	3.60106	-3.498	2.44362	0.0145408	0.0975114	no	-	-	-	-	-	-	-	-
TCONS_00021625	scaffold1:3245564-3259742	E50	E60	OK	1.64314	2.8555	0.797287	-0.558325	0.576623	0.639998	no	-	-	-	-	-	-	-	-
TCONS_00021625	scaffold1:3245564-3259742	E50	E70	NOTEST	1.64314	0.590468	-1.47652	0.908809	0.363451	1	no	-	-	-	-	-	-	-	-
TCONS_00021625	scaffold1:3245564-3259742	E60	E70	OK	2.8555	0.590468	-2.27381	1.5733	0.115649	0.157965	no	-	-	-	-	-	-	-	-
TCONS_00021626	scaffold1:3282293-3290145	E50	E60	OK	0	3.23677	1.79769e+308	1.79769e+308	0.0624146	0.12295	no	-	-	-	-	-	-	-	-
TCONS_00021626	scaffold1:3282293-3290145	E50	E70	NOTEST	0	0	0	0	1	1	no	-	-	-	-	-	-	-	-
TCONS_00021626	scaffold1:3282293-3290145	E60	E70	OK	3.23677	0	-1.79769e+308	-1.79769e+308	0.0624146	0.12295	no	-	-	-	-	-	-	-	-
TCONS_00021629	scaffold1:3542495-3594096	E50	E60	OK	1.41268	0.978125	-0.530347	0.323978	0.745955	0.799233	no	-	-	-	-	-	-	-	-
TCONS_00021629	scaffold1:3542495-3594096	E50	E70	OK	1.41268	13.509	3.25741	-2.22509	0.0260751	0.12295	no	-	-	-	-	-	-	-	-
TCONS_00021629	scaffold1:3542495-3594096	E60	E70	OK	0.978125	13.509	3.78775	-2.46769	0.013599	0.0924023	no	-	-	-	-	-	-	-	-
TCONS_00021633	scaffold1:3759633-3780569	E50	E60	OK	0	2.59976	1.79769e+308	1.79769e+308	0.0904029	0.134551	no	-	-	-	-	-	-	-	-
TCONS_00021633	scaffold1:3759633-3780569	E50	E70	NOTEST	0	0	0	0	1	1	no	-	-	-	-	-	-	-	-
TCONS_00021633	scaffold1:3759633-3780569	E60	E70	OK	2.59976	0	-1.79769e+308	-1.79769e+308	0.0904029	0.134551	no	-	-	-	-	-	-	-	-
TCONS_00021635	scaffold1:4039195-4092110	E50	E60	OK	0	2.51649	1.79769e+308	1.79769e+308	0.0507851	0.12295	no	-	-	-	-	-	-	-	-
TCONS_00021635	scaffold1:4039195-4092110	E50	E70	NOTEST	0	0.354868	1.79769e+308	1.79769e+308	0.0841021	1	no	-	-	-	-	-	-	-	-
TCONS_00021635	scaffold1:4039195-4092110	E60	E70	OK	2.51649	0.354868	-2.82606	2.06522	0.038902	0.12295	no	-	-	-	-	-	-	-	-
TCONS_00021641	scaffold1:4435776-4436426	E50	E60	OK	4.70999	0	-1.79769e+308	-1.79769e+308	0.158655	0.201764	no	-	-	-	-	-	-	-	-
TCONS_00021641	scaffold1:4435776-4436426	E50	E70	OK	4.70999	0	-1.79769e+308	-1.79769e+308	0.158655	0.201764	no	-	-	-	-	-	-	-	-
TCONS_00021641	scaffold1:4435776-4436426	E60	E70	NOTEST	0	0	0	0	1	1	no	-	-	-	-	-	-	-	-
TCONS_00021643	scaffold1:4511717-4522402	E50	E60	OK	0	24.6135	1.79769e+308	1.79769e+308	0.0597522	0.12295	no	-	-	-	-	-	-	-	-
TCONS_00021643	scaffold1:4511717-4522402	E50	E70	NOTEST	0	0	0	0	1	1	no	-	-	-	-	-	-	-	-
TCONS_00021643	scaffold1:4511717-4522402	E60	E70	OK	24.6135	0	-1.79769e+308	-1.79769e+308	0.0597522	0.12295	no	-	-	-	-	-	-	-	-
TCONS_00021648	scaffold1:4787148-4815421	E50	E60	OK	0.234778	0.974043	2.05268	-1.14085	0.253934	0.307526	no	-	-	-	-	-	-	-	-
TCONS_00021648	scaffold1:4787148-4815421	E50	E70	NOTEST	0.234778	0	-1.79769e+308	-1.79769e+308	0.158655	1	no	-	-	-	-	-	-	-	-
TCONS_00021648	scaffold1:4787148-4815421	E60	E70	OK	0.974043	0	-1.79769e+308	-1.79769e+308	0.0898252	0.134019	no	-	-	-	-	-	-	-	-
TCONS_00021650	scaffold1:5162398-5194813	E50	E60	OK	1659.65	169.981	-3.28743	2.95606	0.00311601	0.0290481	yes	-	-	-	-	-	-	-	-
TCONS_00021650	scaffold1:5162398-5194813	E50	E70	OK	1659.65	1547.56	-0.100885	0.0846024	0.932577	0.96126	no	-	-	-	-	-	-	-	-
TCONS_00021650	scaffold1:5162398-5194813	E60	E70	OK	169.981	1547.56	3.18655	-2.82876	0.00467287	0.0399937	yes	-	-	-	-	-	-	-	-
TCONS_00021651	scaffold1:5201805-5247999	E50	E60	OK	0	14.3892	1.79769e+308	1.79769e+308	0.0640165	0.12295	no	-	-	-	-	-	-	-	-
TCONS_00021651	scaffold1:5201805-5247999	E50	E70	NOTEST	0	1.46973	1.79769e+308	1.79769e+308	0.116531	1	no	-	-	-	-	-	-	-	-
TCONS_00021651	scaffold1:5201805-5247999	E60	E70	OK	14.3892	1.46973	-3.29136	2.14148	0.0322352	0.12295	no	-	-	-	-	-	-	-	-
TCONS_00021652	scaffold1:5436220-5559893	E50	E60	OK	0	1.54454	1.79769e+308	1.79769e+308	0.0525026	0.12295	no	-	-	-	-	-	-	-	-
TCONS_00021652	scaffold1:5436220-5559893	E50	E70	NOTEST	0	0	0	0	1	1	no	-	-	-	-	-	-	-	-
TCONS_00021652	scaffold1:5436220-5559893	E60	E70	OK	1.54454	0	-1.79769e+308	-1.79769e+308	0.0525026	0.12295	no	-	-	-	-	-	-	-	-
TCONS_00021653	scaffold1:6042953-6138393	E50	E60	NOTEST	0	0	0	0	1	1	no	-	-	-	-	-	-	-	-
TCONS_00021653	scaffold1:6042953-6138393	E50	E70	NOTEST	0	0	0	0	1	1	no	-	-	-	-	-	-	-	-
TCONS_00021653	scaffold1:6042953-6138393	E60	E70	NOTEST	0	0	0	0	1	1	no	-	-	-	-	-	-	-	-
TCONS_00021658	scaffold1:6699512-6699774	E50	E60	NOTEST	0	0	0	0	1	1	no	-	-	-	-	-	-	-	-
TCONS_00021658	scaffold1:6699512-6699774	E50	E70	NOTEST	0	0	0	0	1	1	no	-	-	-	-	-	-	-	-
TCONS_00021658	scaffold1:6699512-6699774	E60	E70	NOTEST	0	0	0	0	1	1	no	-	-	-	-	-	-	-	-
TCONS_00021661	scaffold1:6865704-6900110	E50	E60	NOTEST	0	0.123798	1.79769e+308	1.79769e+308	0.196152	1	no	-	-	-	-	-	-	-	-
TCONS_00021661	scaffold1:6865704-6900110	E50	E70	NOTEST	0	0	0	0	1	1	no	-	-	-	-	-	-	-	-
TCONS_00021661	scaffold1:6865704-6900110	E60	E70	NOTEST	0.123798	0	-1.79769e+308	-1.79769e+308	0.196152	1	no	-	-	-	-	-	-	-	-
TCONS_00021663	scaffold1:6966076-7015732	E50	E60	NOTEST	1.32892	0.404131	-1.71736	1.02881	0.303567	1	no	-	-	-	-	-	-	-	-
TCONS_00021663	scaffold1:6966076-7015732	E50	E70	NOTEST	1.32892	0	-1.79769e+308	-1.79769e+308	0.0926632	1	no	-	-	-	-	-	-	-	-
TCONS_00021663	scaffold1:6966076-7015732	E60	E70	NOTEST	0.404131	0	-1.79769e+308	-1.79769e+308	0.127033	1	no	-	-	-	-	-	-	-	-
TCONS_00021665	scaffold1:7091764-7121438	E50	E60	OK	0.853955	71.9619	6.39693	-4.76146	1.92197e-06	9.11909e-05	yes	-	-	-	-	-	-	-	-
TCONS_00021665	scaffold1:7091764-7121438	E50	E70	NOTEST	0.853955	1.15988	0.441747	-0.265706	0.790466	1	no	-	-	-	-	-	-	-	-
TCONS_00021665	scaffold1:7091764-7121438	E60	E70	OK	71.9619	1.15988	-5.95518	4.17733	2.94949e-05	0.000743198	yes	-	-	-	-	-	-	-	-
TCONS_00021667	scaffold1:7206323-7224822	E50	E60	OK	0	19.425	1.79769e+308	1.79769e+308	0.0335819	0.12295	no	-	-	-	-	-	-	-	-
TCONS_00021667	scaffold1:7206323-7224822	E50	E70	NOTEST	0	0.776261	1.79769e+308	1.79769e+308	0.183784	1	no	-	-	-	-	-	-	-	-
TCONS_00021667	scaffold1:7206323-7224822	E60	E70	OK	19.425	0.776261	-4.64523	2.60296	0.00924233	0.0680712	no	-	-	-	-	-	-	-	-
TCONS_00021669	scaffold1:7331214-7384488	E50	E60	OK	0	0.824489	1.79769e+308	1.79769e+308	0.08595	0.13177	no	-	-	-	-	-	-	-	-
TCONS_00021669	scaffold1:7331214-7384488	E50	E70	NOTEST	0	0	0	0	1	1	no	-	-	-	-	-	-	-	-
TCONS_00021669	scaffold1:7331214-7384488	E60	E70	OK	0.824489	0	-1.79769e+308	-1.79769e+308	0.08595	0.13177	no	-	-	-	-	-	-	-	-
TCONS_00021673	scaffold1:7528696-7536747	E50	E60	NOTEST	0	0	0	0	1	1	no	-	-	-	-	-	-	-	-
TCONS_00021673	scaffold1:7528696-7536747	E50	E70	NOTEST	0	0	0	0	1	1	no	-	-	-	-	-	-	-	-
TCONS_00021673	scaffold1:7528696-7536747	E60	E70	NOTEST	0	0	0	0	1	1	no	-	-	-	-	-	-	-	-
TCONS_00021676	scaffold1:7907250-7935471	E50	E60	OK	0	1.0556	1.79769e+308	1.79769e+308	0.0641151	0.12295	no	-	-	-	-	-	-	-	-
TCONS_00021676	scaffold1:7907250-7935471	E50	E70	NOTEST	0	0	0	0	1	1	no	-	-	-	-	-	-	-	-
TCONS_00021676	scaffold1:7907250-7935471	E60	E70	OK	1.0556	0	-1.79769e+308	-1.79769e+308	0.0641151	0.12295	no	-	-	-	-	-	-	-	-
TCONS_00021681	scaffold1:8258706-8259361	E50	E60	NOTEST	0	0	0	0	1	1	no	-	-	-	-	-	-	-	-
TCONS_00021681	scaffold1:8258706-8259361	E50	E70	NOTEST	0	0	0	0	1	1	no	-	-	-	-	-	-	-	-
TCONS_00021681	scaffold1:8258706-8259361	E60	E70	NOTEST	0	0	0	0	1	1	no	-	-	-	-	-	-	-	-
TCONS_00021685	scaffold1:8395244-8402986	E50	E60	NOTEST	0	0.206919	1.79769e+308	1.79769e+308	0.158655	1	no	-	-	-	-	-	-	-	-
TCONS_00021685	scaffold1:8395244-8402986	E50	E70	NOTEST	0	0	0	0	1	1	no	-	-	-	-	-	-	-	-
TCONS_00021685	scaffold1:8395244-8402986	E60	E70	NOTEST	0.206919	0	-1.79769e+308	-1.79769e+308	0.158655	1	no	-	-	-	-	-	-	-	-
TCONS_00021693	scaffold1:9006067-9073166	E50	E60	OK	0	49.6825	1.79769e+308	1.79769e+308	0.0591142	0.12295	no	-	-	-	-	-	-	-	-
TCONS_00021693	scaffold1:9006067-9073166	E50	E70	NOTEST	0	0	0	0	1	1	no	-	-	-	-	-	-	-	-
TCONS_00021693	scaffold1:9006067-9073166	E60	E70	OK	49.6825	0	-1.79769e+308	-1.79769e+308	0.0591142	0.12295	no	-	-	-	-	-	-	-	-
TCONS_00021698	scaffold1:11559871-11562588	E50	E60	NOTEST	0	0	0	0	1	1	no	-	-	-	-	-	-	-	-
TCONS_00021698	scaffold1:11559871-11562588	E50	E70	NOTEST	0	0	0	0	1	1	no	-	-	-	-	-	-	-	-
TCONS_00021698	scaffold1:11559871-11562588	E60	E70	NOTEST	0	0	0	0	1	1	no	-	-	-	-	-	-	-	-
TCONS_00021699	scaffold1:11681100-11841532	E50	E60	OK	0	4.12831	1.79769e+308	1.79769e+308	0.0891922	0.133768	no	-	-	-	-	-	-	-	-
TCONS_00021699	scaffold1:11681100-11841532	E50	E70	NOTEST	0	0	0	0	1	1	no	-	-	-	-	-	-	-	-
TCONS_00021699	scaffold1:11681100-11841532	E60	E70	OK	4.12831	0	-1.79769e+308	-1.79769e+308	0.0891922	0.133768	no	-	-	-	-	-	-	-	-
TCONS_00021700	scaffold1:11681100-11841532	E50	E60	NOTEST	0	0	0	0	1	1	no	-	-	-	-	-	-	-	-
TCONS_00021700	scaffold1:11681100-11841532	E50	E70	NOTEST	0	0	0	0	1	1	no	-	-	-	-	-	-	-	-
TCONS_00021700	scaffold1:11681100-11841532	E60	E70	NOTEST	0	0	0	0	1	1	no	-	-	-	-	-	-	-	-
TCONS_00021701	scaffold1:11935559-11938019	E50	E60	NOTEST	0	0	0	0	1	1	no	-	-	-	-	-	-	-	-
TCONS_00021701	scaffold1:11935559-11938019	E50	E70	NOTEST	0	0	0	0	1	1	no	-	-	-	-	-	-	-	-
TCONS_00021701	scaffold1:11935559-11938019	E60	E70	NOTEST	0	0	0	0	1	1	no	-	-	-	-	-	-	-	-
TCONS_00021705	scaffold1:12290053-12318524	E50	E60	OK	0	29.9602	1.79769e+308	1.79769e+308	0.0281393	0.12295	no	-	-	-	-	-	-	-	-
TCONS_00021705	scaffold1:12290053-12318524	E50	E70	NOTEST	0	0	0	0	1	1	no	-	-	-	-	-	-	-	-
TCONS_00021705	scaffold1:12290053-12318524	E60	E70	OK	29.9602	0	-1.79769e+308	-1.79769e+308	0.0281393	0.12295	no	-	-	-	-	-	-	-	-
TCONS_00021708	scaffold1:1614308-1686681	E50	E60	OK	8.59852	36.9234	2.10238	-1.80828	0.0705627	0.12295	no	-	-	-	-	-	-	-	-
TCONS_00021708	scaffold1:1614308-1686681	E50	E70	OK	8.59852	13.239	0.622633	-0.531926	0.594777	0.657524	no	-	-	-	-	-	-	-	-
TCONS_00021708	scaffold1:1614308-1686681	E60	E70	OK	36.9234	13.239	-1.47974	1.31322	0.189108	0.235411	no	-	-	-	-	-	-	-	-
TCONS_00021711	scaffold1:2823791-2846017	E50	E60	NOTEST	0	0	0	0	1	1	no	-	-	-	-	-	-	-	-
TCONS_00021711	scaffold1:2823791-2846017	E50	E70	NOTEST	0	0	0	0	1	1	no	-	-	-	-	-	-	-	-
TCONS_00021711	scaffold1:2823791-2846017	E60	E70	NOTEST	0	0	0	0	1	1	no	-	-	-	-	-	-	-	-
TCONS_00021714	scaffold1:3263420-3266427	E50	E60	OK	1.39405	26.1191	4.22775	-2.44696	0.0144066	0.0968781	no	-	-	-	-	-	-	-	-
TCONS_00021714	scaffold1:3263420-3266427	E50	E70	NOTEST	1.39405	0	-1.79769e+308	-1.79769e+308	0.158655	1	no	-	-	-	-	-	-	-	-
TCONS_00021714	scaffold1:3263420-3266427	E60	E70	OK	26.1191	0	-1.79769e+308	-1.79769e+308	0.0645628	0.12295	no	-	-	-	-	-	-	-	-
TCONS_00021723	scaffold1:4361329-4433377	E50	E60	OK	0.210512	0.751907	1.83665	-1.14468	0.252342	0.305785	no	-	-	-	-	-	-	-	-
TCONS_00021723	scaffold1:4361329-4433377	E50	E70	NOTEST	0.210512	0	-1.79769e+308	-1.79769e+308	0.133629	1	no	-	-	-	-	-	-	-	-
TCONS_00021723	scaffold1:4361329-4433377	E60	E70	OK	0.751907	0	-1.79769e+308	-1.79769e+308	0.0623908	0.12295	no	-	-	-	-	-	-	-	-
TCONS_00021724	scaffold1:4441016-4445513	E50	E60	NOTEST	0	0	0	0	1	1	no	-	-	-	-	-	-	-	-
TCONS_00021724	scaffold1:4441016-4445513	E50	E70	NOTEST	0	0	0	0	1	1	no	-	-	-	-	-	-	-	-
TCONS_00021724	scaffold1:4441016-4445513	E60	E70	NOTEST	0	0	0	0	1	1	no	-	-	-	-	-	-	-	-
TCONS_00021729	scaffold1:4721155-4751556	E50	E60	OK	0.137957	1.39537	3.33836	-1.95751	0.0502871	0.12295	no	-	-	-	-	-	-	-	-
TCONS_00021729	scaffold1:4721155-4751556	E50	E70	NOTEST	0.137957	0.0544983	-1.33993	0.532544	0.594349	1	no	-	-	-	-	-	-	-	-
TCONS_00021729	scaffold1:4721155-4751556	E60	E70	OK	1.39537	0.0544983	-4.6783	2.07638	0.0378584	0.12295	no	-	-	-	-	-	-	-	-
TCONS_00021731	scaffold1:4886516-4968255	E50	E60	OK	0.731459	0.894883	0.290922	-0.20561	0.837096	0.880228	no	-	-	-	-	-	-	-	-
TCONS_00021731	scaffold1:4886516-4968255	E50	E70	NOTEST	0.731459	0	-1.79769e+308	-1.79769e+308	0.0802218	1	no	-	-	-	-	-	-	-	-
TCONS_00021731	scaffold1:4886516-4968255	E60	E70	OK	0.894883	0	-1.79769e+308	-1.79769e+308	0.0689449	0.12295	no	-	-	-	-	-	-	-	-
TCONS_00021732	scaffold1:5073789-5088423	E50	E60	LOWDATA	0	0	-1.79769e+308	0	1	1	no	-	-	-	-	-	-	-	-
TCONS_00021732	scaffold1:5073789-5088423	E50	E70	LOWDATA	0	0	5.42242e-315	0	1	1	no	-	-	-	-	-	-	-	-
TCONS_00021732	scaffold1:5073789-5088423	E60	E70	LOWDATA	166.383	0	-1.79769e+308	0	1	1	no	-	-	-	-	-	-	-	-
TCONS_00021735	scaffold1:5321339-5336699	E50	E60	NOTEST	0.205584	0.0635188	-1.69447	0.830511	0.40625	1	no	-	-	-	-	-	-	-	-
TCONS_00021735	scaffold1:5321339-5336699	E50	E70	NOTEST	0.205584	0	-1.79769e+308	-1.79769e+308	0.158655	1	no	-	-	-	-	-	-	-	-
TCONS_00021735	scaffold1:5321339-5336699	E60	E70	NOTEST	0.0635188	0	-1.79769e+308	-1.79769e+308	0.158655	1	no	-	-	-	-	-	-	-	-
TCONS_00021736	scaffold1:5561070-5566630	E50	E60	OK	7.10446	11.1806	0.654203	-0.520599	0.602646	0.665039	no	-	-	-	-	-	-	-	-
TCONS_00021736	scaffold1:5561070-5566630	E50	E70	OK	7.10446	6.7198	-0.0803067	0.0639133	0.949039	0.974533	no	-	-	-	-	-	-	-	-
TCONS_00021736	scaffold1:5561070-5566630	E60	E70	OK	11.1806	6.7198	-0.73451	0.589266	0.555683	0.619615	no	-	-	-	-	-	-	-	-
TCONS_00021737	scaffold1:5611660-5624984	E50	E60	OK	0.00014924	5.17564	15.0818	-0.00884751	0.992941	0.999916	no	-	-	-	-	-	-	-	-
TCONS_00021737	scaffold1:5611660-5624984	E50	E70	NOTEST	0.00014924	0	-1.79769e+308	-1.79769e+308	0.499662	1	no	-	-	-	-	-	-	-	-
TCONS_00021737	scaffold1:5611660-5624984	E60	E70	OK	5.17564	0	-1.79769e+308	-1.79769e+308	0.0732153	0.123225	no	-	-	-	-	-	-	-	-
TCONS_00021739	scaffold1:5909522-5918892	E50	E60	NOTEST	0	0.405496	1.79769e+308	1.79769e+308	0.104334	1	no	-	-	-	-	-	-	-	-
TCONS_00021739	scaffold1:5909522-5918892	E50	E70	NOTEST	0	0	0	0	1	1	no	-	-	-	-	-	-	-	-
TCONS_00021739	scaffold1:5909522-5918892	E60	E70	NOTEST	0.405496	0	-1.79769e+308	-1.79769e+308	0.104334	1	no	-	-	-	-	-	-	-	-
TCONS_00021746	scaffold1:6424401-6436903	E50	E60	OK	0	21.4759	1.79769e+308	1.79769e+308	0.0418051	0.12295	no	-	-	-	-	-	-	-	-
TCONS_00021746	scaffold1:6424401-6436903	E50	E70	OK	0	14.025	1.79769e+308	1.79769e+308	0.0647029	0.12295	no	-	-	-	-	-	-	-	-
TCONS_00021746	scaffold1:6424401-6436903	E60	E70	OK	21.4759	14.025	-0.614722	0.485914	0.627028	0.688447	no	-	-	-	-	-	-	-	-
TCONS_00021747	scaffold1:6470766-6488236	E50	E60	OK	1.48129	8.94606	2.59439	-1.65569	0.0977843	0.140666	no	-	-	-	-	-	-	-	-
TCONS_00021747	scaffold1:6470766-6488236	E50	E70	NOTEST	1.48129	0	-1.79769e+308	-1.79769e+308	0.133629	1	no	-	-	-	-	-	-	-	-
TCONS_00021747	scaffold1:6470766-6488236	E60	E70	OK	8.94606	0	-1.79769e+308	-1.79769e+308	0.0494418	0.12295	no	-	-	-	-	-	-	-	-
TCONS_00021753	scaffold1:7416946-7435233	E50	E60	OK	0	8.50791	1.79769e+308	1.79769e+308	0.059963	0.12295	no	-	-	-	-	-	-	-	-
TCONS_00021753	scaffold1:7416946-7435233	E50	E70	NOTEST	0	0	0	0	1	1	no	-	-	-	-	-	-	-	-
TCONS_00021753	scaffold1:7416946-7435233	E60	E70	OK	8.50791	0	-1.79769e+308	-1.79769e+308	0.059963	0.12295	no	-	-	-	-	-	-	-	-
TCONS_00021755	scaffold1:7536961-7563062	E50	E60	NOTEST	0	0.499918	1.79769e+308	1.79769e+308	0.107155	1	no	-	-	-	-	-	-	-	-
TCONS_00021755	scaffold1:7536961-7563062	E50	E70	NOTEST	0	0	0	0	1	1	no	-	-	-	-	-	-	-	-
TCONS_00021755	scaffold1:7536961-7563062	E60	E70	NOTEST	0.499918	0	-1.79769e+308	-1.79769e+308	0.107155	1	no	-	-	-	-	-	-	-	-
TCONS_00021758	scaffold1:7643125-7650000	E50	E60	OK	0	3.92088	1.79769e+308	1.79769e+308	0.0506553	0.12295	no	-	-	-	-	-	-	-	-
TCONS_00021758	scaffold1:7643125-7650000	E50	E70	NOTEST	0	0	0	0	1	1	no	-	-	-	-	-	-	-	-
TCONS_00021758	scaffold1:7643125-7650000	E60	E70	OK	3.92088	0	-1.79769e+308	-1.79769e+308	0.0506553	0.12295	no	-	-	-	-	-	-	-	-
TCONS_00021760	scaffold1:7677905-7739667	E50	E60	OK	0.17774	1.06798	2.58704	-1.69653	0.0897854	0.133994	no	-	-	-	-	-	-	-	-
TCONS_00021760	scaffold1:7677905-7739667	E50	E70	NOTEST	0.17774	0.695538	1.96836	-1.24635	0.212636	1	no	-	-	-	-	-	-	-	-
TCONS_00021760	scaffold1:7677905-7739667	E60	E70	OK	1.06798	0.695538	-0.61868	0.439442	0.660342	0.719973	no	-	-	-	-	-	-	-	-
TCONS_00021764	scaffold1:7807864-7828856	E50	E60	OK	0.246957	1.90944	2.95082	-1.70837	0.0875678	0.132556	no	-	-	-	-	-	-	-	-
TCONS_00021764	scaffold1:7807864-7828856	E50	E70	NOTEST	0.246957	0	-1.79769e+308	-1.79769e+308	0.161424	1	no	-	-	-	-	-	-	-	-
TCONS_00021764	scaffold1:7807864-7828856	E60	E70	OK	1.90944	0	-1.79769e+308	-1.79769e+308	0.0592338	0.12295	no	-	-	-	-	-	-	-	-
TCONS_00021767	scaffold1:8332701-8342459	E50	E60	OK	0	7.94176	1.79769e+308	1.79769e+308	0.0520398	0.12295	no	-	-	-	-	-	-	-	-
TCONS_00021767	scaffold1:8332701-8342459	E50	E70	OK	0	19.2154	1.79769e+308	1.79769e+308	0.0497739	0.12295	no	-	-	-	-	-	-	-	-
TCONS_00021767	scaffold1:8332701-8342459	E60	E70	OK	7.94176	19.2154	1.27473	-1.02221	0.30668	0.364635	no	-	-	-	-	-	-	-	-
TCONS_00021774	scaffold1:9678968-9696439	E50	E60	OK	0	45.7051	1.79769e+308	1.79769e+308	0.024492	0.12295	no	-	-	-	-	-	-	-	-
TCONS_00021774	scaffold1:9678968-9696439	E50	E70	NOTEST	0	0	0	0	1	1	no	-	-	-	-	-	-	-	-
TCONS_00021774	scaffold1:9678968-9696439	E60	E70	OK	45.7051	0	-1.79769e+308	-1.79769e+308	0.024492	0.12295	no	-	-	-	-	-	-	-	-
TCONS_00021776	scaffold1:9775955-9814481	E50	E60	OK	0	12.1456	1.79769e+308	1.79769e+308	0.0512039	0.12295	no	-	-	-	-	-	-	-	-
TCONS_00021776	scaffold1:9775955-9814481	E50	E70	NOTEST	0	0	0	0	1	1	no	-	-	-	-	-	-	-	-
TCONS_00021776	scaffold1:9775955-9814481	E60	E70	OK	12.1456	0	-1.79769e+308	-1.79769e+308	0.0512039	0.12295	no	-	-	-	-	-	-	-	-
TCONS_00021779	scaffold1:11543212-11548104	E50	E60	NOTEST	0	0	0	0	1	1	no	-	-	-	-	-	-	-	-
TCONS_00021779	scaffold1:11543212-11548104	E50	E70	NOTEST	0	0	0	0	1	1	no	-	-	-	-	-	-	-	-
TCONS_00021779	scaffold1:11543212-11548104	E60	E70	NOTEST	0	0	0	0	1	1	no	-	-	-	-	-	-	-	-
TCONS_00021782	scaffold1:12156109-12176711	E50	E60	NOTEST	0.287858	0	-1.79769e+308	-1.79769e+308	0.158655	1	no	-	-	-	-	-	-	-	-
TCONS_00021782	scaffold1:12156109-12176711	E50	E70	NOTEST	0.287858	0.115024	-1.32343	0.64865	0.516565	1	no	-	-	-	-	-	-	-	-
TCONS_00021782	scaffold1:12156109-12176711	E60	E70	NOTEST	0	0.115024	1.79769e+308	1.79769e+308	0.158655	1	no	-	-	-	-	-	-	-	-
TCONS_00021783	scaffold1:12354464-12387124	E50	E60	OK	0.285405	55.854	7.6125	-4.5426	5.55646e-06	0.000207543	yes	-	-	-	-	-	-	-	-
TCONS_00021783	scaffold1:12354464-12387124	E50	E70	NOTEST	0.285405	0.15355	-0.8943	0.408623	0.682816	1	no	-	-	-	-	-	-	-	-
TCONS_00021783	scaffold1:12354464-12387124	E60	E70	OK	55.854	0.15355	-8.5068	4.87752	1.07429e-06	5.87133e-05	yes	-	-	-	-	-	-	-	-
TCONS_00022004	scaffold1:1614308-1686681	E50	E60	OK	128.658	1.21253	-6.72938	4.85934	1.17776e-06	6.30836e-05	yes	-	-	-	-	-	-	-	-
TCONS_00022004	scaffold1:1614308-1686681	E50	E70	OK	128.658	64.2393	-1.00201	0.912622	0.361441	0.422891	no	-	-	-	-	-	-	-	-
TCONS_00022004	scaffold1:1614308-1686681	E60	E70	OK	1.21253	64.2393	5.72737	-4.10816	3.98818e-05	0.000938724	yes	-	-	-	-	-	-	-	-
TCONS_00022415	scaffold1:4721155-4751556	E50	E60	OK	29.8643	0	-1.79769e+308	-1.79769e+308	0.0592857	0.12295	no	-	-	-	-	-	-	-	-
TCONS_00022415	scaffold1:4721155-4751556	E50	E70	OK	29.8643	50.9881	0.771739	-0.610995	0.541203	0.605367	no	-	-	-	-	-	-	-	-
TCONS_00022415	scaffold1:4721155-4751556	E60	E70	OK	0	50.9881	1.79769e+308	1.79769e+308	0.046872	0.12295	no	-	-	-	-	-	-	-	-
TCONS_00022500	scaffold1:5162398-5194813	E50	E60	OK	17356.2	0	-1.79769e+308	-1.79769e+308	0.0277208	0.12295	no	-	-	-	-	-	-	-	-
TCONS_00022500	scaffold1:5162398-5194813	E50	E70	OK	17356.2	12696.2	-0.451056	0.396433	0.691785	0.749389	no	-	-	-	-	-	-	-	-
TCONS_00022500	scaffold1:5162398-5194813	E60	E70	OK	0	12696.2	1.79769e+308	1.79769e+308	0.0453465	0.12295	no	-	-	-	-	-	-	-	-
TCONS_00022863	scaffold1:7677905-7739667	E50	E60	OK	18440.7	0	-1.79769e+308	-1.79769e+308	0.0438317	0.12295	no	-	-	-	-	-	-	-	-
TCONS_00022863	scaffold1:7677905-7739667	E50	E70	OK	18440.7	38185	1.05011	-0.873977	0.382131	0.444453	no	-	-	-	-	-	-	-	-
TCONS_00022863	scaffold1:7677905-7739667	E60	E70	OK	0	38185	1.79769e+308	1.79769e+308	0.0456636	0.12295	no	-	-	-	-	-	-	-	-
TCONS_00022887	scaffold1:7807864-7828856	E50	E60	OK	259.932	0	-1.79769e+308	-1.79769e+308	0.061635	0.12295	no	-	-	-	-	-	-	-	-
TCONS_00022887	scaffold1:7807864-7828856	E50	E70	OK	259.932	259.577	-0.00196791	0.00144607	0.998846	0.999916	no	-	-	-	-	-	-	-	-
TCONS_00022887	scaffold1:7807864-7828856	E60	E70	OK	0	259.577	1.79769e+308	1.79769e+308	0.0720675	0.123171	no	-	-	-	-	-	-	-	-
TCONS_00023109	scaffold1:9678968-9696439	E50	E60	OK	535.525	0	-1.79769e+308	-1.79769e+308	0.0383831	0.12295	no	-	-	-	-	-	-	-	-
TCONS_00023109	scaffold1:9678968-9696439	E50	E70	OK	535.525	743.848	0.474052	-0.416517	0.677032	0.735649	no	-	-	-	-	-	-	-	-
TCONS_00023109	scaffold1:9678968-9696439	E60	E70	OK	0	743.848	1.79769e+308	1.79769e+308	0.0346507	0.12295	no	-	-	-	-	-	-	-	-
TCONS_00023688	scaffold1:1573253-1604717	E50	E60	OK	196993	0	-1.79769e+308	-1.79769e+308	0.0800287	0.127066	no	-	-	-	-	-	-	-	-
TCONS_00023688	scaffold1:1573253-1604717	E50	E70	OK	196993	411231	1.06181	-0.709301	0.478138	0.54278	no	-	-	-	-	-	-	-	-
TCONS_00023688	scaffold1:1573253-1604717	E60	E70	OK	0	411231	1.79769e+308	1.79769e+308	0.0926632	0.135987	no	-	-	-	-	-	-	-	-
TCONS_00023701	scaffold1:1614308-1686681	E50	E60	OK	29.9646	0	-1.79769e+308	-1.79769e+308	0.139177	0.182071	no	-	-	-	-	-	-	-	-
TCONS_00023701	scaffold1:1614308-1686681	E50	E70	OK	29.9646	6.89976	-2.11864	1.11342	0.265528	0.320104	no	-	-	-	-	-	-	-	-
TCONS_00023701	scaffold1:1614308-1686681	E60	E70	OK	0	6.89976	1.79769e+308	1.79769e+308	0.144384	0.187357	no	-	-	-	-	-	-	-	-
TCONS_00023702	scaffold1:1614308-1686681	E50	E60	OK	3755.61	0	-1.79769e+308	-1.79769e+308	0.0584309	0.12295	no	-	-	-	-	-	-	-	-
TCONS_00023702	scaffold1:1614308-1686681	E50	E70	OK	3755.61	0	-1.79769e+308	-1.79769e+308	0.0584309	0.12295	no	-	-	-	-	-	-	-	-
TCONS_00023702	scaffold1:1614308-1686681	E60	E70	NOTEST	0	0	0	0	1	1	no	-	-	-	-	-	-	-	-
TCONS_00023703	scaffold1:1614308-1686681	E50	E60	LOWDATA	5271.34	16.8816	-8.28658	0	1	1	no	-	-	-	-	-	-	-	-
TCONS_00023703	scaffold1:1614308-1686681	E50	E70	LOWDATA	5271.34	0	-1.79769e+308	0	1	1	no	-	-	-	-	-	-	-	-
TCONS_00023703	scaffold1:1614308-1686681	E60	E70	LOWDATA	16.8816	0	-1.79769e+308	0	1	1	no	-	-	-	-	-	-	-	-
TCONS_00024138	scaffold1:4886516-4968255	E50	E60	OK	14.082	0.406613	-5.11405	3.31748	0.000908326	0.0109693	yes	-	-	-	-	-	-	-	-
TCONS_00024138	scaffold1:4886516-4968255	E50	E70	OK	14.082	0.505671	-4.79951	2.82728	0.00469445	0.0401165	yes	-	-	-	-	-	-	-	-
TCONS_00024138	scaffold1:4886516-4968255	E60	E70	NOTEST	0.406613	0.505671	0.314541	-0.16519	0.868794	1	no	-	-	-	-	-	-	-	-
TCONS_00024183	scaffold1:5073789-5088423	E50	E60	LOWDATA	13940.5	0	-1.79769e+308	0	1	1	no	-	-	-	-	-	-	-	-
TCONS_00024183	scaffold1:5073789-5088423	E50	E70	LOWDATA	13940.5	52778.4	1.92066	0	1	1	no	-	-	-	-	-	-	-	-
TCONS_00024183	scaffold1:5073789-5088423	E60	E70	LOWDATA	0	0	-1.79769e+308	0	1	1	no	-	-	-	-	-	-	-	-
TCONS_00025084	scaffold1:12290053-12318524	E50	E60	OK	30.8154	0	-1.79769e+308	-1.79769e+308	0.0420593	0.12295	no	-	-	-	-	-	-	-	-
TCONS_00025084	scaffold1:12290053-12318524	E50	E70	OK	30.8154	44.8032	0.53995	-0.46496	0.64196	0.702681	no	-	-	-	-	-	-	-	-
TCONS_00025084	scaffold1:12290053-12318524	E60	E70	OK	0	44.8032	1.79769e+308	1.79769e+308	0.0368766	0.12295	no	-	-	-	-	-	-	-	-
TCONS_00025114	scaffold1:2319719-2413473	E50	E60	OK	0	19.2421	1.79769e+308	1.79769e+308	0.057535	0.12295	no	-	-	-	-	-	-	-	-
TCONS_00025114	scaffold1:2319719-2413473	E50	E70	NOTEST	0	0	0	0	1	1	no	-	-	-	-	-	-	-	-
TCONS_00025114	scaffold1:2319719-2413473	E60	E70	OK	19.2421	0	-1.79769e+308	-1.79769e+308	0.057535	0.12295	no	-	-	-	-	-	-	-	-
TCONS_00025117	scaffold1:2319719-2413473	E50	E60	OK	0	24.776	1.79769e+308	1.79769e+308	0.180076	0.22532	no	-	-	-	-	-	-	-	-
TCONS_00025117	scaffold1:2319719-2413473	E50	E70	NOTEST	0	0	0	0	1	1	no	-	-	-	-	-	-	-	-
TCONS_00025117	scaffold1:2319719-2413473	E60	E70	OK	24.776	0	-1.79769e+308	-1.79769e+308	0.180076	0.22532	no	-	-	-	-	-	-	-	-
TCONS_00025131	scaffold1:3245564-3259742	E50	E60	OK	0	1999.71	1.79769e+308	1.79769e+308	0.0714446	0.123017	no	-	-	-	-	-	-	-	-
TCONS_00025131	scaffold1:3245564-3259742	E50	E70	NOTEST	0	0	0	0	1	1	no	-	-	-	-	-	-	-	-
TCONS_00025131	scaffold1:3245564-3259742	E60	E70	OK	1999.71	0	-1.79769e+308	-1.79769e+308	0.0714446	0.123017	no	-	-	-	-	-	-	-	-
TCONS_00025135	scaffold1:3282293-3290145	E50	E60	OK	9.91694	7.70851	-0.363443	0.249383	0.803065	0.850442	no	-	-	-	-	-	-	-	-
TCONS_00025135	scaffold1:3282293-3290145	E50	E70	OK	9.91694	12.0593	0.282184	-0.188503	0.850482	0.891936	no	-	-	-	-	-	-	-	-
TCONS_00025135	scaffold1:3282293-3290145	E60	E70	OK	7.70851	12.0593	0.645628	-0.457431	0.647361	0.707857	no	-	-	-	-	-	-	-	-
TCONS_00025136	scaffold1:3282293-3290145	E50	E60	OK	1.85019	1.00524	-0.880132	0.592172	0.553736	0.617711	no	-	-	-	-	-	-	-	-
TCONS_00025136	scaffold1:3282293-3290145	E50	E70	NOTEST	1.85019	0.591261	-1.64581	1.05316	0.292269	1	no	-	-	-	-	-	-	-	-
TCONS_00025136	scaffold1:3282293-3290145	E60	E70	OK	1.00524	0.591261	-0.765674	0.480234	0.631061	0.692181	no	-	-	-	-	-	-	-	-
TCONS_00025154	scaffold1:3759633-3780569	E50	E60	OK	0	161.02	1.79769e+308	1.79769e+308	0.0774879	0.12567	no	-	-	-	-	-	-	-	-
TCONS_00025154	scaffold1:3759633-3780569	E50	E70	NOTEST	0	0	0	0	1	1	no	-	-	-	-	-	-	-	-
TCONS_00025154	scaffold1:3759633-3780569	E60	E70	OK	161.02	0	-1.79769e+308	-1.79769e+308	0.0774879	0.12567	no	-	-	-	-	-	-	-	-
TCONS_00025280	scaffold1:6966076-7015732	E50	E60	OK	2.09541	1.07212	-0.96677	0.713393	0.475602	0.540311	no	-	-	-	-	-	-	-	-
TCONS_00025280	scaffold1:6966076-7015732	E50	E70	OK	2.09541	0.523654	-2.00055	1.32667	0.184617	0.230362	no	-	-	-	-	-	-	-	-
TCONS_00025280	scaffold1:6966076-7015732	E60	E70	OK	1.07212	0.523654	-1.03378	0.694776	0.487196	0.551861	no	-	-	-	-	-	-	-	-
TCONS_00025284	scaffold1:7091764-7121438	E50	E60	OK	0	48.3371	1.79769e+308	1.79769e+308	0.0268866	0.12295	no	-	-	-	-	-	-	-	-
TCONS_00025284	scaffold1:7091764-7121438	E50	E70	NOTEST	0	0	0	0	1	1	no	-	-	-	-	-	-	-	-
TCONS_00025284	scaffold1:7091764-7121438	E60	E70	OK	48.3371	0	-1.79769e+308	-1.79769e+308	0.0268866	0.12295	no	-	-	-	-	-	-	-	-
TCONS_00025289	scaffold1:7331214-7384488	E50	E60	OK	0	9.72185	1.79769e+308	1.79769e+308	0.048379	0.12295	no	-	-	-	-	-	-	-	-
TCONS_00025289	scaffold1:7331214-7384488	E50	E70	NOTEST	0	0	0	0	1	1	no	-	-	-	-	-	-	-	-
TCONS_00025289	scaffold1:7331214-7384488	E60	E70	OK	9.72185	0	-1.79769e+308	-1.79769e+308	0.048379	0.12295	no	-	-	-	-	-	-	-	-
TCONS_00025391	scaffold1:11681100-11841532	E50	E60	OK	0	1.83071	1.79769e+308	1.79769e+308	0.097002	0.139877	no	-	-	-	-	-	-	-	-
TCONS_00025391	scaffold1:11681100-11841532	E50	E70	NOTEST	0	0	0	0	1	1	no	-	-	-	-	-	-	-	-
TCONS_00025391	scaffold1:11681100-11841532	E60	E70	OK	1.83071	0	-1.79769e+308	-1.79769e+308	0.097002	0.139877	no	-	-	-	-	-	-	-	-
TCONS_00025392	scaffold1:11681100-11841532	E50	E60	OK	0	1.92143	1.79769e+308	1.79769e+308	0.094957	0.138181	no	-	-	-	-	-	-	-	-
TCONS_00025392	scaffold1:11681100-11841532	E50	E70	NOTEST	0	0	0	0	1	1	no	-	-	-	-	-	-	-	-
TCONS_00025392	scaffold1:11681100-11841532	E60	E70	OK	1.92143	0	-1.79769e+308	-1.79769e+308	0.094957	0.138181	no	-	-	-	-	-	-	-	-
TCONS_00025394	scaffold1:12057931-12151482	E50	E60	OK	0.286859	1.64566	2.52025	-1.55348	0.120308	0.162373	no	-	-	-	-	-	-	-	-
TCONS_00025394	scaffold1:12057931-12151482	E50	E70	NOTEST	0.286859	0	-1.79769e+308	-1.79769e+308	0.144422	1	no	-	-	-	-	-	-	-	-
TCONS_00025394	scaffold1:12057931-12151482	E60	E70	OK	1.64566	0	-1.79769e+308	-1.79769e+308	0.0513812	0.12295	no	-	-	-	-	-	-	-	-
TCONS_00025407	scaffold1:1614308-1686681	E50	E60	OK	682.024	112.133	-2.60461	2.29433	0.0217718	0.12295	no	-	-	-	-	-	-	-	-
TCONS_00025407	scaffold1:1614308-1686681	E50	E70	OK	682.024	385.81	-0.821933	0.712681	0.476043	0.540745	no	-	-	-	-	-	-	-	-
TCONS_00025407	scaffold1:1614308-1686681	E60	E70	OK	112.133	385.81	1.78268	-1.60908	0.1076	0.149985	no	-	-	-	-	-	-	-	-
TCONS_00025419	scaffold1:4361329-4433377	E50	E60	NOTEST	0	0.486558	1.79769e+308	1.79769e+308	0.102258	1	no	-	-	-	-	-	-	-	-
TCONS_00025419	scaffold1:4361329-4433377	E50	E70	NOTEST	0	0	0	0	1	1	no	-	-	-	-	-	-	-	-
TCONS_00025419	scaffold1:4361329-4433377	E60	E70	NOTEST	0.486558	0	-1.79769e+308	-1.79769e+308	0.102258	1	no	-	-	-	-	-	-	-	-
TCONS_00025430	scaffold1:4886516-4968255	E50	E60	OK	0	27.0949	1.79769e+308	1.79769e+308	0.0444392	0.12295	no	-	-	-	-	-	-	-	-
TCONS_00025430	scaffold1:4886516-4968255	E50	E70	OK	0	96.8599	1.79769e+308	1.79769e+308	0.0397101	0.12295	no	-	-	-	-	-	-	-	-
TCONS_00025430	scaffold1:4886516-4968255	E60	E70	OK	27.0949	96.8599	1.83788	-1.55577	0.119763	0.161812	no	-	-	-	-	-	-	-	-
TCONS_00025431	scaffold1:4886516-4968255	E50	E60	OK	0	7.32394	1.79769e+308	1.79769e+308	0.0553989	0.12295	no	-	-	-	-	-	-	-	-
TCONS_00025431	scaffold1:4886516-4968255	E50	E70	NOTEST	0	0	0	0	1	1	no	-	-	-	-	-	-	-	-
TCONS_00025431	scaffold1:4886516-4968255	E60	E70	OK	7.32394	0	-1.79769e+308	-1.79769e+308	0.0553989	0.12295	no	-	-	-	-	-	-	-	-
TCONS_00025434	scaffold1:4975050-5021535	E50	E60	OK	0.713721	1.55555	1.124	-0.807862	0.41917	0.482654	no	-	-	-	-	-	-	-	-
TCONS_00025434	scaffold1:4975050-5021535	E50	E70	NOTEST	0.713721	1.36741	0.938015	-0.643886	0.519649	1	no	-	-	-	-	-	-	-	-
TCONS_00025434	scaffold1:4975050-5021535	E60	E70	OK	1.55555	1.36741	-0.18598	0.143261	0.886084	0.922666	no	-	-	-	-	-	-	-	-
TCONS_00025440	scaffold1:5561070-5566630	E50	E60	OK	0	39.8695	1.79769e+308	1.79769e+308	0.133718	0.176108	no	-	-	-	-	-	-	-	-
TCONS_00025440	scaffold1:5561070-5566630	E50	E70	NOTEST	0	0	0	0	1	1	no	-	-	-	-	-	-	-	-
TCONS_00025440	scaffold1:5561070-5566630	E60	E70	OK	39.8695	0	-1.79769e+308	-1.79769e+308	0.133718	0.176108	no	-	-	-	-	-	-	-	-
TCONS_00025458	scaffold1:7416946-7435233	E50	E60	OK	0	8.91514	1.79769e+308	1.79769e+308	0.0478974	0.12295	no	-	-	-	-	-	-	-	-
TCONS_00025458	scaffold1:7416946-7435233	E50	E70	NOTEST	0	0	0	0	1	1	no	-	-	-	-	-	-	-	-
TCONS_00025458	scaffold1:7416946-7435233	E60	E70	OK	8.91514	0	-1.79769e+308	-1.79769e+308	0.0478974	0.12295	no	-	-	-	-	-	-	-	-
TCONS_00025471	scaffold1:7677905-7739667	E50	E60	LOWDATA	0	0	-1.79769e+308	0	1	1	no	-	-	-	-	-	-	-	-
TCONS_00025471	scaffold1:7677905-7739667	E50	E70	LOWDATA	0	0	5.42242e-315	0	1	1	no	-	-	-	-	-	-	-	-
TCONS_00025471	scaffold1:7677905-7739667	E60	E70	LOWDATA	20.5995	0	-1.79769e+308	0	1	1	no	-	-	-	-	-	-	-	-
TCONS_00025472	scaffold1:7677905-7739667	E50	E60	OK	0	3.46014	1.79769e+308	1.79769e+308	0.111486	0.153627	no	-	-	-	-	-	-	-	-
TCONS_00025472	scaffold1:7677905-7739667	E50	E70	OK	0	25.0625	1.79769e+308	1.79769e+308	0.059355	0.12295	no	-	-	-	-	-	-	-	-
TCONS_00025472	scaffold1:7677905-7739667	E60	E70	OK	3.46014	25.0625	2.85663	-1.90167	0.0572137	0.12295	no	-	-	-	-	-	-	-	-
TCONS_00025473	scaffold1:7677905-7739667	E50	E60	OK	0	111.531	1.79769e+308	1.79769e+308	0.0494088	0.12295	no	-	-	-	-	-	-	-	-
TCONS_00025473	scaffold1:7677905-7739667	E50	E70	OK	0	2.04961	1.79769e+308	1.79769e+308	0.262717	0.317042	no	-	-	-	-	-	-	-	-
TCONS_00025473	scaffold1:7677905-7739667	E60	E70	OK	111.531	2.04961	-5.76595	2.36861	0.017855	0.114291	no	-	-	-	-	-	-	-	-
TCONS_00025493	scaffold1:9775955-9814481	E50	E60	OK	1.35658	31.5802	4.54097	-2.67374	0.00750111	0.0579294	no	-	-	-	-	-	-	-	-
TCONS_00025493	scaffold1:9775955-9814481	E50	E70	NOTEST	1.35658	0	-1.79769e+308	-1.79769e+308	0.158655	1	no	-	-	-	-	-	-	-	-
TCONS_00025493	scaffold1:9775955-9814481	E60	E70	OK	31.5802	0	-1.79769e+308	-1.79769e+308	0.053709	0.12295	no	-	-	-	-	-	-	-	-
TCONS_00025494	scaffold1:9775955-9814481	E50	E60	OK	0	73.344	1.79769e+308	1.79769e+308	0.0486097	0.12295	no	-	-	-	-	-	-	-	-
TCONS_00025494	scaffold1:9775955-9814481	E50	E70	NOTEST	0	0	0	0	1	1	no	-	-	-	-	-	-	-	-
TCONS_00025494	scaffold1:9775955-9814481	E60	E70	OK	73.344	0	-1.79769e+308	-1.79769e+308	0.0486097	0.12295	no	-	-	-	-	-	-	-	-
TCONS_00025496	scaffold1:9775955-9814481	E50	E60	OK	0	53.4763	1.79769e+308	1.79769e+308	0.0370501	0.12295	no	-	-	-	-	-	-	-	-
TCONS_00025496	scaffold1:9775955-9814481	E50	E70	NOTEST	0	0	0	0	1	1	no	-	-	-	-	-	-	-	-
TCONS_00025496	scaffold1:9775955-9814481	E60	E70	OK	53.4763	0	-1.79769e+308	-1.79769e+308	0.0370501	0.12295	no	-	-	-	-	-	-	-	-
TCONS_00026375	scaffold1:7091764-7121438	E50	E60	NOTEST	0	0	0	0	1	1	no	-	-	-	-	-	-	-	-
TCONS_00026375	scaffold1:7091764-7121438	E50	E70	OK	0	1741.09	1.79769e+308	1.79769e+308	0.0238899	0.12295	no	-	-	-	-	-	-	-	-
TCONS_00026375	scaffold1:7091764-7121438	E60	E70	OK	0	1741.09	1.79769e+308	1.79769e+308	0.0238899	0.12295	no	-	-	-	-	-	-	-	-
TCONS_00026432	scaffold1:7807864-7828856	E50	E60	OK	69.3983	5.07549	-3.77328	1.57397	0.115494	0.1578	no	-	-	-	-	-	-	-	-
TCONS_00026432	scaffold1:7807864-7828856	E50	E70	OK	69.3983	91.3186	0.396008	-0.284598	0.775952	0.826402	no	-	-	-	-	-	-	-	-
TCONS_00026432	scaffold1:7807864-7828856	E60	E70	OK	5.07549	91.3186	4.16929	-1.75316	0.0795751	0.127066	no	-	-	-	-	-	-	-	-
TCONS_00027233	scaffold1:7807864-7828856	E50	E60	LOWDATA	711.463	0	-1.79769e+308	0	1	1	no	-	-	-	-	-	-	-	-
TCONS_00027233	scaffold1:7807864-7828856	E50	E70	LOWDATA	711.463	5890.57	3.04955	0	1	1	no	-	-	-	-	-	-	-	-
TCONS_00027233	scaffold1:7807864-7828856	E60	E70	LOWDATA	0	0	-1.79769e+308	0	1	1	no	-	-	-	-	-	-	-	-
TCONS_00027487	scaffold10:59168-77934	E50	E60	NOTEST	0	0	0	0	1	1	no	-	-	-	-	-	-	-	-
TCONS_00027487	scaffold10:59168-77934	E50	E70	NOTEST	0	0	0	0	1	1	no	-	-	-	-	-	-	-	-
TCONS_00027487	scaffold10:59168-77934	E60	E70	NOTEST	0	0	0	0	1	1	no	-	-	-	-	-	-	-	-
TCONS_00027490	scaffold10:4089273-4123016	E50	E60	OK	0	9.54785	1.79769e+308	1.79769e+308	0.054702	0.12295	no	-	-	-	-	-	-	-	-
TCONS_00027490	scaffold10:4089273-4123016	E50	E70	NOTEST	0	0	0	0	1	1	no	-	-	-	-	-	-	-	-
TCONS_00027490	scaffold10:4089273-4123016	E60	E70	OK	9.54785	0	-1.79769e+308	-1.79769e+308	0.054702	0.12295	no	-	-	-	-	-	-	-	-
TCONS_00027491	scaffold10:4134725-4185035	E50	E60	NOTEST	0.378088	0	-1.79769e+308	-1.79769e+308	0.226554	1	no	-	-	-	-	-	-	-	-
TCONS_00027491	scaffold10:4134725-4185035	E50	E70	NOTEST	0.378088	0.207933	-0.862605	0.358822	0.719728	1	no	-	-	-	-	-	-	-	-
TCONS_00027491	scaffold10:4134725-4185035	E60	E70	NOTEST	0	0.207933	1.79769e+308	1.79769e+308	0.158655	1	no	-	-	-	-	-	-	-	-
TCONS_00027492	scaffold10:4189399-4235304	E50	E60	NOTEST	0	0.22078	1.79769e+308	1.79769e+308	0.148514	1	no	-	-	-	-	-	-	-	-
TCONS_00027492	scaffold10:4189399-4235304	E50	E70	NOTEST	0	2.27424e-05	1.79769e+308	1.79769e+308	0.499845	1	no	-	-	-	-	-	-	-	-
TCONS_00027492	scaffold10:4189399-4235304	E60	E70	NOTEST	0.22078	2.27424e-05	-13.2449	0.00357785	0.997145	1	no	-	-	-	-	-	-	-	-
TCONS_00027494	scaffold10:4960472-5061233	E50	E60	OK	2.18521	147.572	6.07751	-4.72204	2.33488e-06	0.000106247	yes	-	-	-	-	-	-	-	-
TCONS_00027494	scaffold10:4960472-5061233	E50	E70	OK	2.18521	1.60817	-0.442351	0.296294	0.767005	0.818319	no	-	-	-	-	-	-	-	-
TCONS_00027494	scaffold10:4960472-5061233	E60	E70	OK	147.572	1.60817	-6.51986	5.02509	5.03195e-07	3.35391e-05	yes	-	-	-	-	-	-	-	-
TCONS_00027495	scaffold10:5155122-5278276	E50	E60	NOTEST	0	0.0848366	1.79769e+308	1.79769e+308	0.193963	1	no	-	-	-	-	-	-	-	-
TCONS_00027495	scaffold10:5155122-5278276	E50	E70	NOTEST	0	0	0	0	1	1	no	-	-	-	-	-	-	-	-
TCONS_00027495	scaffold10:5155122-5278276	E60	E70	NOTEST	0.0848366	0	-1.79769e+308	-1.79769e+308	0.193963	1	no	-	-	-	-	-	-	-	-
TCONS_00027499	scaffold10:1532863-1609596	E50	E60	OK	0	17.3088	1.79769e+308	1.79769e+308	0.0303236	0.12295	no	-	-	-	-	-	-	-	-
TCONS_00027499	scaffold10:1532863-1609596	E50	E70	OK	0	2.19787	1.79769e+308	1.79769e+308	0.0683245	0.12295	no	-	-	-	-	-	-	-	-
TCONS_00027499	scaffold10:1532863-1609596	E60	E70	OK	17.3088	2.19787	-2.97733	2.40631	0.0161145	0.105713	no	-	-	-	-	-	-	-	-
TCONS_00027500	scaffold10:2716527-2819895	E50	E60	OK	0.376005	0.663677	0.819729	-0.483772	0.628548	0.689806	no	-	-	-	-	-	-	-	-
TCONS_00027500	scaffold10:2716527-2819895	E50	E70	NOTEST	0.376005	0.192778	-0.963811	0.508154	0.611345	1	no	-	-	-	-	-	-	-	-
TCONS_00027500	scaffold10:2716527-2819895	E60	E70	OK	0.663677	0.192778	-1.78354	0.99437	0.320043	0.378872	no	-	-	-	-	-	-	-	-
TCONS_00027501	scaffold10:3441477-3499580	E50	E60	OK	0	5.77808	1.79769e+308	1.79769e+308	0.0535107	0.12295	no	-	-	-	-	-	-	-	-
TCONS_00027501	scaffold10:3441477-3499580	E50	E70	NOTEST	0	0	0	0	1	1	no	-	-	-	-	-	-	-	-
TCONS_00027501	scaffold10:3441477-3499580	E60	E70	OK	5.77808	0	-1.79769e+308	-1.79769e+308	0.0535107	0.12295	no	-	-	-	-	-	-	-	-
TCONS_00027502	scaffold10:3693150-3763610	E50	E60	OK	0	6.23446	1.79769e+308	1.79769e+308	0.0617723	0.12295	no	-	-	-	-	-	-	-	-
TCONS_00027502	scaffold10:3693150-3763610	E50	E70	OK	0	3.8252	1.79769e+308	1.79769e+308	0.0616115	0.12295	no	-	-	-	-	-	-	-	-
TCONS_00027502	scaffold10:3693150-3763610	E60	E70	OK	6.23446	3.8252	-0.704728	0.532178	0.594603	0.657358	no	-	-	-	-	-	-	-	-
TCONS_00027503	scaffold10:3803125-3832246	E50	E60	NOTEST	0	0	0	0	1	1	no	-	-	-	-	-	-	-	-
TCONS_00027503	scaffold10:3803125-3832246	E50	E70	NOTEST	0	0	0	0	1	1	no	-	-	-	-	-	-	-	-
TCONS_00027503	scaffold10:3803125-3832246	E60	E70	NOTEST	0	0	0	0	1	1	no	-	-	-	-	-	-	-	-
TCONS_00027505	scaffold10:3986779-4025905	E50	E60	NOTEST	0	0.0108029	1.79769e+308	1.79769e+308	0.401121	1	no	-	-	-	-	-	-	-	-
TCONS_00027505	scaffold10:3986779-4025905	E50	E70	NOTEST	0	0	0	0	1	1	no	-	-	-	-	-	-	-	-
TCONS_00027505	scaffold10:3986779-4025905	E60	E70	NOTEST	0.0108029	0	-1.79769e+308	-1.79769e+308	0.401121	1	no	-	-	-	-	-	-	-	-
TCONS_00027507	scaffold10:4425688-4528179	E50	E60	NOTEST	0	0	0	0	1	1	no	-	-	-	-	-	-	-	-
TCONS_00027507	scaffold10:4425688-4528179	E50	E70	NOTEST	0	0	0	0	1	1	no	-	-	-	-	-	-	-	-
TCONS_00027507	scaffold10:4425688-4528179	E60	E70	NOTEST	0	0	0	0	1	1	no	-	-	-	-	-	-	-	-
TCONS_00027869	scaffold10:3441477-3499580	E50	E60	OK	182.74	0	-1.79769e+308	-1.79769e+308	0.0356612	0.12295	no	-	-	-	-	-	-	-	-
TCONS_00027869	scaffold10:3441477-3499580	E50	E70	OK	182.74	247.34	0.436702	-0.390859	0.695901	0.753318	no	-	-	-	-	-	-	-	-
TCONS_00027869	scaffold10:3441477-3499580	E60	E70	OK	0	247.34	1.79769e+308	1.79769e+308	0.0321816	0.12295	no	-	-	-	-	-	-	-	-
TCONS_00029138	scaffold10:4960472-5061233	E50	E60	OK	33.3443	0.212507	-7.29379	3.29853	0.00097194	0.0115497	yes	-	-	-	-	-	-	-	-
TCONS_00029138	scaffold10:4960472-5061233	E50	E70	OK	33.3443	7.20355	-2.21066	1.36445	0.172426	0.216785	no	-	-	-	-	-	-	-	-
TCONS_00029138	scaffold10:4960472-5061233	E60	E70	OK	0.212507	7.20355	5.08313	-2.11793	0.034181	0.12295	no	-	-	-	-	-	-	-	-
TCONS_00029344	scaffold10:59168-77934	E50	E60	OK	0	6.49406	1.79769e+308	1.79769e+308	0.0575927	0.12295	no	-	-	-	-	-	-	-	-
TCONS_00029344	scaffold10:59168-77934	E50	E70	NOTEST	0	0	0	0	1	1	no	-	-	-	-	-	-	-	-
TCONS_00029344	scaffold10:59168-77934	E60	E70	OK	6.49406	0	-1.79769e+308	-1.79769e+308	0.0575927	0.12295	no	-	-	-	-	-	-	-	-
TCONS_00029345	scaffold10:59168-77934	E50	E60	OK	0	9.73372	1.79769e+308	1.79769e+308	0.0723314	0.123188	no	-	-	-	-	-	-	-	-
TCONS_00029345	scaffold10:59168-77934	E50	E70	NOTEST	0	0	0	0	1	1	no	-	-	-	-	-	-	-	-
TCONS_00029345	scaffold10:59168-77934	E60	E70	OK	9.73372	0	-1.79769e+308	-1.79769e+308	0.0723314	0.123188	no	-	-	-	-	-	-	-	-
TCONS_00029346	scaffold10:59168-77934	E50	E60	OK	0	8.63077	1.79769e+308	1.79769e+308	0.0740732	0.123482	no	-	-	-	-	-	-	-	-
TCONS_00029346	scaffold10:59168-77934	E50	E70	NOTEST	0	0	0	0	1	1	no	-	-	-	-	-	-	-	-
TCONS_00029346	scaffold10:59168-77934	E60	E70	OK	8.63077	0	-1.79769e+308	-1.79769e+308	0.0740732	0.123482	no	-	-	-	-	-	-	-	-
TCONS_00029359	scaffold10:1643944-1649197	E50	E60	OK	1.75695	18.6942	3.41145	-2.63033	0.00853017	0.0639471	no	-	-	-	-	-	-	-	-
TCONS_00029359	scaffold10:1643944-1649197	E50	E70	OK	1.75695	2.20582	0.328246	-0.229698	0.818327	0.863932	no	-	-	-	-	-	-	-	-
TCONS_00029359	scaffold10:1643944-1649197	E60	E70	OK	18.6942	2.20582	-3.0832	2.47017	0.0135048	0.0918599	no	-	-	-	-	-	-	-	-
TCONS_00029380	scaffold10:4089273-4123016	E50	E60	OK	0	50.4815	1.79769e+308	1.79769e+308	0.0453928	0.12295	no	-	-	-	-	-	-	-	-
TCONS_00029380	scaffold10:4089273-4123016	E50	E70	NOTEST	0	0	0	0	1	1	no	-	-	-	-	-	-	-	-
TCONS_00029380	scaffold10:4089273-4123016	E60	E70	OK	50.4815	0	-1.79769e+308	-1.79769e+308	0.0453928	0.12295	no	-	-	-	-	-	-	-	-
TCONS_00029384	scaffold10:4134725-4185035	E50	E60	OK	1.49273	10.9578	2.87593	-1.78992	0.0734672	0.123225	no	-	-	-	-	-	-	-	-
TCONS_00029384	scaffold10:4134725-4185035	E50	E70	NOTEST	1.49273	0	-1.79769e+308	-1.79769e+308	0.148819	1	no	-	-	-	-	-	-	-	-
TCONS_00029384	scaffold10:4134725-4185035	E60	E70	OK	10.9578	0	-1.79769e+308	-1.79769e+308	0.0381955	0.12295	no	-	-	-	-	-	-	-	-
TCONS_00029387	scaffold10:4189399-4235304	E50	E60	OK	0	25.4337	1.79769e+308	1.79769e+308	0.0460268	0.12295	no	-	-	-	-	-	-	-	-
TCONS_00029387	scaffold10:4189399-4235304	E50	E70	NOTEST	0	0	0	0	1	1	no	-	-	-	-	-	-	-	-
TCONS_00029387	scaffold10:4189399-4235304	E60	E70	OK	25.4337	0	-1.79769e+308	-1.79769e+308	0.0460268	0.12295	no	-	-	-	-	-	-	-	-
TCONS_00029388	scaffold10:4189399-4235304	E50	E60	OK	0	2.31099	1.79769e+308	1.79769e+308	0.0818901	0.128969	no	-	-	-	-	-	-	-	-
TCONS_00029388	scaffold10:4189399-4235304	E50	E70	NOTEST	0	0.526094	1.79769e+308	1.79769e+308	0.188413	1	no	-	-	-	-	-	-	-	-
TCONS_00029388	scaffold10:4189399-4235304	E60	E70	OK	2.31099	0.526094	-2.13512	1.10429	0.269467	0.324354	no	-	-	-	-	-	-	-	-
TCONS_00029401	scaffold10:4960472-5061233	E50	E60	OK	0	2.76404	1.79769e+308	1.79769e+308	0.0899793	0.134169	no	-	-	-	-	-	-	-	-
TCONS_00029401	scaffold10:4960472-5061233	E50	E70	NOTEST	0	0	0	0	1	1	no	-	-	-	-	-	-	-	-
TCONS_00029401	scaffold10:4960472-5061233	E60	E70	OK	2.76404	0	-1.79769e+308	-1.79769e+308	0.0899793	0.134169	no	-	-	-	-	-	-	-	-
TCONS_00029402	scaffold10:4960472-5061233	E50	E60	OK	0	11.2699	1.79769e+308	1.79769e+308	0.0520629	0.12295	no	-	-	-	-	-	-	-	-
TCONS_00029402	scaffold10:4960472-5061233	E50	E70	NOTEST	0	0	0	0	1	1	no	-	-	-	-	-	-	-	-
TCONS_00029402	scaffold10:4960472-5061233	E60	E70	OK	11.2699	0	-1.79769e+308	-1.79769e+308	0.0520629	0.12295	no	-	-	-	-	-	-	-	-
TCONS_00029419	scaffold10:1532863-1609596	E50	E60	OK	2.31745	14.8016	2.67514	-2.0952	0.0361536	0.12295	no	-	-	-	-	-	-	-	-
TCONS_00029419	scaffold10:1532863-1609596	E50	E70	OK	2.31745	0	-1.79769e+308	-1.79769e+308	0.0745621	0.123918	no	-	-	-	-	-	-	-	-
TCONS_00029419	scaffold10:1532863-1609596	E60	E70	OK	14.8016	0	-1.79769e+308	-1.79769e+308	0.0345745	0.12295	no	-	-	-	-	-	-	-	-
TCONS_00029421	scaffold10:1532863-1609596	E50	E60	OK	1.47434	10.7646	2.86816	-2.19759	0.027978	0.12295	no	-	-	-	-	-	-	-	-
TCONS_00029421	scaffold10:1532863-1609596	E50	E70	NOTEST	1.47434	0.534346	-1.46423	0.912515	0.361498	1	no	-	-	-	-	-	-	-	-
TCONS_00029421	scaffold10:1532863-1609596	E60	E70	OK	10.7646	0.534346	-4.33238	2.96485	0.00302835	0.0283996	yes	-	-	-	-	-	-	-	-
TCONS_00029422	scaffold10:2716527-2819895	E50	E60	OK	0	1.95461	1.79769e+308	1.79769e+308	0.0724483	0.123188	no	-	-	-	-	-	-	-	-
TCONS_00029422	scaffold10:2716527-2819895	E50	E70	NOTEST	0	0	0	0	1	1	no	-	-	-	-	-	-	-	-
TCONS_00029422	scaffold10:2716527-2819895	E60	E70	OK	1.95461	0	-1.79769e+308	-1.79769e+308	0.0724483	0.123188	no	-	-	-	-	-	-	-	-
TCONS_00029427	scaffold10:3693150-3763610	E50	E60	OK	0	14.6926	1.79769e+308	1.79769e+308	0.0428774	0.12295	no	-	-	-	-	-	-	-	-
TCONS_00029427	scaffold10:3693150-3763610	E50	E70	NOTEST	0	0	0	0	1	1	no	-	-	-	-	-	-	-	-
TCONS_00029427	scaffold10:3693150-3763610	E60	E70	OK	14.6926	0	-1.79769e+308	-1.79769e+308	0.0428774	0.12295	no	-	-	-	-	-	-	-	-
TCONS_00029433	scaffold10:4425688-4528179	E50	E60	OK	0	1.66202	1.79769e+308	1.79769e+308	0.110543	0.152632	no	-	-	-	-	-	-	-	-
TCONS_00029433	scaffold10:4425688-4528179	E50	E70	NOTEST	0	0	0	0	1	1	no	-	-	-	-	-	-	-	-
TCONS_00029433	scaffold10:4425688-4528179	E60	E70	OK	1.66202	0	-1.79769e+308	-1.79769e+308	0.110543	0.152632	no	-	-	-	-	-	-	-	-
TCONS_00029434	scaffold10:4425688-4528179	E50	E60	OK	0.284792	1.10597	1.95734	-1.09571	0.273207	0.32847	no	-	-	-	-	-	-	-	-
TCONS_00029434	scaffold10:4425688-4528179	E50	E70	NOTEST	0.284792	0	-1.79769e+308	-1.79769e+308	0.158655	1	no	-	-	-	-	-	-	-	-
TCONS_00029434	scaffold10:4425688-4528179	E60	E70	OK	1.10597	0	-1.79769e+308	-1.79769e+308	0.0854212	0.131216	no	-	-	-	-	-	-	-	-
TCONS_00030466	scaffold100:932368-989787	E50	E60	NOTEST	0	0	0	0	1	1	no	-	-	-	-	-	-	-	-
TCONS_00030466	scaffold100:932368-989787	E50	E70	NOTEST	0	0	0	0	1	1	no	-	-	-	-	-	-	-	-
TCONS_00030466	scaffold100:932368-989787	E60	E70	NOTEST	0	0	0	0	1	1	no	-	-	-	-	-	-	-	-
TCONS_00031078	scaffold1000:851458-903402	E50	E60	OK	0.154913	0.890781	2.52361	-1.44179	0.14936	0.192756	no	-	-	-	-	-	-	-	-
TCONS_00031078	scaffold1000:851458-903402	E50	E70	NOTEST	0.154913	0	-1.79769e+308	-1.79769e+308	0.158655	1	no	-	-	-	-	-	-	-	-
TCONS_00031078	scaffold1000:851458-903402	E60	E70	OK	0.890781	0	-1.79769e+308	-1.79769e+308	0.072744	0.123188	no	-	-	-	-	-	-	-	-
TCONS_00031082	scaffold1000:1004841-1007139	E50	E60	NOTEST	0	0	0	0	1	1	no	-	-	-	-	-	-	-	-
TCONS_00031082	scaffold1000:1004841-1007139	E50	E70	NOTEST	0	0	0	0	1	1	no	-	-	-	-	-	-	-	-
TCONS_00031082	scaffold1000:1004841-1007139	E60	E70	NOTEST	0	0	0	0	1	1	no	-	-	-	-	-	-	-	-
TCONS_00031403	scaffold1000:949224-989646	E50	E60	OK	3.91137e-05	26.1614	19.3513	-0.0027678	0.997792	0.999916	no	-	-	-	-	-	-	-	-
TCONS_00031403	scaffold1000:949224-989646	E50	E70	NOTEST	3.91137e-05	5.23359e-05	0.420126	-5.15797e-05	0.999959	1	no	-	-	-	-	-	-	-	-
TCONS_00031403	scaffold1000:949224-989646	E60	E70	OK	26.1614	5.23359e-05	-18.9312	0.00453036	0.996385	0.999916	no	-	-	-	-	-	-	-	-
TCONS_00031404	scaffold1000:949224-989646	E50	E60	OK	0	12.2767	1.79769e+308	1.79769e+308	0.0508991	0.12295	no	-	-	-	-	-	-	-	-
TCONS_00031404	scaffold1000:949224-989646	E50	E70	NOTEST	0	0	0	0	1	1	no	-	-	-	-	-	-	-	-
TCONS_00031404	scaffold1000:949224-989646	E60	E70	OK	12.2767	0	-1.79769e+308	-1.79769e+308	0.0508991	0.12295	no	-	-	-	-	-	-	-	-
TCONS_00031576	scaffold10043:700-1838	E50	E60	NOTEST	0.970513	0	-1.79769e+308	-1.79769e+308	0.133629	1	no	-	-	-	-	-	-	-	-
TCONS_00031576	scaffold10043:700-1838	E50	E70	NOTEST	0.970513	0	-1.79769e+308	-1.79769e+308	0.133629	1	no	-	-	-	-	-	-	-	-
TCONS_00031576	scaffold10043:700-1838	E60	E70	NOTEST	0	0	0	0	1	1	no	-	-	-	-	-	-	-	-
TCONS_00031674	scaffold10077:130448-132542	E50	E60	NOTEST	0	0	0	0	1	1	no	-	-	-	-	-	-	-	-
TCONS_00031674	scaffold10077:130448-132542	E50	E70	NOTEST	0	0	0	0	1	1	no	-	-	-	-	-	-	-	-
TCONS_00031674	scaffold10077:130448-132542	E60	E70	NOTEST	0	0	0	0	1	1	no	-	-	-	-	-	-	-	-
TCONS_00031676	scaffold10077:117710-118973	E50	E60	NOTEST	0	0	0	0	1	1	no	-	-	-	-	-	-	-	-
TCONS_00031676	scaffold10077:117710-118973	E50	E70	NOTEST	0	0	0	0	1	1	no	-	-	-	-	-	-	-	-
TCONS_00031676	scaffold10077:117710-118973	E60	E70	NOTEST	0	0	0	0	1	1	no	-	-	-	-	-	-	-	-
TCONS_00031704	scaffold10077:46151-49941	E50	E60	OK	0	295.086	1.79769e+308	1.79769e+308	0.0800287	0.127066	no	-	-	-	-	-	-	-	-
TCONS_00031704	scaffold10077:46151-49941	E50	E70	NOTEST	0	0	0	0	1	1	no	-	-	-	-	-	-	-	-
TCONS_00031704	scaffold10077:46151-49941	E60	E70	OK	295.086	0	-1.79769e+308	-1.79769e+308	0.0800287	0.127066	no	-	-	-	-	-	-	-	-
TCONS_00031729	scaffold1008:12099-82071	E50	E60	NOTEST	0.235104	0.0180316	-3.7047	1.90739	0.0564702	1	no	-	-	-	-	-	-	-	-
TCONS_00031729	scaffold1008:12099-82071	E50	E70	NOTEST	0.235104	0	-1.79769e+308	-1.79769e+308	0.133629	1	no	-	-	-	-	-	-	-	-
TCONS_00031729	scaffold1008:12099-82071	E60	E70	NOTEST	0.0180316	0	-1.79769e+308	-1.79769e+308	0.158655	1	no	-	-	-	-	-	-	-	-
TCONS_00031811	scaffold101:449724-496781	E50	E60	NOTEST	0.428102	0.418035	-0.0343313	0.0227718	0.981832	1	no	-	-	-	-	-	-	-	-
TCONS_00031811	scaffold101:449724-496781	E50	E70	NOTEST	0.428102	0.488137	0.18933	-0.119667	0.904747	1	no	-	-	-	-	-	-	-	-
TCONS_00031811	scaffold101:449724-496781	E60	E70	NOTEST	0.418035	0.488137	0.223661	-0.152801	0.878555	1	no	-	-	-	-	-	-	-	-
TCONS_00031815	scaffold101:498354-561556	E50	E60	NOTEST	0.0638097	0.400972	2.65165	-1.52829	0.12644	1	no	-	-	-	-	-	-	-	-
TCONS_00031815	scaffold101:498354-561556	E50	E70	NOTEST	0.0638097	0	-1.79769e+308	-1.79769e+308	0.158655	1	no	-	-	-	-	-	-	-	-
TCONS_00031815	scaffold101:498354-561556	E60	E70	NOTEST	0.400972	0	-1.79769e+308	-1.79769e+308	0.0672227	1	no	-	-	-	-	-	-	-	-
TCONS_00031816	scaffold101:579255-595091	E50	E60	OK	5.46095	0.793114	-2.78355	1.93391	0.0531247	0.12295	no	-	-	-	-	-	-	-	-
TCONS_00031816	scaffold101:579255-595091	E50	E70	OK	5.46095	1.04458	-2.38622	1.68789	0.0914314	0.135569	no	-	-	-	-	-	-	-	-
TCONS_00031816	scaffold101:579255-595091	E60	E70	OK	0.793114	1.04458	0.39733	-0.260417	0.794542	0.842853	no	-	-	-	-	-	-	-	-
TCONS_00031817	scaffold101:624702-729967	E50	E60	NOTEST	0.320824	0.239321	-0.422837	0.234665	0.814469	1	no	-	-	-	-	-	-	-	-
TCONS_00031817	scaffold101:624702-729967	E50	E70	NOTEST	0.320824	0.208594	-0.621085	0.346837	0.728713	1	no	-	-	-	-	-	-	-	-
TCONS_00031817	scaffold101:624702-729967	E60	E70	NOTEST	0.239321	0.208594	-0.198248	0.121242	0.903499	1	no	-	-	-	-	-	-	-	-
TCONS_00031818	scaffold101:742817-748380	E50	E60	OK	1.44104	2.41393	0.744272	-0.479491	0.631589	0.692681	no	-	-	-	-	-	-	-	-
TCONS_00031818	scaffold101:742817-748380	E50	E70	NOTEST	1.44104	0	-1.79769e+308	-1.79769e+308	0.119296	1	no	-	-	-	-	-	-	-	-
TCONS_00031818	scaffold101:742817-748380	E60	E70	OK	2.41393	0	-1.79769e+308	-1.79769e+308	0.0653039	0.12295	no	-	-	-	-	-	-	-	-
TCONS_00032995	scaffold101:498354-561556	E50	E60	OK	1.20178	5.92413	2.30143	-1.62122	0.10497	0.147284	no	-	-	-	-	-	-	-	-
TCONS_00032995	scaffold101:498354-561556	E50	E70	NOTEST	1.20178	0.384032	-1.64588	0.970264	0.331915	1	no	-	-	-	-	-	-	-	-
TCONS_00032995	scaffold101:498354-561556	E60	E70	OK	5.92413	0.384032	-3.9473	2.48662	0.0128963	0.0886414	no	-	-	-	-	-	-	-	-
TCONS_00032996	scaffold101:579255-595091	E50	E60	OK	2.47473	9.09953	1.87852	-1.32927	0.183759	0.229408	no	-	-	-	-	-	-	-	-
TCONS_00032996	scaffold101:579255-595091	E50	E70	OK	2.47473	0	-1.79769e+308	-1.79769e+308	0.0977291	0.140604	no	-	-	-	-	-	-	-	-
TCONS_00032996	scaffold101:579255-595091	E60	E70	OK	9.09953	0	-1.79769e+308	-1.79769e+308	0.04845	0.12295	no	-	-	-	-	-	-	-	-
TCONS_00032997	scaffold101:579255-595091	E50	E60	OK	0	3.16513	1.79769e+308	1.79769e+308	0.070358	0.12295	no	-	-	-	-	-	-	-	-
TCONS_00032997	scaffold101:579255-595091	E50	E70	NOTEST	0	0	0	0	1	1	no	-	-	-	-	-	-	-	-
TCONS_00032997	scaffold101:579255-595091	E60	E70	OK	3.16513	0	-1.79769e+308	-1.79769e+308	0.070358	0.12295	no	-	-	-	-	-	-	-	-
TCONS_00032998	scaffold101:579255-595091	E50	E60	OK	0	11.1401	1.79769e+308	1.79769e+308	0.0442576	0.12295	no	-	-	-	-	-	-	-	-
TCONS_00032998	scaffold101:579255-595091	E50	E70	NOTEST	0	0	0	0	1	1	no	-	-	-	-	-	-	-	-
TCONS_00032998	scaffold101:579255-595091	E60	E70	OK	11.1401	0	-1.79769e+308	-1.79769e+308	0.0442576	0.12295	no	-	-	-	-	-	-	-	-
TCONS_00032999	scaffold101:624702-729967	E50	E60	OK	0.119169	10.1712	6.41533	-2.57127	0.0101327	0.0730445	no	-	-	-	-	-	-	-	-
TCONS_00032999	scaffold101:624702-729967	E50	E70	NOTEST	0.119169	0	-1.79769e+308	-1.79769e+308	0.270712	1	no	-	-	-	-	-	-	-	-
TCONS_00032999	scaffold101:624702-729967	E60	E70	OK	10.1712	0	-1.79769e+308	-1.79769e+308	0.036061	0.12295	no	-	-	-	-	-	-	-	-
TCONS_00033693	scaffold1010:210102-570621	E50	E60	NOTEST	0	0	0	0	1	1	no	-	-	-	-	-	-	-	-
TCONS_00033693	scaffold1010:210102-570621	E50	E70	NOTEST	0	0	0	0	1	1	no	-	-	-	-	-	-	-	-
TCONS_00033693	scaffold1010:210102-570621	E60	E70	NOTEST	0	0	0	0	1	1	no	-	-	-	-	-	-	-	-
TCONS_00034131	scaffold1012:995250-1053236	E50	E60	LOWDATA	0	0	-1.79769e+308	0	1	1	no	-	-	-	-	-	-	-	-
TCONS_00034131	scaffold1012:995250-1053236	E50	E70	LOWDATA	0	0	-1.79769e+308	0	1	1	no	-	-	-	-	-	-	-	-
TCONS_00034131	scaffold1012:995250-1053236	E60	E70	LOWDATA	0.673512	0.403902	-0.737699	0	1	1	no	-	-	-	-	-	-	-	-
TCONS_00034133	scaffold1012:1397519-1439636	E50	E60	OK	0	4.5718	1.79769e+308	1.79769e+308	0.0449507	0.12295	no	-	-	-	-	-	-	-	-
TCONS_00034133	scaffold1012:1397519-1439636	E50	E70	NOTEST	0	0	0	0	1	1	no	-	-	-	-	-	-	-	-
TCONS_00034133	scaffold1012:1397519-1439636	E60	E70	OK	4.5718	0	-1.79769e+308	-1.79769e+308	0.0449507	0.12295	no	-	-	-	-	-	-	-	-
TCONS_00034138	scaffold1012:3192519-3201363	E50	E60	NOTEST	0	0	0	0	1	1	no	-	-	-	-	-	-	-	-
TCONS_00034138	scaffold1012:3192519-3201363	E50	E70	NOTEST	0	0	0	0	1	1	no	-	-	-	-	-	-	-	-
TCONS_00034138	scaffold1012:3192519-3201363	E60	E70	NOTEST	0	0	0	0	1	1	no	-	-	-	-	-	-	-	-
TCONS_00034139	scaffold1012:3518809-3676377	E50	E60	OK	0.77613	0.764623	-0.0215491	0.016692	0.986682	0.999916	no	-	-	-	-	-	-	-	-
TCONS_00034139	scaffold1012:3518809-3676377	E50	E70	NOTEST	0.77613	0.550121	-0.496549	0.381912	0.702527	1	no	-	-	-	-	-	-	-	-
TCONS_00034139	scaffold1012:3518809-3676377	E60	E70	OK	0.764623	0.550121	-0.475	0.364446	0.715525	0.771319	no	-	-	-	-	-	-	-	-
TCONS_00034140	scaffold1012:4764413-4936354	E50	E60	OK	0	0.723241	1.79769e+308	1.79769e+308	0.0893899	0.133768	no	-	-	-	-	-	-	-	-
TCONS_00034140	scaffold1012:4764413-4936354	E50	E70	NOTEST	0	0	0	0	1	1	no	-	-	-	-	-	-	-	-
TCONS_00034140	scaffold1012:4764413-4936354	E60	E70	OK	0.723241	0	-1.79769e+308	-1.79769e+308	0.0893899	0.133768	no	-	-	-	-	-	-	-	-
TCONS_00034141	scaffold1012:4968498-5004197	E50	E60	OK	0	10.7594	1.79769e+308	1.79769e+308	0.0443499	0.12295	no	-	-	-	-	-	-	-	-
TCONS_00034141	scaffold1012:4968498-5004197	E50	E70	NOTEST	0	0	0	0	1	1	no	-	-	-	-	-	-	-	-
TCONS_00034141	scaffold1012:4968498-5004197	E60	E70	OK	10.7594	0	-1.79769e+308	-1.79769e+308	0.0443499	0.12295	no	-	-	-	-	-	-	-	-
TCONS_00034144	scaffold1012:5108974-5114034	E50	E60	NOTEST	0.358072	0.14284	-1.32586	0.667158	0.504671	1	no	-	-	-	-	-	-	-	-
TCONS_00034144	scaffold1012:5108974-5114034	E50	E70	NOTEST	0.358072	0	-1.79769e+308	-1.79769e+308	0.158655	1	no	-	-	-	-	-	-	-	-
TCONS_00034144	scaffold1012:5108974-5114034	E60	E70	NOTEST	0.14284	0	-1.79769e+308	-1.79769e+308	0.145588	1	no	-	-	-	-	-	-	-	-
TCONS_00034145	scaffold1012:266149-266635	E50	E60	OK	0	49.5087	1.79769e+308	1.79769e+308	0.158655	0.201764	no	-	-	-	-	-	-	-	-
TCONS_00034145	scaffold1012:266149-266635	E50	E70	NOTEST	0	0	0	0	1	1	no	-	-	-	-	-	-	-	-
TCONS_00034145	scaffold1012:266149-266635	E60	E70	OK	49.5087	0	-1.79769e+308	-1.79769e+308	0.158655	0.201764	no	-	-	-	-	-	-	-	-
TCONS_00034150	scaffold1012:3050789-3051041	E50	E60	NOTEST	0	0	0	0	1	1	no	-	-	-	-	-	-	-	-
TCONS_00034150	scaffold1012:3050789-3051041	E50	E70	NOTEST	0	0	0	0	1	1	no	-	-	-	-	-	-	-	-
TCONS_00034150	scaffold1012:3050789-3051041	E60	E70	NOTEST	0	0	0	0	1	1	no	-	-	-	-	-	-	-	-
TCONS_00034152	scaffold1012:3506131-3517917	E50	E60	OK	7.78324	0	-1.79769e+308	-1.79769e+308	0.0443054	0.12295	no	-	-	-	-	-	-	-	-
TCONS_00034152	scaffold1012:3506131-3517917	E50	E70	OK	7.78324	0.0905389	-6.42569	3.71897	0.000200038	0.00331268	yes	-	-	-	-	-	-	-	-
TCONS_00034152	scaffold1012:3506131-3517917	E60	E70	NOTEST	0	0.0905389	1.79769e+308	1.79769e+308	0.169011	1	no	-	-	-	-	-	-	-	-
TCONS_00034153	scaffold1012:3703326-4023386	E50	E60	OK	0.524145	8.0578	3.94235	-2.7285	0.00636232	0.0510397	no	-	-	-	-	-	-	-	-
TCONS_00034153	scaffold1012:3703326-4023386	E50	E70	NOTEST	0.524145	0	-1.79769e+308	-1.79769e+308	0.107882	1	no	-	-	-	-	-	-	-	-
TCONS_00034153	scaffold1012:3703326-4023386	E60	E70	OK	8.0578	0	-1.79769e+308	-1.79769e+308	0.0455828	0.12295	no	-	-	-	-	-	-	-	-
TCONS_00034154	scaffold1012:4262238-4332589	E50	E60	NOTEST	0.000280776	0	-1.79769e+308	-1.79769e+308	0.499735	1	no	-	-	-	-	-	-	-	-
TCONS_00034154	scaffold1012:4262238-4332589	E50	E70	NOTEST	0.000280776	0.000235059	-0.256394	8.5143e-05	0.999932	1	no	-	-	-	-	-	-	-	-
TCONS_00034154	scaffold1012:4262238-4332589	E60	E70	NOTEST	0	0.000235059	1.79769e+308	1.79769e+308	0.499724	1	no	-	-	-	-	-	-	-	-
TCONS_00034155	scaffold1012:4402255-4423398	E50	E60	OK	0	6.79855	1.79769e+308	1.79769e+308	0.0658258	0.12295	no	-	-	-	-	-	-	-	-
TCONS_00034155	scaffold1012:4402255-4423398	E50	E70	OK	0	3.48807	1.79769e+308	1.79769e+308	0.0712283	0.12295	no	-	-	-	-	-	-	-	-
TCONS_00034155	scaffold1012:4402255-4423398	E60	E70	OK	6.79855	3.48807	-0.962799	0.701586	0.482937	0.547555	no	-	-	-	-	-	-	-	-
TCONS_00034156	scaffold1012:4686757-4709442	E50	E60	NOTEST	0	0.15094	1.79769e+308	1.79769e+308	0.14852	1	no	-	-	-	-	-	-	-	-
TCONS_00034156	scaffold1012:4686757-4709442	E50	E70	NOTEST	0	1.05558	1.79769e+308	1.79769e+308	0.133629	1	no	-	-	-	-	-	-	-	-
TCONS_00034156	scaffold1012:4686757-4709442	E60	E70	NOTEST	0.15094	1.05558	2.80599	-1.47783	0.139452	1	no	-	-	-	-	-	-	-	-
TCONS_00034157	scaffold1012:5004421-5051319	E50	E60	NOTEST	0.168003	0.215214	0.357281	-0.166149	0.868039	1	no	-	-	-	-	-	-	-	-
TCONS_00034157	scaffold1012:5004421-5051319	E50	E70	NOTEST	0.168003	0	-1.79769e+308	-1.79769e+308	0.174873	1	no	-	-	-	-	-	-	-	-
TCONS_00034157	scaffold1012:5004421-5051319	E60	E70	NOTEST	0.215214	0	-1.79769e+308	-1.79769e+308	0.167736	1	no	-	-	-	-	-	-	-	-
TCONS_00034159	scaffold1012:5093166-5098901	E50	E60	NOTEST	0	0	0	0	1	1	no	-	-	-	-	-	-	-	-
TCONS_00034159	scaffold1012:5093166-5098901	E50	E70	NOTEST	0	0	0	0	1	1	no	-	-	-	-	-	-	-	-
TCONS_00034159	scaffold1012:5093166-5098901	E60	E70	NOTEST	0	0	0	0	1	1	no	-	-	-	-	-	-	-	-
TCONS_00035483	scaffold1012:4764413-4936354	E50	E60	OK	864.04	0	-1.79769e+308	-1.79769e+308	0.0420593	0.12295	no	-	-	-	-	-	-	-	-
TCONS_00035483	scaffold1012:4764413-4936354	E50	E70	OK	864.04	1442.06	0.738962	-0.628651	0.529578	0.59398	no	-	-	-	-	-	-	-	-
TCONS_00035483	scaffold1012:4764413-4936354	E60	E70	OK	0	1442.06	1.79769e+308	1.79769e+308	0.0405559	0.12295	no	-	-	-	-	-	-	-	-
TCONS_00035559	scaffold1012:3518809-3676377	E50	E60	OK	0.27661	0.686084	1.31053	-0.701238	0.483154	0.547765	no	-	-	-	-	-	-	-	-
TCONS_00035559	scaffold1012:3518809-3676377	E50	E70	NOTEST	0.27661	0.886342	1.68001	-0.871506	0.383478	1	no	-	-	-	-	-	-	-	-
TCONS_00035559	scaffold1012:3518809-3676377	E60	E70	OK	0.686084	0.886342	0.369479	-0.244341	0.806967	0.853998	no	-	-	-	-	-	-	-	-
TCONS_00035561	scaffold1012:3518809-3676377	E50	E60	OK	0	1.12517	1.79769e+308	1.79769e+308	0.0794361	0.127024	no	-	-	-	-	-	-	-	-
TCONS_00035561	scaffold1012:3518809-3676377	E50	E70	NOTEST	0	0	0	0	1	1	no	-	-	-	-	-	-	-	-
TCONS_00035561	scaffold1012:3518809-3676377	E60	E70	OK	1.12517	0	-1.79769e+308	-1.79769e+308	0.0794361	0.127024	no	-	-	-	-	-	-	-	-
TCONS_00035562	scaffold1012:3518809-3676377	E50	E60	OK	0.117112	0.970962	3.05153	-1.63695	0.10164	0.144144	no	-	-	-	-	-	-	-	-
TCONS_00035562	scaffold1012:3518809-3676377	E50	E70	NOTEST	0.117112	0	-1.79769e+308	-1.79769e+308	0.17994	1	no	-	-	-	-	-	-	-	-
TCONS_00035562	scaffold1012:3518809-3676377	E60	E70	OK	0.970962	0	-1.79769e+308	-1.79769e+308	0.0737651	0.123282	no	-	-	-	-	-	-	-	-
TCONS_00035565	scaffold1012:3518809-3676377	E50	E60	OK	1.99376	1.13557	-0.812075	0.534266	0.593158	0.655995	no	-	-	-	-	-	-	-	-
TCONS_00035565	scaffold1012:3518809-3676377	E50	E70	OK	1.99376	0.811577	-1.2967	0.734286	0.462775	0.527459	no	-	-	-	-	-	-	-	-
TCONS_00035565	scaffold1012:3518809-3676377	E60	E70	OK	1.13557	0.811577	-0.484621	0.285974	0.774898	0.825384	no	-	-	-	-	-	-	-	-
TCONS_00035567	scaffold1012:3518809-3676377	E50	E60	NOTEST	0.48438	0.570016	0.234865	-0.101805	0.918912	1	no	-	-	-	-	-	-	-	-
TCONS_00035567	scaffold1012:3518809-3676377	E50	E70	NOTEST	0.48438	0.362229	-0.419237	0.154502	0.877214	1	no	-	-	-	-	-	-	-	-
TCONS_00035567	scaffold1012:3518809-3676377	E60	E70	NOTEST	0.570016	0.362229	-0.654103	0.280384	0.779183	1	no	-	-	-	-	-	-	-	-
TCONS_00035568	scaffold1012:3518809-3676377	E50	E60	OK	0.000126175	1.00951	12.9659	-0.00841185	0.993288	0.999916	no	-	-	-	-	-	-	-	-
TCONS_00035568	scaffold1012:3518809-3676377	E50	E70	NOTEST	0.000126175	9.58408e-05	-0.396712	0.000177325	0.999859	1	no	-	-	-	-	-	-	-	-
TCONS_00035568	scaffold1012:3518809-3676377	E60	E70	OK	1.00951	9.58408e-05	-13.3626	0.00824099	0.993425	0.999916	no	-	-	-	-	-	-	-	-
TCONS_00035569	scaffold1012:3518809-3676377	E50	E60	OK	0	1.54403	1.79769e+308	1.79769e+308	0.117029	0.159405	no	-	-	-	-	-	-	-	-
TCONS_00035569	scaffold1012:3518809-3676377	E50	E70	NOTEST	0	0	0	0	1	1	no	-	-	-	-	-	-	-	-
TCONS_00035569	scaffold1012:3518809-3676377	E60	E70	OK	1.54403	0	-1.79769e+308	-1.79769e+308	0.117029	0.159405	no	-	-	-	-	-	-	-	-
TCONS_00035572	scaffold1012:3518809-3676377	E50	E60	OK	0	2.98084	1.79769e+308	1.79769e+308	0.0628116	0.12295	no	-	-	-	-	-	-	-	-
TCONS_00035572	scaffold1012:3518809-3676377	E50	E70	NOTEST	0	0.612975	1.79769e+308	1.79769e+308	0.207486	1	no	-	-	-	-	-	-	-	-
TCONS_00035572	scaffold1012:3518809-3676377	E60	E70	OK	2.98084	0.612975	-2.28182	1.13815	0.25506	0.308772	no	-	-	-	-	-	-	-	-
TCONS_00035614	scaffold1012:4764413-4936354	E50	E60	OK	0.916553	1.25828	0.457166	-0.230163	0.817965	0.863638	no	-	-	-	-	-	-	-	-
TCONS_00035614	scaffold1012:4764413-4936354	E50	E70	NOTEST	0.916553	0	-1.79769e+308	-1.79769e+308	0.158655	1	no	-	-	-	-	-	-	-	-
TCONS_00035614	scaffold1012:4764413-4936354	E60	E70	OK	1.25828	0	-1.79769e+308	-1.79769e+308	0.145317	0.188333	no	-	-	-	-	-	-	-	-
TCONS_00035616	scaffold1012:4764413-4936354	E50	E60	OK	0.314986	18.075	5.84256	-3.49706	0.000470407	0.00653791	yes	-	-	-	-	-	-	-	-
TCONS_00035616	scaffold1012:4764413-4936354	E50	E70	NOTEST	0.314986	0	-1.79769e+308	-1.79769e+308	0.158655	1	no	-	-	-	-	-	-	-	-
TCONS_00035616	scaffold1012:4764413-4936354	E60	E70	OK	18.075	0	-1.79769e+308	-1.79769e+308	0.0434204	0.12295	no	-	-	-	-	-	-	-	-
TCONS_00035619	scaffold1012:4968498-5004197	E50	E60	OK	0.779189	1.72364	1.14541	-0.590239	0.555031	0.618956	no	-	-	-	-	-	-	-	-
TCONS_00035619	scaffold1012:4968498-5004197	E50	E70	NOTEST	0.779189	0	-1.79769e+308	-1.79769e+308	0.158655	1	no	-	-	-	-	-	-	-	-
TCONS_00035619	scaffold1012:4968498-5004197	E60	E70	OK	1.72364	0	-1.79769e+308	-1.79769e+308	0.133161	0.176018	no	-	-	-	-	-	-	-	-
TCONS_00035620	scaffold1012:4968498-5004197	E50	E60	OK	0	4.40841	1.79769e+308	1.79769e+308	0.070967	0.12295	no	-	-	-	-	-	-	-	-
TCONS_00035620	scaffold1012:4968498-5004197	E50	E70	NOTEST	0	0	0	0	1	1	no	-	-	-	-	-	-	-	-
TCONS_00035620	scaffold1012:4968498-5004197	E60	E70	OK	4.40841	0	-1.79769e+308	-1.79769e+308	0.070967	0.12295	no	-	-	-	-	-	-	-	-
TCONS_00035621	scaffold1012:4968498-5004197	E50	E60	OK	0	7.69624	1.79769e+308	1.79769e+308	0.0502927	0.12295	no	-	-	-	-	-	-	-	-
TCONS_00035621	scaffold1012:4968498-5004197	E50	E70	NOTEST	0	0	0	0	1	1	no	-	-	-	-	-	-	-	-
TCONS_00035621	scaffold1012:4968498-5004197	E60	E70	OK	7.69624	0	-1.79769e+308	-1.79769e+308	0.0502927	0.12295	no	-	-	-	-	-	-	-	-
TCONS_00035628	scaffold1012:343417-360965	E50	E60	OK	0	0.702178	1.79769e+308	1.79769e+308	0.0926632	0.135987	no	-	-	-	-	-	-	-	-
TCONS_00035628	scaffold1012:343417-360965	E50	E70	NOTEST	0	0	0	0	1	1	no	-	-	-	-	-	-	-	-
TCONS_00035628	scaffold1012:343417-360965	E60	E70	OK	0.702178	0	-1.79769e+308	-1.79769e+308	0.0926632	0.135987	no	-	-	-	-	-	-	-	-
TCONS_00035629	scaffold1012:856297-864266	E50	E60	OK	0	3.55353	1.79769e+308	1.79769e+308	0.0723798	0.123188	no	-	-	-	-	-	-	-	-
TCONS_00035629	scaffold1012:856297-864266	E50	E70	NOTEST	0	0	0	0	1	1	no	-	-	-	-	-	-	-	-
TCONS_00035629	scaffold1012:856297-864266	E60	E70	OK	3.55353	0	-1.79769e+308	-1.79769e+308	0.0723798	0.123188	no	-	-	-	-	-	-	-	-
TCONS_00035637	scaffold1012:4262238-4332589	E50	E60	OK	0	77.628	1.79769e+308	1.79769e+308	0.0365089	0.12295	no	-	-	-	-	-	-	-	-
TCONS_00035637	scaffold1012:4262238-4332589	E50	E70	NOTEST	0	0	0	0	1	1	no	-	-	-	-	-	-	-	-
TCONS_00035637	scaffold1012:4262238-4332589	E60	E70	OK	77.628	0	-1.79769e+308	-1.79769e+308	0.0365089	0.12295	no	-	-	-	-	-	-	-	-
TCONS_00035643	scaffold1012:5004421-5051319	E50	E60	OK	3.47065e-05	3.92237	16.7862	-0.00390172	0.996887	0.999916	no	-	-	-	-	-	-	-	-
TCONS_00035643	scaffold1012:5004421-5051319	E50	E70	NOTEST	3.47065e-05	2.6393e-05	-0.395053	6.33195e-05	0.999949	1	no	-	-	-	-	-	-	-	-
TCONS_00035643	scaffold1012:5004421-5051319	E60	E70	OK	3.92237	2.6393e-05	-17.1812	0.00380246	0.996966	0.999916	no	-	-	-	-	-	-	-	-
TCONS_00035644	scaffold1012:5004421-5051319	E50	E60	OK	0.802654	16.0366	4.32044	-3.05353	0.00226168	0.0225765	yes	-	-	-	-	-	-	-	-
TCONS_00035644	scaffold1012:5004421-5051319	E50	E70	NOTEST	0.802654	0.277406	-1.53278	0.858204	0.39078	1	no	-	-	-	-	-	-	-	-
TCONS_00035644	scaffold1012:5004421-5051319	E60	E70	OK	16.0366	0.277406	-5.85322	3.66623	0.000246152	0.00389934	yes	-	-	-	-	-	-	-	-
TCONS_00035802	scaffold1012:901242-919732	E50	E60	OK	38.9736	77.2493	0.987023	-0.680208	0.496373	0.561118	no	-	-	-	-	-	-	-	-
TCONS_00035802	scaffold1012:901242-919732	E50	E70	OK	38.9736	2459.72	5.97985	-4.44084	8.96082e-06	0.000299229	yes	-	-	-	-	-	-	-	-
TCONS_00035802	scaffold1012:901242-919732	E60	E70	OK	77.2493	2459.72	4.99283	-4.00005	6.3329e-05	0.00134933	yes	-	-	-	-	-	-	-	-
TCONS_00035961	scaffold1012:3703326-4023386	E50	E60	OK	6.2081	11.6634	0.909762	-0.545912	0.585126	0.648354	no	-	-	-	-	-	-	-	-
TCONS_00035961	scaffold1012:3703326-4023386	E50	E70	OK	6.2081	35.3902	2.51113	-1.59967	0.109672	0.152205	no	-	-	-	-	-	-	-	-
TCONS_00035961	scaffold1012:3703326-4023386	E60	E70	OK	11.6634	35.3902	1.60136	-1.11026	0.266889	0.321563	no	-	-	-	-	-	-	-	-
TCONS_00036062	scaffold1012:5004421-5051319	E50	E60	OK	180.589	0	-1.79769e+308	-1.79769e+308	0.0814292	0.128484	no	-	-	-	-	-	-	-	-
TCONS_00036062	scaffold1012:5004421-5051319	E50	E70	OK	180.589	486.229	1.42892	-0.986608	0.323835	0.382936	no	-	-	-	-	-	-	-	-
TCONS_00036062	scaffold1012:5004421-5051319	E60	E70	OK	0	486.229	1.79769e+308	1.79769e+308	0.0774694	0.125661	no	-	-	-	-	-	-	-	-
TCONS_00036423	scaffold1014:481793-528985	E50	E60	OK	0	0.785463	1.79769e+308	1.79769e+308	0.122171	0.164377	no	-	-	-	-	-	-	-	-
TCONS_00036423	scaffold1014:481793-528985	E50	E70	NOTEST	0	0	0	0	1	1	no	-	-	-	-	-	-	-	-
TCONS_00036423	scaffold1014:481793-528985	E60	E70	OK	0.785463	0	-1.79769e+308	-1.79769e+308	0.122171	0.164377	no	-	-	-	-	-	-	-	-
TCONS_00036424	scaffold1014:551872-609092	E50	E60	OK	0	1.78387	1.79769e+308	1.79769e+308	0.0766442	0.125056	no	-	-	-	-	-	-	-	-
TCONS_00036424	scaffold1014:551872-609092	E50	E70	NOTEST	0	0.125151	1.79769e+308	1.79769e+308	0.158655	1	no	-	-	-	-	-	-	-	-
TCONS_00036424	scaffold1014:551872-609092	E60	E70	OK	1.78387	0.125151	-3.83327	2.17644	0.0295227	0.12295	no	-	-	-	-	-	-	-	-
TCONS_00036650	scaffold1014:551872-609092	E50	E60	OK	0.57862	7.32782	3.6627	-2.21271	0.0269173	0.12295	no	-	-	-	-	-	-	-	-
TCONS_00036650	scaffold1014:551872-609092	E50	E70	NOTEST	0.57862	0	-1.79769e+308	-1.79769e+308	0.144422	1	no	-	-	-	-	-	-	-	-
TCONS_00036650	scaffold1014:551872-609092	E60	E70	OK	7.32782	0	-1.79769e+308	-1.79769e+308	0.0630898	0.12295	no	-	-	-	-	-	-	-	-
TCONS_00036780	scaffold10142:1824-5042	E50	E60	NOTEST	0	0	0	0	1	1	no	-	-	-	-	-	-	-	-
TCONS_00036780	scaffold10142:1824-5042	E50	E70	NOTEST	0	0	0	0	1	1	no	-	-	-	-	-	-	-	-
TCONS_00036780	scaffold10142:1824-5042	E60	E70	NOTEST	0	0	0	0	1	1	no	-	-	-	-	-	-	-	-
TCONS_00037098	scaffold1023:167248-234971	E50	E60	OK	2.62504	3.65575	0.477829	-0.368182	0.712737	0.768702	no	-	-	-	-	-	-	-	-
TCONS_00037098	scaffold1023:167248-234971	E50	E70	OK	2.62504	42.2126	4.00726	-3.29739	0.000975893	0.0115785	yes	-	-	-	-	-	-	-	-
TCONS_00037098	scaffold1023:167248-234971	E60	E70	OK	3.65575	42.2126	3.52943	-2.9902	0.00278792	0.0266099	yes	-	-	-	-	-	-	-	-
TCONS_00037099	scaffold1023:13207-21987	E50	E60	OK	0.0887715	0.772265	3.12093	-1.80725	0.0707226	0.12295	no	-	-	-	-	-	-	-	-
TCONS_00037099	scaffold1023:13207-21987	E50	E70	NOTEST	0.0887715	0.212652	1.26033	-0.635631	0.525017	1	no	-	-	-	-	-	-	-	-
TCONS_00037099	scaffold1023:13207-21987	E60	E70	OK	0.772265	0.212652	-1.8606	1.12181	0.261945	0.316197	no	-	-	-	-	-	-	-	-
TCONS_00037103	scaffold1023:236147-299259	E50	E60	OK	0	4.62257	1.79769e+308	1.79769e+308	0.0477597	0.12295	no	-	-	-	-	-	-	-	-
TCONS_00037103	scaffold1023:236147-299259	E50	E70	NOTEST	0	0.922386	1.79769e+308	1.79769e+308	0.101224	1	no	-	-	-	-	-	-	-	-
TCONS_00037103	scaffold1023:236147-299259	E60	E70	OK	4.62257	0.922386	-2.32525	1.63195	0.102691	0.145201	no	-	-	-	-	-	-	-	-
TCONS_00037104	scaffold1023:370171-417432	E50	E60	NOTEST	0	0	0	0	1	1	no	-	-	-	-	-	-	-	-
TCONS_00037104	scaffold1023:370171-417432	E50	E70	OK	0	2.49481	1.79769e+308	1.79769e+308	0.0634481	0.12295	no	-	-	-	-	-	-	-	-
TCONS_00037104	scaffold1023:370171-417432	E60	E70	OK	0	2.49481	1.79769e+308	1.79769e+308	0.0634481	0.12295	no	-	-	-	-	-	-	-	-
TCONS_00037105	scaffold1023:493499-572496	E50	E60	NOTEST	0	0	0	0	1	1	no	-	-	-	-	-	-	-	-
TCONS_00037105	scaffold1023:493499-572496	E50	E70	NOTEST	0	0	0	0	1	1	no	-	-	-	-	-	-	-	-
TCONS_00037105	scaffold1023:493499-572496	E60	E70	NOTEST	0	0	0	0	1	1	no	-	-	-	-	-	-	-	-
TCONS_00037107	scaffold1023:1127410-1167566	E50	E60	NOTEST	0	0	0	0	1	1	no	-	-	-	-	-	-	-	-
TCONS_00037107	scaffold1023:1127410-1167566	E50	E70	NOTEST	0	0	0	0	1	1	no	-	-	-	-	-	-	-	-
TCONS_00037107	scaffold1023:1127410-1167566	E60	E70	NOTEST	0	0	0	0	1	1	no	-	-	-	-	-	-	-	-
TCONS_00037314	scaffold1023:167248-234971	E50	E60	OK	140.287	0.292334	-8.90655	5.08752	3.62784e-07	2.61727e-05	yes	-	-	-	-	-	-	-	-
TCONS_00037314	scaffold1023:167248-234971	E50	E70	OK	140.287	157.103	0.163333	-0.147326	0.882875	0.919941	no	-	-	-	-	-	-	-	-
TCONS_00037314	scaffold1023:167248-234971	E60	E70	OK	0.292334	157.103	9.06988	-5.19689	2.02655e-07	1.74834e-05	yes	-	-	-	-	-	-	-	-
TCONS_00037519	scaffold1023:167248-234971	E50	E60	OK	0.520965	2.6384	2.3404	-0.775144	0.438255	0.502424	no	-	-	-	-	-	-	-	-
TCONS_00037519	scaffold1023:167248-234971	E50	E70	OK	0.520965	138.413	8.05358	-2.73868	0.00616872	0.0498133	yes	-	-	-	-	-	-	-	-
TCONS_00037519	scaffold1023:167248-234971	E60	E70	OK	2.6384	138.413	5.71318	-4.26482	2.0006e-05	0.000553606	yes	-	-	-	-	-	-	-	-
TCONS_00037564	scaffold1023:236147-299259	E50	E60	OK	1.11226	2.19726	0.98222	-0.576048	0.564583	0.628244	no	-	-	-	-	-	-	-	-
TCONS_00037564	scaffold1023:236147-299259	E50	E70	NOTEST	1.11226	0	-1.79769e+308	-1.79769e+308	0.155628	1	no	-	-	-	-	-	-	-	-
TCONS_00037564	scaffold1023:236147-299259	E60	E70	OK	2.19726	0	-1.79769e+308	-1.79769e+308	0.061761	0.12295	no	-	-	-	-	-	-	-	-
TCONS_00037565	scaffold1023:236147-299259	E50	E60	NOTEST	0	0.524635	1.79769e+308	1.79769e+308	0.0847065	1	no	-	-	-	-	-	-	-	-
TCONS_00037565	scaffold1023:236147-299259	E50	E70	NOTEST	0	0.000143002	1.79769e+308	1.79769e+308	0.498651	1	no	-	-	-	-	-	-	-	-
TCONS_00037565	scaffold1023:236147-299259	E60	E70	NOTEST	0.524635	0.000143002	-11.8411	0.0277563	0.977857	1	no	-	-	-	-	-	-	-	-
TCONS_00037566	scaffold1023:236147-299259	E50	E60	OK	0.512096	0.648004	0.339589	-0.18731	0.851418	0.892771	no	-	-	-	-	-	-	-	-
TCONS_00037566	scaffold1023:236147-299259	E50	E70	NOTEST	0.512096	0.823218	0.684861	-0.354947	0.72263	1	no	-	-	-	-	-	-	-	-
TCONS_00037566	scaffold1023:236147-299259	E60	E70	OK	0.648004	0.823218	0.345272	-0.211691	0.832348	0.876066	no	-	-	-	-	-	-	-	-
TCONS_00037572	scaffold1023:1127410-1167566	E50	E60	OK	0	2.09111	1.79769e+308	1.79769e+308	0.0950357	0.138272	no	-	-	-	-	-	-	-	-
TCONS_00037572	scaffold1023:1127410-1167566	E50	E70	NOTEST	0	0	0	0	1	1	no	-	-	-	-	-	-	-	-
TCONS_00037572	scaffold1023:1127410-1167566	E60	E70	OK	2.09111	0	-1.79769e+308	-1.79769e+308	0.0950357	0.138272	no	-	-	-	-	-	-	-	-
TCONS_00037711	scaffold1023:167248-234971	E50	E60	LOWDATA	0	0	5.42242e-315	0	1	1	no	-	-	-	-	-	-	-	-
TCONS_00037711	scaffold1023:167248-234971	E50	E70	LOWDATA	0	0	-1.79769e+308	0	1	1	no	-	-	-	-	-	-	-	-
TCONS_00037711	scaffold1023:167248-234971	E60	E70	LOWDATA	0	0	-1.79769e+308	0	1	1	no	-	-	-	-	-	-	-	-
TCONS_00037904	scaffold1026:351897-473677	E50	E60	NOTEST	0	0.310886	1.79769e+308	1.79769e+308	0.107379	1	no	-	-	-	-	-	-	-	-
TCONS_00037904	scaffold1026:351897-473677	E50	E70	NOTEST	0	0	0	0	1	1	no	-	-	-	-	-	-	-	-
TCONS_00037904	scaffold1026:351897-473677	E60	E70	NOTEST	0.310886	0	-1.79769e+308	-1.79769e+308	0.107379	1	no	-	-	-	-	-	-	-	-
TCONS_00037905	scaffold1026:595445-605195	E50	E60	NOTEST	0	0	0	0	1	1	no	-	-	-	-	-	-	-	-
TCONS_00037905	scaffold1026:595445-605195	E50	E70	NOTEST	0	0	0	0	1	1	no	-	-	-	-	-	-	-	-
TCONS_00037905	scaffold1026:595445-605195	E60	E70	NOTEST	0	0	0	0	1	1	no	-	-	-	-	-	-	-	-
TCONS_00037908	scaffold1026:663300-673746	E50	E60	NOTEST	0	0	0	0	1	1	no	-	-	-	-	-	-	-	-
TCONS_00037908	scaffold1026:663300-673746	E50	E70	NOTEST	0	0	0	0	1	1	no	-	-	-	-	-	-	-	-
TCONS_00037908	scaffold1026:663300-673746	E60	E70	NOTEST	0	0	0	0	1	1	no	-	-	-	-	-	-	-	-
TCONS_00037909	scaffold1026:678120-679835	E50	E60	OK	0	3.59267	1.79769e+308	1.79769e+308	0.0672343	0.12295	no	-	-	-	-	-	-	-	-
TCONS_00037909	scaffold1026:678120-679835	E50	E70	NOTEST	0	0.368912	1.79769e+308	1.79769e+308	0.158655	1	no	-	-	-	-	-	-	-	-
TCONS_00037909	scaffold1026:678120-679835	E60	E70	OK	3.59267	0.368912	-3.28371	1.89254	0.0584185	0.12295	no	-	-	-	-	-	-	-	-
TCONS_00037913	scaffold1026:701118-716700	E50	E60	OK	0	51.0746	1.79769e+308	1.79769e+308	0.0421817	0.12295	no	-	-	-	-	-	-	-	-
TCONS_00037913	scaffold1026:701118-716700	E50	E70	OK	0	12.5752	1.79769e+308	1.79769e+308	0.0721061	0.123185	no	-	-	-	-	-	-	-	-
TCONS_00037913	scaffold1026:701118-716700	E60	E70	OK	51.0746	12.5752	-2.02202	1.56245	0.118182	0.160625	no	-	-	-	-	-	-	-	-
TCONS_00037914	scaffold1026:720174-730845	E50	E60	OK	0	0.754416	1.79769e+308	1.79769e+308	0.075352	0.124194	no	-	-	-	-	-	-	-	-
TCONS_00037914	scaffold1026:720174-730845	E50	E70	NOTEST	0	0	0	0	1	1	no	-	-	-	-	-	-	-	-
TCONS_00037914	scaffold1026:720174-730845	E60	E70	OK	0.754416	0	-1.79769e+308	-1.79769e+308	0.075352	0.124194	no	-	-	-	-	-	-	-	-
TCONS_00037917	scaffold1026:39123-40218	E50	E60	OK	3.87192	0	-1.79769e+308	-1.79769e+308	0.0841021	0.129941	no	-	-	-	-	-	-	-	-
TCONS_00037917	scaffold1026:39123-40218	E50	E70	OK	3.87192	0	-1.79769e+308	-1.79769e+308	0.0841021	0.129941	no	-	-	-	-	-	-	-	-
TCONS_00037917	scaffold1026:39123-40218	E60	E70	NOTEST	0	0	0	0	1	1	no	-	-	-	-	-	-	-	-
TCONS_00037920	scaffold1026:150615-153421	E50	E60	NOTEST	0.435569	0.201984	-1.10866	0.559139	0.576067	1	no	-	-	-	-	-	-	-	-
TCONS_00037920	scaffold1026:150615-153421	E50	E70	OK	0.435569	1.74243	2.00013	-1.10645	0.268531	0.323292	no	-	-	-	-	-	-	-	-
TCONS_00037920	scaffold1026:150615-153421	E60	E70	OK	0.201984	1.74243	3.10878	-1.78404	0.0744169	0.123818	no	-	-	-	-	-	-	-	-
TCONS_00037921	scaffold1026:166689-228916	E50	E60	NOTEST	0	0	0	0	1	1	no	-	-	-	-	-	-	-	-
TCONS_00037921	scaffold1026:166689-228916	E50	E70	NOTEST	0	0.202206	1.79769e+308	1.79769e+308	0.196014	1	no	-	-	-	-	-	-	-	-
TCONS_00037921	scaffold1026:166689-228916	E60	E70	NOTEST	0	0.202206	1.79769e+308	1.79769e+308	0.196014	1	no	-	-	-	-	-	-	-	-
TCONS_00037922	scaffold1026:234655-329651	E50	E60	OK	0	3.4887	1.79769e+308	1.79769e+308	0.0540755	0.12295	no	-	-	-	-	-	-	-	-
TCONS_00037922	scaffold1026:234655-329651	E50	E70	NOTEST	0	0	0	0	1	1	no	-	-	-	-	-	-	-	-
TCONS_00037922	scaffold1026:234655-329651	E60	E70	OK	3.4887	0	-1.79769e+308	-1.79769e+308	0.0540755	0.12295	no	-	-	-	-	-	-	-	-
TCONS_00037924	scaffold1026:351897-473677	E50	E60	OK	1.45687	1.09459	-0.41249	0.231443	0.816971	0.862818	no	-	-	-	-	-	-	-	-
TCONS_00037924	scaffold1026:351897-473677	E50	E70	OK	1.45687	9.75315	2.74299	-1.64537	0.0998942	0.142508	no	-	-	-	-	-	-	-	-
TCONS_00037924	scaffold1026:351897-473677	E60	E70	OK	1.09459	9.75315	3.15548	-2.10111	0.0356314	0.12295	no	-	-	-	-	-	-	-	-
TCONS_00037925	scaffold1026:513482-523016	E50	E60	NOTEST	0	0.084273	1.79769e+308	1.79769e+308	0.158655	1	no	-	-	-	-	-	-	-	-
TCONS_00037925	scaffold1026:513482-523016	E50	E70	NOTEST	0	0	0	0	1	1	no	-	-	-	-	-	-	-	-
TCONS_00037925	scaffold1026:513482-523016	E60	E70	NOTEST	0.084273	0	-1.79769e+308	-1.79769e+308	0.158655	1	no	-	-	-	-	-	-	-	-
TCONS_00037927	scaffold1026:655966-658497	E50	E60	NOTEST	0	0	0	0	1	1	no	-	-	-	-	-	-	-	-
TCONS_00037927	scaffold1026:655966-658497	E50	E70	NOTEST	0	0	0	0	1	1	no	-	-	-	-	-	-	-	-
TCONS_00037927	scaffold1026:655966-658497	E60	E70	NOTEST	0	0	0	0	1	1	no	-	-	-	-	-	-	-	-
TCONS_00037930	scaffold1026:789514-799485	E50	E60	NOTEST	0.246855	0.227903	-0.115242	0.0618746	0.950663	1	no	-	-	-	-	-	-	-	-
TCONS_00037930	scaffold1026:789514-799485	E50	E70	NOTEST	0.246855	0	-1.79769e+308	-1.79769e+308	0.158655	1	no	-	-	-	-	-	-	-	-
TCONS_00037930	scaffold1026:789514-799485	E60	E70	NOTEST	0.227903	0	-1.79769e+308	-1.79769e+308	0.110336	1	no	-	-	-	-	-	-	-	-
TCONS_00037962	scaffold1026:234655-329651	E50	E60	OK	72.6903	31.0402	-1.22763	0.733885	0.463019	0.527701	no	-	-	-	-	-	-	-	-
TCONS_00037962	scaffold1026:234655-329651	E50	E70	OK	72.6903	23.7562	-1.61346	1.00977	0.312608	0.370925	no	-	-	-	-	-	-	-	-
TCONS_00037962	scaffold1026:234655-329651	E60	E70	OK	31.0402	23.7562	-0.385835	0.21428	0.830329	0.874295	no	-	-	-	-	-	-	-	-
TCONS_00038240	scaffold1026:351897-473677	E50	E60	OK	1.02254	3.2787	1.68097	-1.15338	0.248756	0.301817	no	-	-	-	-	-	-	-	-
TCONS_00038240	scaffold1026:351897-473677	E50	E70	NOTEST	1.02254	0.489999	-1.06131	0.661516	0.508282	1	no	-	-	-	-	-	-	-	-
TCONS_00038240	scaffold1026:351897-473677	E60	E70	OK	3.2787	0.489999	-2.74228	1.79834	0.0721238	0.123188	no	-	-	-	-	-	-	-	-
TCONS_00038241	scaffold1026:351897-473677	E50	E60	OK	0	1.65746	1.79769e+308	1.79769e+308	0.0599686	0.12295	no	-	-	-	-	-	-	-	-
TCONS_00038241	scaffold1026:351897-473677	E50	E70	NOTEST	0	0	0	0	1	1	no	-	-	-	-	-	-	-	-
TCONS_00038241	scaffold1026:351897-473677	E60	E70	OK	1.65746	0	-1.79769e+308	-1.79769e+308	0.0599686	0.12295	no	-	-	-	-	-	-	-	-
TCONS_00038243	scaffold1026:351897-473677	E50	E60	OK	0.76341	6.68063	3.12945	-2.33687	0.0194461	0.122167	no	-	-	-	-	-	-	-	-
TCONS_00038243	scaffold1026:351897-473677	E50	E70	NOTEST	0.76341	1.17501	0.622144	-0.44059	0.65951	1	no	-	-	-	-	-	-	-	-
TCONS_00038243	scaffold1026:351897-473677	E60	E70	OK	6.68063	1.17501	-2.50731	1.96933	0.0489151	0.12295	no	-	-	-	-	-	-	-	-
TCONS_00038244	scaffold1026:351897-473677	E50	E60	OK	0	12.5697	1.79769e+308	1.79769e+308	0.0368234	0.12295	no	-	-	-	-	-	-	-	-
TCONS_00038244	scaffold1026:351897-473677	E50	E70	NOTEST	0	0	0	0	1	1	no	-	-	-	-	-	-	-	-
TCONS_00038244	scaffold1026:351897-473677	E60	E70	OK	12.5697	0	-1.79769e+308	-1.79769e+308	0.0368234	0.12295	no	-	-	-	-	-	-	-	-
TCONS_00038245	scaffold1026:351897-473677	E50	E60	OK	0	25.9009	1.79769e+308	1.79769e+308	0.0375376	0.12295	no	-	-	-	-	-	-	-	-
TCONS_00038245	scaffold1026:351897-473677	E50	E70	NOTEST	0	0	0	0	1	1	no	-	-	-	-	-	-	-	-
TCONS_00038245	scaffold1026:351897-473677	E60	E70	OK	25.9009	0	-1.79769e+308	-1.79769e+308	0.0375376	0.12295	no	-	-	-	-	-	-	-	-
TCONS_00038253	scaffold1026:663300-673746	E50	E60	OK	1.16091	6.18775	2.41415	-1.37136	0.170264	0.214378	no	-	-	-	-	-	-	-	-
TCONS_00038253	scaffold1026:663300-673746	E50	E70	NOTEST	1.16091	0	-1.79769e+308	-1.79769e+308	0.158655	1	no	-	-	-	-	-	-	-	-
TCONS_00038253	scaffold1026:663300-673746	E60	E70	OK	6.18775	0	-1.79769e+308	-1.79769e+308	0.0763439	0.125056	no	-	-	-	-	-	-	-	-
TCONS_00038257	scaffold1026:720174-730845	E50	E60	OK	0	3.31082	1.79769e+308	1.79769e+308	0.114078	0.15631	no	-	-	-	-	-	-	-	-
TCONS_00038257	scaffold1026:720174-730845	E50	E70	NOTEST	0	0	0	0	1	1	no	-	-	-	-	-	-	-	-
TCONS_00038257	scaffold1026:720174-730845	E60	E70	OK	3.31082	0	-1.79769e+308	-1.79769e+308	0.114078	0.15631	no	-	-	-	-	-	-	-	-
TCONS_00038268	scaffold1026:234655-329651	E50	E60	OK	0	28.3004	1.79769e+308	1.79769e+308	0.0518913	0.12295	no	-	-	-	-	-	-	-	-
TCONS_00038268	scaffold1026:234655-329651	E50	E70	NOTEST	0	0	0	0	1	1	no	-	-	-	-	-	-	-	-
TCONS_00038268	scaffold1026:234655-329651	E60	E70	OK	28.3004	0	-1.79769e+308	-1.79769e+308	0.0518913	0.12295	no	-	-	-	-	-	-	-	-
TCONS_00038269	scaffold1026:234655-329651	E50	E60	OK	0	15.2264	1.79769e+308	1.79769e+308	0.0566121	0.12295	no	-	-	-	-	-	-	-	-
TCONS_00038269	scaffold1026:234655-329651	E50	E70	NOTEST	0	0	0	0	1	1	no	-	-	-	-	-	-	-	-
TCONS_00038269	scaffold1026:234655-329651	E60	E70	OK	15.2264	0	-1.79769e+308	-1.79769e+308	0.0566121	0.12295	no	-	-	-	-	-	-	-	-
TCONS_00038270	scaffold1026:234655-329651	E50	E60	OK	0.970778	3.29493	1.76303	-1.26008	0.207642	0.256207	no	-	-	-	-	-	-	-	-
TCONS_00038270	scaffold1026:234655-329651	E50	E70	NOTEST	0.970778	0	-1.79769e+308	-1.79769e+308	0.0841021	1	no	-	-	-	-	-	-	-	-
TCONS_00038270	scaffold1026:234655-329651	E60	E70	OK	3.29493	0	-1.79769e+308	-1.79769e+308	0.0600524	0.12295	no	-	-	-	-	-	-	-	-
TCONS_00038271	scaffold1026:234655-329651	E50	E60	OK	0	4.12358	1.79769e+308	1.79769e+308	0.0542162	0.12295	no	-	-	-	-	-	-	-	-
TCONS_00038271	scaffold1026:234655-329651	E50	E70	NOTEST	0	0	0	0	1	1	no	-	-	-	-	-	-	-	-
TCONS_00038271	scaffold1026:234655-329651	E60	E70	OK	4.12358	0	-1.79769e+308	-1.79769e+308	0.0542162	0.12295	no	-	-	-	-	-	-	-	-
TCONS_00038277	scaffold1026:351897-473677	E50	E60	OK	1.80537	3.05954	0.761022	-0.563732	0.572937	0.636518	no	-	-	-	-	-	-	-	-
TCONS_00038277	scaffold1026:351897-473677	E50	E70	NOTEST	1.80537	0.927301	-0.961185	0.631516	0.527703	1	no	-	-	-	-	-	-	-	-
TCONS_00038277	scaffold1026:351897-473677	E60	E70	OK	3.05954	0.927301	-1.72221	1.22619	0.220127	0.270167	no	-	-	-	-	-	-	-	-
TCONS_00038472	scaffold10274:3741-8897	E50	E60	NOTEST	0	0.328045	1.79769e+308	1.79769e+308	0.0926632	1	no	-	-	-	-	-	-	-	-
TCONS_00038472	scaffold10274:3741-8897	E50	E70	NOTEST	0	0.17042	1.79769e+308	1.79769e+308	0.158655	1	no	-	-	-	-	-	-	-	-
TCONS_00038472	scaffold10274:3741-8897	E60	E70	NOTEST	0.328045	0.17042	-0.944802	0.522657	0.601213	1	no	-	-	-	-	-	-	-	-
TCONS_00038478	scaffold1029:2302-3344	E50	E60	NOTEST	0	0	0	0	1	1	no	-	-	-	-	-	-	-	-
TCONS_00038478	scaffold1029:2302-3344	E50	E70	OK	0	3.16225	1.79769e+308	1.79769e+308	0.0841021	0.129941	no	-	-	-	-	-	-	-	-
TCONS_00038478	scaffold1029:2302-3344	E60	E70	OK	0	3.16225	1.79769e+308	1.79769e+308	0.0841021	0.129941	no	-	-	-	-	-	-	-	-
TCONS_00038507	scaffold103:979514-1016712	E50	E60	OK	60.541	0	-1.79769e+308	-1.79769e+308	0.0503971	0.12295	no	-	-	-	-	-	-	-	-
TCONS_00038507	scaffold103:979514-1016712	E50	E70	OK	60.541	10.6799	-2.50301	2.00924	0.0445116	0.12295	no	-	-	-	-	-	-	-	-
TCONS_00038507	scaffold103:979514-1016712	E60	E70	OK	0	10.6799	1.79769e+308	1.79769e+308	0.0510678	0.12295	no	-	-	-	-	-	-	-	-
TCONS_00038511	scaffold103:1217170-1222737	E50	E60	OK	0	44.1809	1.79769e+308	1.79769e+308	0.0434503	0.12295	no	-	-	-	-	-	-	-	-
TCONS_00038511	scaffold103:1217170-1222737	E50	E70	NOTEST	0	0	0	0	1	1	no	-	-	-	-	-	-	-	-
TCONS_00038511	scaffold103:1217170-1222737	E60	E70	OK	44.1809	0	-1.79769e+308	-1.79769e+308	0.0434503	0.12295	no	-	-	-	-	-	-	-	-
TCONS_00038512	scaffold103:1227325-1240898	E50	E60	OK	0	1.41661	1.79769e+308	1.79769e+308	0.0593689	0.12295	no	-	-	-	-	-	-	-	-
TCONS_00038512	scaffold103:1227325-1240898	E50	E70	NOTEST	0	0	0	0	1	1	no	-	-	-	-	-	-	-	-
TCONS_00038512	scaffold103:1227325-1240898	E60	E70	OK	1.41661	0	-1.79769e+308	-1.79769e+308	0.0593689	0.12295	no	-	-	-	-	-	-	-	-
TCONS_00038513	scaffold103:1540901-1554686	E50	E60	OK	0	18.0495	1.79769e+308	1.79769e+308	0.0554657	0.12295	no	-	-	-	-	-	-	-	-
TCONS_00038513	scaffold103:1540901-1554686	E50	E70	NOTEST	0	0	0	0	1	1	no	-	-	-	-	-	-	-	-
TCONS_00038513	scaffold103:1540901-1554686	E60	E70	OK	18.0495	0	-1.79769e+308	-1.79769e+308	0.0554657	0.12295	no	-	-	-	-	-	-	-	-
TCONS_00038515	scaffold103:1671629-1730990	E50	E60	NOTEST	0	0.108772	1.79769e+308	1.79769e+308	0.110336	1	no	-	-	-	-	-	-	-	-
TCONS_00038515	scaffold103:1671629-1730990	E50	E70	NOTEST	0	0	0	0	1	1	no	-	-	-	-	-	-	-	-
TCONS_00038515	scaffold103:1671629-1730990	E60	E70	NOTEST	0.108772	0	-1.79769e+308	-1.79769e+308	0.110336	1	no	-	-	-	-	-	-	-	-
TCONS_00038516	scaffold103:33203-84576	E50	E60	NOTEST	0	0	0	0	1	1	no	-	-	-	-	-	-	-	-
TCONS_00038516	scaffold103:33203-84576	E50	E70	NOTEST	0	0	0	0	1	1	no	-	-	-	-	-	-	-	-
TCONS_00038516	scaffold103:33203-84576	E60	E70	NOTEST	0	0	0	0	1	1	no	-	-	-	-	-	-	-	-
TCONS_00038525	scaffold103:1210634-1216585	E50	E60	NOTEST	0	0.170809	1.79769e+308	1.79769e+308	0.158655	1	no	-	-	-	-	-	-	-	-
TCONS_00038525	scaffold103:1210634-1216585	E50	E70	NOTEST	0	0	0	0	1	1	no	-	-	-	-	-	-	-	-
TCONS_00038525	scaffold103:1210634-1216585	E60	E70	NOTEST	0.170809	0	-1.79769e+308	-1.79769e+308	0.158655	1	no	-	-	-	-	-	-	-	-
TCONS_00038527	scaffold103:1330614-1347368	E50	E60	NOTEST	0	0	0	0	1	1	no	-	-	-	-	-	-	-	-
TCONS_00038527	scaffold103:1330614-1347368	E50	E70	NOTEST	0	0	0	0	1	1	no	-	-	-	-	-	-	-	-
TCONS_00038527	scaffold103:1330614-1347368	E60	E70	NOTEST	0	0	0	0	1	1	no	-	-	-	-	-	-	-	-
TCONS_00038531	scaffold103:1744634-1817977	E50	E60	NOTEST	0	0.0327336	1.79769e+308	1.79769e+308	0.158655	1	no	-	-	-	-	-	-	-	-
TCONS_00038531	scaffold103:1744634-1817977	E50	E70	NOTEST	0	0.17035	1.79769e+308	1.79769e+308	0.133629	1	no	-	-	-	-	-	-	-	-
TCONS_00038531	scaffold103:1744634-1817977	E60	E70	NOTEST	0.0327336	0.17035	2.37966	-1.22518	0.220506	1	no	-	-	-	-	-	-	-	-
TCONS_00038733	scaffold103:1227325-1240898	E50	E60	OK	20171.9	621.186	-5.02118	3.54003	0.000400081	0.00573884	yes	-	-	-	-	-	-	-	-
TCONS_00038733	scaffold103:1227325-1240898	E50	E70	OK	20171.9	34060.1	0.755738	-0.669934	0.5029	0.567471	no	-	-	-	-	-	-	-	-
TCONS_00038733	scaffold103:1227325-1240898	E60	E70	OK	621.186	34060.1	5.77692	-4.0474	5.17904e-05	0.0011559	yes	-	-	-	-	-	-	-	-
TCONS_00039096	scaffold103:30992-32040	E50	E60	OK	15.6128	17.6198	0.174472	-0.144221	0.885326	0.922015	no	-	-	-	-	-	-	-	-
TCONS_00039096	scaffold103:30992-32040	E50	E70	OK	15.6128	8.42547	-0.889899	0.687925	0.4915	0.556206	no	-	-	-	-	-	-	-	-
TCONS_00039096	scaffold103:30992-32040	E60	E70	OK	17.6198	8.42547	-1.06437	0.859599	0.39001	0.452586	no	-	-	-	-	-	-	-	-
TCONS_00039256	scaffold103:759401-789606	E50	E60	OK	2.89099	0	-1.79769e+308	-1.79769e+308	0.0926632	0.135987	no	-	-	-	-	-	-	-	-
TCONS_00039256	scaffold103:759401-789606	E50	E70	OK	2.89099	30.1016	3.38021	-2.47029	0.0135005	0.0918381	no	-	-	-	-	-	-	-	-
TCONS_00039256	scaffold103:759401-789606	E60	E70	OK	0	30.1016	1.79769e+308	1.79769e+308	0.0407656	0.12295	no	-	-	-	-	-	-	-	-
TCONS_00039460	scaffold1030:280447-311518	E50	E60	LOWDATA	296.896	26.9111	-3.46368	0	1	1	no	-	-	-	-	-	-	-	-
TCONS_00039460	scaffold1030:280447-311518	E50	E70	LOWDATA	296.896	0	-1.79769e+308	0	1	1	no	-	-	-	-	-	-	-	-
TCONS_00039460	scaffold1030:280447-311518	E60	E70	LOWDATA	26.9111	0	-1.79769e+308	0	1	1	no	-	-	-	-	-	-	-	-
TCONS_00039461	scaffold1030:2444-28185	E50	E60	OK	0	103.99	1.79769e+308	1.79769e+308	0.0467044	0.12295	no	-	-	-	-	-	-	-	-
TCONS_00039461	scaffold1030:2444-28185	E50	E70	NOTEST	0	0	0	0	1	1	no	-	-	-	-	-	-	-	-
TCONS_00039461	scaffold1030:2444-28185	E60	E70	OK	103.99	0	-1.79769e+308	-1.79769e+308	0.0467044	0.12295	no	-	-	-	-	-	-	-	-
TCONS_00039463	scaffold1030:151326-166588	E50	E60	OK	0	0.792437	1.79769e+308	1.79769e+308	0.0862927	0.13205	no	-	-	-	-	-	-	-	-
TCONS_00039463	scaffold1030:151326-166588	E50	E70	NOTEST	0	0.090247	1.79769e+308	1.79769e+308	0.198072	1	no	-	-	-	-	-	-	-	-
TCONS_00039463	scaffold1030:151326-166588	E60	E70	OK	0.792437	0.090247	-3.13435	1.5653	0.117514	0.159942	no	-	-	-	-	-	-	-	-
TCONS_00039464	scaffold1030:198154-249415	E50	E60	OK	0.318158	6.03163	4.24473	-2.84253	0.00447572	0.0387006	yes	-	-	-	-	-	-	-	-
TCONS_00039464	scaffold1030:198154-249415	E50	E70	NOTEST	0.318158	0.0507904	-2.64712	1.39905	0.161797	1	no	-	-	-	-	-	-	-	-
TCONS_00039464	scaffold1030:198154-249415	E60	E70	OK	6.03163	0.0507904	-6.89185	4.10935	3.96773e-05	0.000934741	yes	-	-	-	-	-	-	-	-
TCONS_00039586	scaffold1030:198154-249415	E50	E60	OK	3.23167	3.33011	0.0432891	-0.0272551	0.978256	0.996105	no	-	-	-	-	-	-	-	-
TCONS_00039586	scaffold1030:198154-249415	E50	E70	OK	3.23167	0	-1.79769e+308	-1.79769e+308	0.104334	0.146685	no	-	-	-	-	-	-	-	-
TCONS_00039586	scaffold1030:198154-249415	E60	E70	OK	3.33011	0	-1.79769e+308	-1.79769e+308	0.0944614	0.137674	no	-	-	-	-	-	-	-	-
TCONS_00039587	scaffold1030:198154-249415	E50	E60	OK	0	3.53939	1.79769e+308	1.79769e+308	0.112368	0.154502	no	-	-	-	-	-	-	-	-
TCONS_00039587	scaffold1030:198154-249415	E50	E70	NOTEST	0	0	0	0	1	1	no	-	-	-	-	-	-	-	-
TCONS_00039587	scaffold1030:198154-249415	E60	E70	OK	3.53939	0	-1.79769e+308	-1.79769e+308	0.112368	0.154502	no	-	-	-	-	-	-	-	-
TCONS_00039588	scaffold1030:198154-249415	E50	E60	OK	3.96492	2.33125	-0.766192	0.49226	0.622536	0.684111	no	-	-	-	-	-	-	-	-
TCONS_00039588	scaffold1030:198154-249415	E50	E70	OK	3.96492	0	-1.79769e+308	-1.79769e+308	0.104334	0.146685	no	-	-	-	-	-	-	-	-
TCONS_00039588	scaffold1030:198154-249415	E60	E70	OK	2.33125	0	-1.79769e+308	-1.79769e+308	0.0850447	0.130873	no	-	-	-	-	-	-	-	-
TCONS_00039620	scaffold1030:198154-249415	E50	E60	OK	12.0982	3.15995	-1.93682	1.48643	0.137165	0.179862	no	-	-	-	-	-	-	-	-
TCONS_00039620	scaffold1030:198154-249415	E50	E70	OK	12.0982	47.8639	1.98414	-1.66461	0.095991	0.139196	no	-	-	-	-	-	-	-	-
TCONS_00039620	scaffold1030:198154-249415	E60	E70	OK	3.15995	47.8639	3.92096	-3.15552	0.00160211	0.0171751	yes	-	-	-	-	-	-	-	-
TCONS_00039671	scaffold1032:45631-338590	E50	E60	OK	0	22.108	1.79769e+308	1.79769e+308	0.0401217	0.12295	no	-	-	-	-	-	-	-	-
TCONS_00039671	scaffold1032:45631-338590	E50	E70	OK	0	36.067	1.79769e+308	1.79769e+308	0.0460443	0.12295	no	-	-	-	-	-	-	-	-
TCONS_00039671	scaffold1032:45631-338590	E60	E70	OK	22.108	36.067	0.706109	-0.593868	0.552601	0.616585	no	-	-	-	-	-	-	-	-
TCONS_00039672	scaffold1032:45631-338590	E50	E60	NOTEST	0.135489	0	-1.79769e+308	-1.79769e+308	0.158655	1	no	-	-	-	-	-	-	-	-
TCONS_00039672	scaffold1032:45631-338590	E50	E70	NOTEST	0.135489	0	-1.79769e+308	-1.79769e+308	0.158655	1	no	-	-	-	-	-	-	-	-
TCONS_00039672	scaffold1032:45631-338590	E60	E70	NOTEST	0	0	0	0	1	1	no	-	-	-	-	-	-	-	-
TCONS_00039673	scaffold1032:379797-397097	E50	E60	NOTEST	0	0	0	0	1	1	no	-	-	-	-	-	-	-	-
TCONS_00039673	scaffold1032:379797-397097	E50	E70	NOTEST	0	0	0	0	1	1	no	-	-	-	-	-	-	-	-
TCONS_00039673	scaffold1032:379797-397097	E60	E70	NOTEST	0	0	0	0	1	1	no	-	-	-	-	-	-	-	-
TCONS_00039856	scaffold1034:28038-164511	E50	E60	OK	1.33954	3.93991	1.55642	-1.01195	0.311564	0.369834	no	-	-	-	-	-	-	-	-
TCONS_00039856	scaffold1034:28038-164511	E50	E70	NOTEST	1.33954	0	-1.79769e+308	-1.79769e+308	0.117725	1	no	-	-	-	-	-	-	-	-
TCONS_00039856	scaffold1034:28038-164511	E60	E70	OK	3.93991	0	-1.79769e+308	-1.79769e+308	0.0627768	0.12295	no	-	-	-	-	-	-	-	-
TCONS_00039857	scaffold1034:194152-229723	E50	E60	LOWDATA	0	0	-1.79769e+308	0	1	1	no	-	-	-	-	-	-	-	-
TCONS_00039857	scaffold1034:194152-229723	E50	E70	LOWDATA	0	0	5.42242e-315	0	1	1	no	-	-	-	-	-	-	-	-
TCONS_00039857	scaffold1034:194152-229723	E60	E70	LOWDATA	11.5499	0	-1.79769e+308	0	1	1	no	-	-	-	-	-	-	-	-
TCONS_00039858	scaffold1034:171092-182420	E50	E60	OK	0	0.845034	1.79769e+308	1.79769e+308	0.0947796	0.137978	no	-	-	-	-	-	-	-	-
TCONS_00039858	scaffold1034:171092-182420	E50	E70	NOTEST	0	0	0	0	1	1	no	-	-	-	-	-	-	-	-
TCONS_00039858	scaffold1034:171092-182420	E60	E70	OK	0.845034	0	-1.79769e+308	-1.79769e+308	0.0947796	0.137978	no	-	-	-	-	-	-	-	-
TCONS_00039944	scaffold1034:28038-164511	E50	E60	OK	0	26.1053	1.79769e+308	1.79769e+308	0.0614038	0.12295	no	-	-	-	-	-	-	-	-
TCONS_00039944	scaffold1034:28038-164511	E50	E70	NOTEST	0	0	0	0	1	1	no	-	-	-	-	-	-	-	-
TCONS_00039944	scaffold1034:28038-164511	E60	E70	OK	26.1053	0	-1.79769e+308	-1.79769e+308	0.0614038	0.12295	no	-	-	-	-	-	-	-	-
TCONS_00040000	scaffold1034:28038-164511	E50	E60	OK	552.104	27.7836	-4.31263	2.80013	0.00510817	0.0429287	yes	-	-	-	-	-	-	-	-
TCONS_00040000	scaffold1034:28038-164511	E50	E70	OK	552.104	1249.61	1.17846	-0.986979	0.323653	0.382742	no	-	-	-	-	-	-	-	-
TCONS_00040000	scaffold1034:28038-164511	E60	E70	OK	27.7836	1249.61	5.49109	-3.60632	0.000310565	0.00468336	yes	-	-	-	-	-	-	-	-
TCONS_00040018	scaffold1035:51315-192023	E50	E60	OK	0	3.02248	1.79769e+308	1.79769e+308	0.0696515	0.12295	no	-	-	-	-	-	-	-	-
TCONS_00040018	scaffold1035:51315-192023	E50	E70	NOTEST	0	0	0	0	1	1	no	-	-	-	-	-	-	-	-
TCONS_00040018	scaffold1035:51315-192023	E60	E70	OK	3.02248	0	-1.79769e+308	-1.79769e+308	0.0696515	0.12295	no	-	-	-	-	-	-	-	-
TCONS_00040161	scaffold1035:51315-192023	E50	E60	OK	113.917	17.0238	-2.74236	1.98595	0.0470391	0.12295	no	-	-	-	-	-	-	-	-
TCONS_00040161	scaffold1035:51315-192023	E50	E70	OK	113.917	11.1553	-3.35219	2.31815	0.0204413	0.12295	no	-	-	-	-	-	-	-	-
TCONS_00040161	scaffold1035:51315-192023	E60	E70	OK	17.0238	11.1553	-0.609823	0.389656	0.696791	0.754163	no	-	-	-	-	-	-	-	-
TCONS_00040162	scaffold1035:51315-192023	E50	E60	LOWDATA	0	0	-1.79769e+308	0	1	1	no	-	-	-	-	-	-	-	-
TCONS_00040162	scaffold1035:51315-192023	E50	E70	LOWDATA	0	0	5.42242e-315	0	1	1	no	-	-	-	-	-	-	-	-
TCONS_00040162	scaffold1035:51315-192023	E60	E70	LOWDATA	3.47419	0	-1.79769e+308	0	1	1	no	-	-	-	-	-	-	-	-
TCONS_00040242	scaffold1036:83079-83914	E50	E60	OK	0	168.21	1.79769e+308	1.79769e+308	0.158655	0.201764	no	-	-	-	-	-	-	-	-
TCONS_00040242	scaffold1036:83079-83914	E50	E70	NOTEST	0	0	0	0	1	1	no	-	-	-	-	-	-	-	-
TCONS_00040242	scaffold1036:83079-83914	E60	E70	OK	168.21	0	-1.79769e+308	-1.79769e+308	0.158655	0.201764	no	-	-	-	-	-	-	-	-
TCONS_00040252	scaffold1036:278430-281910	E50	E60	NOTEST	0	0	0	0	1	1	no	-	-	-	-	-	-	-	-
TCONS_00040252	scaffold1036:278430-281910	E50	E70	NOTEST	0	0	0	0	1	1	no	-	-	-	-	-	-	-	-
TCONS_00040252	scaffold1036:278430-281910	E60	E70	NOTEST	0	0	0	0	1	1	no	-	-	-	-	-	-	-	-
TCONS_00040254	scaffold1036:436731-553262	E50	E60	OK	0	0.948762	1.79769e+308	1.79769e+308	0.0673895	0.12295	no	-	-	-	-	-	-	-	-
TCONS_00040254	scaffold1036:436731-553262	E50	E70	NOTEST	0	0	0	0	1	1	no	-	-	-	-	-	-	-	-
TCONS_00040254	scaffold1036:436731-553262	E60	E70	OK	0.948762	0	-1.79769e+308	-1.79769e+308	0.0673895	0.12295	no	-	-	-	-	-	-	-	-
TCONS_00040256	scaffold1036:606946-642874	E50	E60	NOTEST	0	0	0	0	1	1	no	-	-	-	-	-	-	-	-
TCONS_00040256	scaffold1036:606946-642874	E50	E70	NOTEST	0	0.180556	1.79769e+308	1.79769e+308	0.15867	1	no	-	-	-	-	-	-	-	-
TCONS_00040256	scaffold1036:606946-642874	E60	E70	NOTEST	0	0.180556	1.79769e+308	1.79769e+308	0.15867	1	no	-	-	-	-	-	-	-	-
TCONS_00040258	scaffold1036:51021-70657	E50	E60	OK	0.912271	10.0728	3.46486	-2.78345	0.00537835	0.0447158	yes	-	-	-	-	-	-	-	-
TCONS_00040258	scaffold1036:51021-70657	E50	E70	OK	0.912271	6.03035	2.72471	-2.06266	0.0391447	0.12295	no	-	-	-	-	-	-	-	-
TCONS_00040258	scaffold1036:51021-70657	E60	E70	OK	10.0728	6.03035	-0.740156	0.653261	0.513588	0.578041	no	-	-	-	-	-	-	-	-
TCONS_00040259	scaffold1036:138787-144069	E50	E60	OK	3.31514	1.91109	-0.794673	0.56177	0.574273	0.637781	no	-	-	-	-	-	-	-	-
TCONS_00040259	scaffold1036:138787-144069	E50	E70	OK	3.31514	2.65311	-0.321384	0.218355	0.827152	0.871614	no	-	-	-	-	-	-	-	-
TCONS_00040259	scaffold1036:138787-144069	E60	E70	OK	1.91109	2.65311	0.473289	-0.334577	0.737944	0.791966	no	-	-	-	-	-	-	-	-
TCONS_00040262	scaffold1036:187482-193530	E50	E60	OK	0.883965	2.088	1.24006	-0.836223	0.403029	0.465965	no	-	-	-	-	-	-	-	-
TCONS_00040262	scaffold1036:187482-193530	E50	E70	NOTEST	0.883965	0	-1.79769e+308	-1.79769e+308	0.110336	1	no	-	-	-	-	-	-	-	-
TCONS_00040262	scaffold1036:187482-193530	E60	E70	OK	2.088	0	-1.79769e+308	-1.79769e+308	0.0546315	0.12295	no	-	-	-	-	-	-	-	-
TCONS_00040267	scaffold1036:599018-600345	E50	E60	NOTEST	0	0.213296	1.79769e+308	1.79769e+308	0.158655	1	no	-	-	-	-	-	-	-	-
TCONS_00040267	scaffold1036:599018-600345	E50	E70	OK	0	2.7178	1.79769e+308	1.79769e+308	0.119296	0.161323	no	-	-	-	-	-	-	-	-
TCONS_00040267	scaffold1036:599018-600345	E60	E70	OK	0.213296	2.7178	3.67151	-1.94047	0.052323	0.12295	no	-	-	-	-	-	-	-	-
TCONS_00040271	scaffold1036:835834-949508	E50	E60	NOTEST	3.2792e-06	0.073562	14.4533	-0.000888038	0.999291	1	no	-	-	-	-	-	-	-	-
TCONS_00040271	scaffold1036:835834-949508	E50	E70	NOTEST	3.2792e-06	1.42441	18.7286	-0.00115072	0.999082	1	no	-	-	-	-	-	-	-	-
TCONS_00040271	scaffold1036:835834-949508	E60	E70	NOTEST	0.073562	1.42441	4.27526	-2.2833	0.0224128	1	no	-	-	-	-	-	-	-	-
TCONS_00040509	scaffold1036:436731-553262	E50	E60	OK	29.359	6.52971	-2.16871	1.82531	0.0679541	0.12295	no	-	-	-	-	-	-	-	-
TCONS_00040509	scaffold1036:436731-553262	E50	E70	OK	29.359	36.2982	0.306094	-0.277194	0.781632	0.831375	no	-	-	-	-	-	-	-	-
TCONS_00040509	scaffold1036:436731-553262	E60	E70	OK	6.52971	36.2982	2.47481	-2.10115	0.035628	0.12295	no	-	-	-	-	-	-	-	-
TCONS_00040636	scaffold1036:246207-257546	E50	E60	OK	0.306121	1.93844	2.66272	-1.5229	0.127785	0.170329	no	-	-	-	-	-	-	-	-
TCONS_00040636	scaffold1036:246207-257546	E50	E70	NOTEST	0.306121	0	-1.79769e+308	-1.79769e+308	0.158655	1	no	-	-	-	-	-	-	-	-
TCONS_00040636	scaffold1036:246207-257546	E60	E70	OK	1.93844	0	-1.79769e+308	-1.79769e+308	0.0720733	0.123176	no	-	-	-	-	-	-	-	-
TCONS_00040647	scaffold1036:436731-553262	E50	E60	OK	0	14.9371	1.79769e+308	1.79769e+308	0.0398697	0.12295	no	-	-	-	-	-	-	-	-
TCONS_00040647	scaffold1036:436731-553262	E50	E70	NOTEST	0	0.152175	1.79769e+308	1.79769e+308	0.158655	1	no	-	-	-	-	-	-	-	-
TCONS_00040647	scaffold1036:436731-553262	E60	E70	OK	14.9371	0.152175	-6.61702	3.98349	6.79111e-05	0.00142149	yes	-	-	-	-	-	-	-	-
TCONS_00040650	scaffold1036:436731-553262	E50	E60	OK	1.7571	7.56699	2.10653	-1.59758	0.110136	0.152402	no	-	-	-	-	-	-	-	-
TCONS_00040650	scaffold1036:436731-553262	E50	E70	NOTEST	1.7571	0.280604	-2.64659	1.6183	0.105597	1	no	-	-	-	-	-	-	-	-
TCONS_00040650	scaffold1036:436731-553262	E60	E70	OK	7.56699	0.280604	-4.75311	3.03895	0.00237405	0.0234646	yes	-	-	-	-	-	-	-	-
TCONS_00040651	scaffold1036:436731-553262	E50	E60	OK	0	7.58508	1.79769e+308	1.79769e+308	0.051643	0.12295	no	-	-	-	-	-	-	-	-
TCONS_00040651	scaffold1036:436731-553262	E50	E70	NOTEST	0	0	0	0	1	1	no	-	-	-	-	-	-	-	-
TCONS_00040651	scaffold1036:436731-553262	E60	E70	OK	7.58508	0	-1.79769e+308	-1.79769e+308	0.051643	0.12295	no	-	-	-	-	-	-	-	-
TCONS_00040663	scaffold1036:606946-642874	E50	E60	OK	0	6.64338	1.79769e+308	1.79769e+308	0.0686228	0.12295	no	-	-	-	-	-	-	-	-
TCONS_00040663	scaffold1036:606946-642874	E50	E70	NOTEST	0	9.69901e-06	1.79769e+308	1.79769e+308	0.499976	1	no	-	-	-	-	-	-	-	-
TCONS_00040663	scaffold1036:606946-642874	E60	E70	OK	6.64338	9.69901e-06	-19.3856	0.000823056	0.999343	0.999916	no	-	-	-	-	-	-	-	-
TCONS_00040696	scaffold1036:379225-397219	E50	E60	OK	0	2.67602	1.79769e+308	1.79769e+308	0.103646	0.146234	no	-	-	-	-	-	-	-	-
TCONS_00040696	scaffold1036:379225-397219	E50	E70	NOTEST	0	0	0	0	1	1	no	-	-	-	-	-	-	-	-
TCONS_00040696	scaffold1036:379225-397219	E60	E70	OK	2.67602	0	-1.79769e+308	-1.79769e+308	0.103646	0.146234	no	-	-	-	-	-	-	-	-
TCONS_00040697	scaffold1036:379225-397219	E50	E60	OK	0	8.81434	1.79769e+308	1.79769e+308	0.0505977	0.12295	no	-	-	-	-	-	-	-	-
TCONS_00040697	scaffold1036:379225-397219	E50	E70	NOTEST	0	0	0	0	1	1	no	-	-	-	-	-	-	-	-
TCONS_00040697	scaffold1036:379225-397219	E60	E70	OK	8.81434	0	-1.79769e+308	-1.79769e+308	0.0505977	0.12295	no	-	-	-	-	-	-	-	-
TCONS_00040704	scaffold1036:765303-792057	E50	E60	OK	0	35.675	1.79769e+308	1.79769e+308	0.0344488	0.12295	no	-	-	-	-	-	-	-	-
TCONS_00040704	scaffold1036:765303-792057	E50	E70	OK	0	18.1938	1.79769e+308	1.79769e+308	0.0602935	0.12295	no	-	-	-	-	-	-	-	-
TCONS_00040704	scaffold1036:765303-792057	E60	E70	OK	35.675	18.1938	-0.971465	0.795124	0.426541	0.490307	no	-	-	-	-	-	-	-	-
TCONS_00040706	scaffold1036:835834-949508	E50	E60	OK	0	5.52718	1.79769e+308	1.79769e+308	0.0500254	0.12295	no	-	-	-	-	-	-	-	-
TCONS_00040706	scaffold1036:835834-949508	E50	E70	OK	0	26.9981	1.79769e+308	1.79769e+308	0.0599278	0.12295	no	-	-	-	-	-	-	-	-
TCONS_00040706	scaffold1036:835834-949508	E60	E70	OK	5.52718	26.9981	2.28824	-1.79236	0.0730758	0.123225	no	-	-	-	-	-	-	-	-
TCONS_00040707	scaffold1036:835834-949508	E50	E60	OK	0.187605	3.30077	4.13703	-2.72715	0.00638834	0.0511941	no	-	-	-	-	-	-	-	-
TCONS_00040707	scaffold1036:835834-949508	E50	E70	NOTEST	0.187605	0	-1.79769e+308	-1.79769e+308	0.122644	1	no	-	-	-	-	-	-	-	-
TCONS_00040707	scaffold1036:835834-949508	E60	E70	OK	3.30077	0	-1.79769e+308	-1.79769e+308	0.0489086	0.12295	no	-	-	-	-	-	-	-	-
TCONS_00041008	scaffold1039:663515-779906	E50	E60	NOTEST	0	0	0	0	1	1	no	-	-	-	-	-	-	-	-
TCONS_00041008	scaffold1039:663515-779906	E50	E70	NOTEST	0	0	0	0	1	1	no	-	-	-	-	-	-	-	-
TCONS_00041008	scaffold1039:663515-779906	E60	E70	NOTEST	0	0	0	0	1	1	no	-	-	-	-	-	-	-	-
TCONS_00041013	scaffold1039:1259036-1266040	E50	E60	NOTEST	0	0	0	0	1	1	no	-	-	-	-	-	-	-	-
TCONS_00041013	scaffold1039:1259036-1266040	E50	E70	NOTEST	0	0	0	0	1	1	no	-	-	-	-	-	-	-	-
TCONS_00041013	scaffold1039:1259036-1266040	E60	E70	NOTEST	0	0	0	0	1	1	no	-	-	-	-	-	-	-	-
TCONS_00041014	scaffold1039:23096-96506	E50	E60	NOTEST	0.26668	0.0852374	-1.64555	0.918074	0.35858	1	no	-	-	-	-	-	-	-	-
TCONS_00041014	scaffold1039:23096-96506	E50	E70	NOTEST	0.26668	0.300723	0.173325	-0.109191	0.913051	1	no	-	-	-	-	-	-	-	-
TCONS_00041014	scaffold1039:23096-96506	E60	E70	NOTEST	0.0852374	0.300723	1.81888	-0.992333	0.321035	1	no	-	-	-	-	-	-	-	-
TCONS_00041018	scaffold1039:1239766-1251810	E50	E60	OK	0	36.3105	1.79769e+308	1.79769e+308	0.0384396	0.12295	no	-	-	-	-	-	-	-	-
TCONS_00041018	scaffold1039:1239766-1251810	E50	E70	NOTEST	0	0.165456	1.79769e+308	1.79769e+308	0.158786	1	no	-	-	-	-	-	-	-	-
TCONS_00041018	scaffold1039:1239766-1251810	E60	E70	OK	36.3105	0.165456	-7.77779	4.69132	2.71443e-06	0.000119657	yes	-	-	-	-	-	-	-	-
TCONS_00041019	scaffold1039:1277695-1312340	E50	E60	OK	0	1.01805	1.79769e+308	1.79769e+308	0.102253	0.144749	no	-	-	-	-	-	-	-	-
TCONS_00041019	scaffold1039:1277695-1312340	E50	E70	NOTEST	0	0	0	0	1	1	no	-	-	-	-	-	-	-	-
TCONS_00041019	scaffold1039:1277695-1312340	E60	E70	OK	1.01805	0	-1.79769e+308	-1.79769e+308	0.102253	0.144749	no	-	-	-	-	-	-	-	-
TCONS_00041385	scaffold1039:922424-934209	E50	E60	OK	0	3.64905	1.79769e+308	1.79769e+308	0.075422	0.124194	no	-	-	-	-	-	-	-	-
TCONS_00041385	scaffold1039:922424-934209	E50	E70	NOTEST	0	0	0	0	1	1	no	-	-	-	-	-	-	-	-
TCONS_00041385	scaffold1039:922424-934209	E60	E70	OK	3.64905	0	-1.79769e+308	-1.79769e+308	0.075422	0.124194	no	-	-	-	-	-	-	-	-
TCONS_00041620	scaffold104:459712-552560	E50	E60	OK	0	0.684823	1.79769e+308	1.79769e+308	0.0710539	0.12295	no	-	-	-	-	-	-	-	-
TCONS_00041620	scaffold104:459712-552560	E50	E70	NOTEST	0	0.0504282	1.79769e+308	1.79769e+308	0.236578	1	no	-	-	-	-	-	-	-	-
TCONS_00041620	scaffold104:459712-552560	E60	E70	OK	0.684823	0.0504282	-3.76343	1.68129	0.0927059	0.136021	no	-	-	-	-	-	-	-	-
TCONS_00041621	scaffold104:553411-567109	E50	E60	OK	0	21.9821	1.79769e+308	1.79769e+308	0.0531734	0.12295	no	-	-	-	-	-	-	-	-
TCONS_00041621	scaffold104:553411-567109	E50	E70	OK	0	12.1003	1.79769e+308	1.79769e+308	0.0894407	0.133768	no	-	-	-	-	-	-	-	-
TCONS_00041621	scaffold104:553411-567109	E60	E70	OK	21.9821	12.1003	-0.861278	0.616763	0.537391	0.601605	no	-	-	-	-	-	-	-	-
TCONS_00041622	scaffold104:990249-1092471	E50	E60	OK	0.311659	5.31785	4.0928	-2.92265	0.00347067	0.0316415	yes	-	-	-	-	-	-	-	-
TCONS_00041622	scaffold104:990249-1092471	E50	E70	OK	0.311659	2.39346	2.94106	-2.07568	0.0379237	0.12295	no	-	-	-	-	-	-	-	-
TCONS_00041622	scaffold104:990249-1092471	E60	E70	OK	5.31785	2.39346	-1.15175	0.962458	0.335819	0.395698	no	-	-	-	-	-	-	-	-
TCONS_00041626	scaffold104:1221150-1236895	E50	E60	OK	0.482701	1.47733	1.61379	-1.02198	0.306791	0.364736	no	-	-	-	-	-	-	-	-
TCONS_00041626	scaffold104:1221150-1236895	E50	E70	NOTEST	0.482701	0	-1.79769e+308	-1.79769e+308	0.122701	1	no	-	-	-	-	-	-	-	-
TCONS_00041626	scaffold104:1221150-1236895	E60	E70	OK	1.47733	0	-1.79769e+308	-1.79769e+308	0.0695102	0.12295	no	-	-	-	-	-	-	-	-
TCONS_00041627	scaffold104:1330609-1430550	E50	E60	OK	2.36346	1.43089	-0.723983	0.549479	0.582677	0.645933	no	-	-	-	-	-	-	-	-
TCONS_00041627	scaffold104:1330609-1430550	E50	E70	OK	2.36346	0.0769818	-4.94024	2.90943	0.00362087	0.0326671	yes	-	-	-	-	-	-	-	-
TCONS_00041627	scaffold104:1330609-1430550	E60	E70	OK	1.43089	0.0769818	-4.21625	2.42798	0.0151832	0.100868	no	-	-	-	-	-	-	-	-
TCONS_00041628	scaffold104:3478516-3481261	E50	E60	NOTEST	0	0	0	0	1	1	no	-	-	-	-	-	-	-	-
TCONS_00041628	scaffold104:3478516-3481261	E50	E70	NOTEST	0	0	0	0	1	1	no	-	-	-	-	-	-	-	-
TCONS_00041628	scaffold104:3478516-3481261	E60	E70	NOTEST	0	0	0	0	1	1	no	-	-	-	-	-	-	-	-
TCONS_00041630	scaffold104:3960831-3964050	E50	E60	NOTEST	0	0	0	0	1	1	no	-	-	-	-	-	-	-	-
TCONS_00041630	scaffold104:3960831-3964050	E50	E70	NOTEST	0	0	0	0	1	1	no	-	-	-	-	-	-	-	-
TCONS_00041630	scaffold104:3960831-3964050	E60	E70	NOTEST	0	0	0	0	1	1	no	-	-	-	-	-	-	-	-
TCONS_00041631	scaffold104:4079915-4180398	E50	E60	NOTEST	0.383376	0.248694	-0.624391	0.296356	0.766959	1	no	-	-	-	-	-	-	-	-
TCONS_00041631	scaffold104:4079915-4180398	E50	E70	NOTEST	0.383376	0	-1.79769e+308	-1.79769e+308	0.158655	1	no	-	-	-	-	-	-	-	-
TCONS_00041631	scaffold104:4079915-4180398	E60	E70	NOTEST	0.248694	0	-1.79769e+308	-1.79769e+308	0.173716	1	no	-	-	-	-	-	-	-	-
TCONS_00041633	scaffold104:4507302-4578595	E50	E60	OK	0	3.00151	1.79769e+308	1.79769e+308	0.0612698	0.12295	no	-	-	-	-	-	-	-	-
TCONS_00041633	scaffold104:4507302-4578595	E50	E70	NOTEST	0	0	0	0	1	1	no	-	-	-	-	-	-	-	-
TCONS_00041633	scaffold104:4507302-4578595	E60	E70	OK	3.00151	0	-1.79769e+308	-1.79769e+308	0.0612698	0.12295	no	-	-	-	-	-	-	-	-
TCONS_00041637	scaffold104:4825112-4881386	E50	E60	OK	0.916606	2.45305	1.4202	-1.02448	0.305609	0.363492	no	-	-	-	-	-	-	-	-
TCONS_00041637	scaffold104:4825112-4881386	E50	E70	NOTEST	0.916606	0	-1.79769e+308	-1.79769e+308	0.0789321	1	no	-	-	-	-	-	-	-	-
TCONS_00041637	scaffold104:4825112-4881386	E60	E70	OK	2.45305	0	-1.79769e+308	-1.79769e+308	0.0618441	0.12295	no	-	-	-	-	-	-	-	-
TCONS_00041638	scaffold104:4888264-4894076	E50	E60	OK	0	2.35677	1.79769e+308	1.79769e+308	0.163336	0.206792	no	-	-	-	-	-	-	-	-
TCONS_00041638	scaffold104:4888264-4894076	E50	E70	NOTEST	0	0	0	0	1	1	no	-	-	-	-	-	-	-	-
TCONS_00041638	scaffold104:4888264-4894076	E60	E70	OK	2.35677	0	-1.79769e+308	-1.79769e+308	0.163336	0.206792	no	-	-	-	-	-	-	-	-
TCONS_00041642	scaffold104:6732845-6804558	E50	E60	OK	17.9874	0.680731	-4.72376	3.71231	0.000205378	0.00338158	yes	-	-	-	-	-	-	-	-
TCONS_00041642	scaffold104:6732845-6804558	E50	E70	OK	17.9874	12.7595	-0.495421	0.420976	0.673773	0.732596	no	-	-	-	-	-	-	-	-
TCONS_00041642	scaffold104:6732845-6804558	E60	E70	OK	0.680731	12.7595	4.22834	-3.19552	0.00139577	0.0154065	yes	-	-	-	-	-	-	-	-
TCONS_00041643	scaffold104:6955193-6963336	E50	E60	NOTEST	0.238702	0	-1.79769e+308	-1.79769e+308	0.133629	1	no	-	-	-	-	-	-	-	-
TCONS_00041643	scaffold104:6955193-6963336	E50	E70	NOTEST	0.238702	0	-1.79769e+308	-1.79769e+308	0.133629	1	no	-	-	-	-	-	-	-	-
TCONS_00041643	scaffold104:6955193-6963336	E60	E70	NOTEST	0	0	0	0	1	1	no	-	-	-	-	-	-	-	-
TCONS_00041645	scaffold104:8541303-8900269	E50	E60	OK	3.2685	6.79992	1.05689	-0.922738	0.356144	0.417227	no	-	-	-	-	-	-	-	-
TCONS_00041645	scaffold104:8541303-8900269	E50	E70	OK	3.2685	1.38042	-1.24352	1.02955	0.303221	0.360894	no	-	-	-	-	-	-	-	-
TCONS_00041645	scaffold104:8541303-8900269	E60	E70	OK	6.79992	1.38042	-2.30041	1.95592	0.0504746	0.12295	no	-	-	-	-	-	-	-	-
TCONS_00041649	scaffold104:12118769-12193621	E50	E60	OK	0	1.65493	1.79769e+308	1.79769e+308	0.066834	0.12295	no	-	-	-	-	-	-	-	-
TCONS_00041649	scaffold104:12118769-12193621	E50	E70	NOTEST	0	0.0751817	1.79769e+308	1.79769e+308	0.174101	1	no	-	-	-	-	-	-	-	-
TCONS_00041649	scaffold104:12118769-12193621	E60	E70	OK	1.65493	0.0751817	-4.46024	2.45882	0.0139394	0.0943146	no	-	-	-	-	-	-	-	-
TCONS_00041650	scaffold104:12465236-12482800	E50	E60	OK	0	332.428	1.79769e+308	1.79769e+308	0.0306122	0.12295	no	-	-	-	-	-	-	-	-
TCONS_00041650	scaffold104:12465236-12482800	E50	E70	NOTEST	0	0.256761	1.79769e+308	1.79769e+308	0.158655	1	no	-	-	-	-	-	-	-	-
TCONS_00041650	scaffold104:12465236-12482800	E60	E70	OK	332.428	0.256761	-10.3384	6.32063	2.60498e-10	1.3914e-07	yes	-	-	-	-	-	-	-	-
TCONS_00041651	scaffold104:12569711-12670187	E50	E60	OK	0	1.45696	1.79769e+308	1.79769e+308	0.0645908	0.12295	no	-	-	-	-	-	-	-	-
TCONS_00041651	scaffold104:12569711-12670187	E50	E70	NOTEST	0	0	0	0	1	1	no	-	-	-	-	-	-	-	-
TCONS_00041651	scaffold104:12569711-12670187	E60	E70	OK	1.45696	0	-1.79769e+308	-1.79769e+308	0.0645908	0.12295	no	-	-	-	-	-	-	-	-
TCONS_00041652	scaffold104:12805952-12812022	E50	E60	OK	37.7733	9.08237	-2.05622	1.61651	0.105985	0.148295	no	-	-	-	-	-	-	-	-
TCONS_00041652	scaffold104:12805952-12812022	E50	E70	OK	37.7733	50.5168	0.419398	-0.343	0.731598	0.786098	no	-	-	-	-	-	-	-	-
TCONS_00041652	scaffold104:12805952-12812022	E60	E70	OK	9.08237	50.5168	2.47562	-1.99292	0.0462698	0.12295	no	-	-	-	-	-	-	-	-
TCONS_00041654	scaffold104:13463530-13495960	E50	E60	OK	240.669	987.6	2.03687	-1.74266	0.0813925	0.128453	no	-	-	-	-	-	-	-	-
TCONS_00041654	scaffold104:13463530-13495960	E50	E70	OK	240.669	574.972	1.25644	-1.15506	0.248064	0.301066	no	-	-	-	-	-	-	-	-
TCONS_00041654	scaffold104:13463530-13495960	E60	E70	OK	987.6	574.972	-0.780436	0.702067	0.482638	0.547249	no	-	-	-	-	-	-	-	-
TCONS_00041655	scaffold104:13519489-13765147	E50	E60	OK	0	5.99334	1.79769e+308	1.79769e+308	0.0525413	0.12295	no	-	-	-	-	-	-	-	-
TCONS_00041655	scaffold104:13519489-13765147	E50	E70	NOTEST	0	0.173181	1.79769e+308	1.79769e+308	0.146969	1	no	-	-	-	-	-	-	-	-
TCONS_00041655	scaffold104:13519489-13765147	E60	E70	OK	5.99334	0.173181	-5.11301	3.12211	0.00179558	0.0188087	yes	-	-	-	-	-	-	-	-
TCONS_00041658	scaffold104:14125881-14208377	E50	E60	OK	0.624529	11.7143	4.22935	-2.97576	0.00292261	0.0276072	yes	-	-	-	-	-	-	-	-
TCONS_00041658	scaffold104:14125881-14208377	E50	E70	OK	0.624529	4.1516	2.73283	-1.80184	0.0715699	0.123041	no	-	-	-	-	-	-	-	-
TCONS_00041658	scaffold104:14125881-14208377	E60	E70	OK	11.7143	4.1516	-1.49653	1.24452	0.213308	0.262527	no	-	-	-	-	-	-	-	-
TCONS_00041659	scaffold104:15514718-15609497	E50	E60	NOTEST	0	0	0	0	1	1	no	-	-	-	-	-	-	-	-
TCONS_00041659	scaffold104:15514718-15609497	E50	E70	NOTEST	0	0	0	0	1	1	no	-	-	-	-	-	-	-	-
TCONS_00041659	scaffold104:15514718-15609497	E60	E70	NOTEST	0	0	0	0	1	1	no	-	-	-	-	-	-	-	-
TCONS_00041661	scaffold104:252799-301337	E50	E60	OK	2.9685	0.905914	-1.71229	1.25885	0.208084	0.256682	no	-	-	-	-	-	-	-	-
TCONS_00041661	scaffold104:252799-301337	E50	E70	OK	2.9685	0	-1.79769e+308	-1.79769e+308	0.0598924	0.12295	no	-	-	-	-	-	-	-	-
TCONS_00041661	scaffold104:252799-301337	E60	E70	OK	0.905914	0	-1.79769e+308	-1.79769e+308	0.0735464	0.123225	no	-	-	-	-	-	-	-	-
TCONS_00041663	scaffold104:584085-683562	E50	E60	NOTEST	0	0.304672	1.79769e+308	1.79769e+308	0.109175	1	no	-	-	-	-	-	-	-	-
TCONS_00041663	scaffold104:584085-683562	E50	E70	NOTEST	0	0	0	0	1	1	no	-	-	-	-	-	-	-	-
TCONS_00041663	scaffold104:584085-683562	E60	E70	NOTEST	0.304672	0	-1.79769e+308	-1.79769e+308	0.109175	1	no	-	-	-	-	-	-	-	-
TCONS_00041664	scaffold104:1092529-1113624	E50	E60	NOTEST	0	0	0	0	1	1	no	-	-	-	-	-	-	-	-
TCONS_00041664	scaffold104:1092529-1113624	E50	E70	NOTEST	0	0	0	0	1	1	no	-	-	-	-	-	-	-	-
TCONS_00041664	scaffold104:1092529-1113624	E60	E70	NOTEST	0	0	0	0	1	1	no	-	-	-	-	-	-	-	-
TCONS_00041665	scaffold104:1145581-1150359	E50	E60	OK	3.13792	0.249539	-3.65247	1.8805	0.0600401	0.12295	no	-	-	-	-	-	-	-	-
TCONS_00041665	scaffold104:1145581-1150359	E50	E70	OK	3.13792	0	-1.79769e+308	-1.79769e+308	0.133629	0.176018	no	-	-	-	-	-	-	-	-
TCONS_00041665	scaffold104:1145581-1150359	E60	E70	NOTEST	0.249539	0	-1.79769e+308	-1.79769e+308	0.158655	1	no	-	-	-	-	-	-	-	-
TCONS_00041666	scaffold104:1208505-1219063	E50	E60	LOWDATA	0	0	-1.79769e+308	0	1	1	no	-	-	-	-	-	-	-	-
TCONS_00041666	scaffold104:1208505-1219063	E50	E70	LOWDATA	0	0	5.50521e-315	0	1	1	no	-	-	-	-	-	-	-	-
TCONS_00041666	scaffold104:1208505-1219063	E60	E70	LOWDATA	120.176	0	-1.79769e+308	0	1	1	no	-	-	-	-	-	-	-	-
TCONS_00041667	scaffold104:1246030-1255900	E50	E60	OK	0	10.5704	1.79769e+308	1.79769e+308	0.0537246	0.12295	no	-	-	-	-	-	-	-	-
TCONS_00041667	scaffold104:1246030-1255900	E50	E70	NOTEST	0	0	0	0	1	1	no	-	-	-	-	-	-	-	-
TCONS_00041667	scaffold104:1246030-1255900	E60	E70	OK	10.5704	0	-1.79769e+308	-1.79769e+308	0.0537246	0.12295	no	-	-	-	-	-	-	-	-
TCONS_00041669	scaffold104:1460027-1530513	E50	E60	NOTEST	0	0.192184	1.79769e+308	1.79769e+308	0.105221	1	no	-	-	-	-	-	-	-	-
TCONS_00041669	scaffold104:1460027-1530513	E50	E70	NOTEST	0	0	0	0	1	1	no	-	-	-	-	-	-	-	-
TCONS_00041669	scaffold104:1460027-1530513	E60	E70	NOTEST	0.192184	0	-1.79769e+308	-1.79769e+308	0.105221	1	no	-	-	-	-	-	-	-	-
TCONS_00041672	scaffold104:4411333-4421809	E50	E60	NOTEST	0	0	0	0	1	1	no	-	-	-	-	-	-	-	-
TCONS_00041672	scaffold104:4411333-4421809	E50	E70	NOTEST	0	0	0	0	1	1	no	-	-	-	-	-	-	-	-
TCONS_00041672	scaffold104:4411333-4421809	E60	E70	NOTEST	0	0	0	0	1	1	no	-	-	-	-	-	-	-	-
TCONS_00041673	scaffold104:4629616-4636168	E50	E60	NOTEST	0	0	0	0	1	1	no	-	-	-	-	-	-	-	-
TCONS_00041673	scaffold104:4629616-4636168	E50	E70	NOTEST	0	0	0	0	1	1	no	-	-	-	-	-	-	-	-
TCONS_00041673	scaffold104:4629616-4636168	E60	E70	NOTEST	0	0	0	0	1	1	no	-	-	-	-	-	-	-	-
TCONS_00041674	scaffold104:5633417-5638113	E50	E60	NOTEST	0	0	0	0	1	1	no	-	-	-	-	-	-	-	-
TCONS_00041674	scaffold104:5633417-5638113	E50	E70	NOTEST	0	0	0	0	1	1	no	-	-	-	-	-	-	-	-
TCONS_00041674	scaffold104:5633417-5638113	E60	E70	NOTEST	0	0	0	0	1	1	no	-	-	-	-	-	-	-	-
TCONS_00041677	scaffold104:6703429-6732462	E50	E60	NOTEST	0.406909	0.0773066	-2.39604	1.00791	0.313497	1	no	-	-	-	-	-	-	-	-
TCONS_00041677	scaffold104:6703429-6732462	E50	E70	NOTEST	0.406909	0	-1.79769e+308	-1.79769e+308	0.139701	1	no	-	-	-	-	-	-	-	-
TCONS_00041677	scaffold104:6703429-6732462	E60	E70	NOTEST	0.0773066	0	-1.79769e+308	-1.79769e+308	0.231735	1	no	-	-	-	-	-	-	-	-
TCONS_00041680	scaffold104:8479137-8515502	E50	E60	LOWDATA	0.226553	28.085	6.9538	0	1	1	no	-	-	-	-	-	-	-	-
TCONS_00041680	scaffold104:8479137-8515502	E50	E70	LOWDATA	0.226553	0	-1.79769e+308	0	1	1	no	-	-	-	-	-	-	-	-
TCONS_00041680	scaffold104:8479137-8515502	E60	E70	LOWDATA	28.085	0	-1.79769e+308	0	1	1	no	-	-	-	-	-	-	-	-
TCONS_00041686	scaffold104:12226088-12231231	E50	E60	NOTEST	0	0	0	0	1	1	no	-	-	-	-	-	-	-	-
TCONS_00041686	scaffold104:12226088-12231231	E50	E70	NOTEST	0	0	0	0	1	1	no	-	-	-	-	-	-	-	-
TCONS_00041686	scaffold104:12226088-12231231	E60	E70	NOTEST	0	0	0	0	1	1	no	-	-	-	-	-	-	-	-
TCONS_00041691	scaffold104:13141851-13148738	E50	E60	OK	2.13802	2.158	0.0134196	-0.00866384	0.993087	0.999916	no	-	-	-	-	-	-	-	-
TCONS_00041691	scaffold104:13141851-13148738	E50	E70	OK	2.13802	0.59312	-1.84988	0.932597	0.351028	0.41179	no	-	-	-	-	-	-	-	-
TCONS_00041691	scaffold104:13141851-13148738	E60	E70	OK	2.158	0.59312	-1.8633	1.01186	0.311604	0.369877	no	-	-	-	-	-	-	-	-
TCONS_00041692	scaffold104:13184677-13228540	E50	E60	NOTEST	0.471331	0.511472	0.117916	-0.0673986	0.946264	1	no	-	-	-	-	-	-	-	-
TCONS_00041692	scaffold104:13184677-13228540	E50	E70	NOTEST	0.471331	0	-1.79769e+308	-1.79769e+308	0.133629	1	no	-	-	-	-	-	-	-	-
TCONS_00041692	scaffold104:13184677-13228540	E60	E70	NOTEST	0.511472	0	-1.79769e+308	-1.79769e+308	0.108847	1	no	-	-	-	-	-	-	-	-
TCONS_00041693	scaffold104:13248078-13308828	E50	E60	OK	0	6.33721	1.79769e+308	1.79769e+308	0.0599998	0.12295	no	-	-	-	-	-	-	-	-
TCONS_00041693	scaffold104:13248078-13308828	E50	E70	NOTEST	0	0	0	0	1	1	no	-	-	-	-	-	-	-	-
TCONS_00041693	scaffold104:13248078-13308828	E60	E70	OK	6.33721	0	-1.79769e+308	-1.79769e+308	0.0599998	0.12295	no	-	-	-	-	-	-	-	-
TCONS_00041694	scaffold104:13519489-13765147	E50	E60	NOTEST	0	0.108104	1.79769e+308	1.79769e+308	0.176011	1	no	-	-	-	-	-	-	-	-
TCONS_00041694	scaffold104:13519489-13765147	E50	E70	NOTEST	0	0	0	0	1	1	no	-	-	-	-	-	-	-	-
TCONS_00041694	scaffold104:13519489-13765147	E60	E70	NOTEST	0.108104	0	-1.79769e+308	-1.79769e+308	0.176011	1	no	-	-	-	-	-	-	-	-
TCONS_00041698	scaffold104:17945554-17948355	E50	E60	NOTEST	0	0	0	0	1	1	no	-	-	-	-	-	-	-	-
TCONS_00041698	scaffold104:17945554-17948355	E50	E70	NOTEST	0	0	0	0	1	1	no	-	-	-	-	-	-	-	-
TCONS_00041698	scaffold104:17945554-17948355	E60	E70	NOTEST	0	0	0	0	1	1	no	-	-	-	-	-	-	-	-
TCONS_00041844	scaffold104:1208505-1219063	E50	E60	OK	3095.36	0	-1.79769e+308	-1.79769e+308	0.0601829	0.12295	no	-	-	-	-	-	-	-	-
TCONS_00041844	scaffold104:1208505-1219063	E50	E70	OK	3095.36	8255.37	1.41523	-1.081	0.279698	0.335474	no	-	-	-	-	-	-	-	-
TCONS_00041844	scaffold104:1208505-1219063	E60	E70	OK	0	8255.37	1.79769e+308	1.79769e+308	0.0589462	0.12295	no	-	-	-	-	-	-	-	-
TCONS_00041862	scaffold104:1265875-1291006	E50	E60	OK	677.587	0	-1.79769e+308	-1.79769e+308	0.0492752	0.12295	no	-	-	-	-	-	-	-	-
TCONS_00041862	scaffold104:1265875-1291006	E50	E70	OK	677.587	1638.06	1.27351	-1.03495	0.300691	0.358165	no	-	-	-	-	-	-	-	-
TCONS_00041862	scaffold104:1265875-1291006	E60	E70	OK	0	1638.06	1.79769e+308	1.79769e+308	0.0480253	0.12295	no	-	-	-	-	-	-	-	-
TCONS_00042257	scaffold104:4777309-4786787	E50	E60	OK	9.99703	0.930576	-3.4253	2.52389	0.0116064	0.0814929	no	-	-	-	-	-	-	-	-
TCONS_00042257	scaffold104:4777309-4786787	E50	E70	OK	9.99703	1.32705	-2.91328	1.87754	0.0604441	0.12295	no	-	-	-	-	-	-	-	-
TCONS_00042257	scaffold104:4777309-4786787	E60	E70	OK	0.930576	1.32705	0.512024	-0.334934	0.737675	0.791769	no	-	-	-	-	-	-	-	-
TCONS_00042695	scaffold104:8479137-8515502	E50	E60	OK	160.824	0	-1.79769e+308	-1.79769e+308	0.0472715	0.12295	no	-	-	-	-	-	-	-	-
TCONS_00042695	scaffold104:8479137-8515502	E50	E70	OK	160.824	187.366	0.220384	-0.182941	0.854844	0.895754	no	-	-	-	-	-	-	-	-
TCONS_00042695	scaffold104:8479137-8515502	E60	E70	OK	0	187.366	1.79769e+308	1.79769e+308	0.0430594	0.12295	no	-	-	-	-	-	-	-	-
TCONS_00043139	scaffold104:11592779-11593618	E50	E60	OK	395.426	28.1576	-3.81181	2.19445	0.0282034	0.12295	no	-	-	-	-	-	-	-	-
TCONS_00043139	scaffold104:11592779-11593618	E50	E70	OK	395.426	2658.6	2.74919	-2.1153	0.0344043	0.12295	no	-	-	-	-	-	-	-	-
TCONS_00043139	scaffold104:11592779-11593618	E60	E70	OK	28.1576	2658.6	6.561	-3.89693	9.74178e-05	0.00188408	yes	-	-	-	-	-	-	-	-
TCONS_00043247	scaffold104:12465236-12482800	E50	E60	LOWDATA	28611.5	0	-1.79769e+308	0	1	1	no	-	-	-	-	-	-	-	-
TCONS_00043247	scaffold104:12465236-12482800	E50	E70	LOWDATA	28611.5	0	-1.79769e+308	0	1	1	no	-	-	-	-	-	-	-	-
TCONS_00043247	scaffold104:12465236-12482800	E60	E70	LOWDATA	0	0	5.50521e-315	0	1	1	no	-	-	-	-	-	-	-	-
TCONS_00043325	scaffold104:13248078-13308828	E50	E60	OK	1053.55	0	-1.79769e+308	-1.79769e+308	0.075422	0.124194	no	-	-	-	-	-	-	-	-
TCONS_00043325	scaffold104:13248078-13308828	E50	E70	OK	1053.55	3312.78	1.65278	-1.18153	0.237393	0.289436	no	-	-	-	-	-	-	-	-
TCONS_00043325	scaffold104:13248078-13308828	E60	E70	OK	0	3312.78	1.79769e+308	1.79769e+308	0.0692287	0.12295	no	-	-	-	-	-	-	-	-
TCONS_00043345	scaffold104:13463530-13495960	E50	E60	OK	9.98206	2.89606	-1.78525	1.03913	0.298742	0.356083	no	-	-	-	-	-	-	-	-
TCONS_00043345	scaffold104:13463530-13495960	E50	E70	OK	9.98206	0	-1.79769e+308	-1.79769e+308	0.117258	0.159648	no	-	-	-	-	-	-	-	-
TCONS_00043345	scaffold104:13463530-13495960	E60	E70	OK	2.89606	0	-1.79769e+308	-1.79769e+308	0.117741	0.16018	no	-	-	-	-	-	-	-	-
TCONS_00043374	scaffold104:13519489-13765147	E50	E60	OK	288.275	0	-1.79769e+308	-1.79769e+308	0.0576186	0.12295	no	-	-	-	-	-	-	-	-
TCONS_00043374	scaffold104:13519489-13765147	E50	E70	OK	288.275	982.06	1.76836	-1.41899	0.155902	0.200074	no	-	-	-	-	-	-	-	-
TCONS_00043374	scaffold104:13519489-13765147	E60	E70	OK	0	982.06	1.79769e+308	1.79769e+308	0.0438869	0.12295	no	-	-	-	-	-	-	-	-
TCONS_00043382	scaffold104:13519489-13765147	E50	E60	OK	631.818	0	-1.79769e+308	-1.79769e+308	0.0421267	0.12295	no	-	-	-	-	-	-	-	-
TCONS_00043382	scaffold104:13519489-13765147	E50	E70	OK	631.818	959.053	0.602102	-0.514962	0.60658	0.668927	no	-	-	-	-	-	-	-	-
TCONS_00043382	scaffold104:13519489-13765147	E60	E70	OK	0	959.053	1.79769e+308	1.79769e+308	0.0388598	0.12295	no	-	-	-	-	-	-	-	-
TCONS_00043971	scaffold104:990249-1092471	E50	E60	OK	639.643	0	-1.79769e+308	-1.79769e+308	0.0598612	0.12295	no	-	-	-	-	-	-	-	-
TCONS_00043971	scaffold104:990249-1092471	E50	E70	OK	639.643	3548.08	2.4717	-1.96001	0.0499943	0.12295	no	-	-	-	-	-	-	-	-
TCONS_00043971	scaffold104:990249-1092471	E60	E70	OK	0	3548.08	1.79769e+308	1.79769e+308	0.045714	0.12295	no	-	-	-	-	-	-	-	-
TCONS_00044384	scaffold104:4507302-4578595	E50	E60	OK	6.42204	1.44988	-2.1471	1.7457	0.0808625	0.127925	no	-	-	-	-	-	-	-	-
TCONS_00044384	scaffold104:4507302-4578595	E50	E70	OK	6.42204	11.3582	0.822629	-0.695445	0.486777	0.551445	no	-	-	-	-	-	-	-	-
TCONS_00044384	scaffold104:4507302-4578595	E60	E70	OK	1.44988	11.3582	2.96973	-2.47545	0.0133069	0.0908629	no	-	-	-	-	-	-	-	-
TCONS_00044386	scaffold104:4507302-4578595	E50	E60	OK	110.372	0.175913	-9.2933	2.18115	0.0291723	0.12295	no	-	-	-	-	-	-	-	-
TCONS_00044386	scaffold104:4507302-4578595	E50	E70	OK	110.372	355.558	1.6877	-1.4381	0.150406	0.193904	no	-	-	-	-	-	-	-	-
TCONS_00044386	scaffold104:4507302-4578595	E60	E70	OK	0.175913	355.558	10.981	-2.58567	0.00971906	0.0706935	no	-	-	-	-	-	-	-	-
TCONS_00045385	scaffold104:13248078-13308828	E50	E60	OK	26.7844	0.775825	-5.10952	3.30174	0.000960873	0.011446	yes	-	-	-	-	-	-	-	-
TCONS_00045385	scaffold104:13248078-13308828	E50	E70	OK	26.7844	0.479025	-5.80514	3.41099	0.000647273	0.00838874	yes	-	-	-	-	-	-	-	-
TCONS_00045385	scaffold104:13248078-13308828	E60	E70	OK	0.775825	0.479025	-0.695629	0.363556	0.71619	0.771865	no	-	-	-	-	-	-	-	-
TCONS_00045434	scaffold104:13519489-13765147	E50	E60	OK	1782.56	36.3242	-5.61688	2.60788	0.00911042	0.0673651	no	-	-	-	-	-	-	-	-
TCONS_00045434	scaffold104:13519489-13765147	E50	E70	OK	1782.56	6649.31	1.89925	-1.44465	0.148556	0.191876	no	-	-	-	-	-	-	-	-
TCONS_00045434	scaffold104:13519489-13765147	E60	E70	OK	36.3242	6649.31	7.51613	-3.42261	0.000620234	0.0081235	yes	-	-	-	-	-	-	-	-
TCONS_00045490	scaffold104:14125881-14208377	E50	E60	OK	149.3	21.2065	-2.81563	1.36281	0.172943	0.217357	no	-	-	-	-	-	-	-	-
TCONS_00045490	scaffold104:14125881-14208377	E50	E70	OK	149.3	598.697	2.00361	-1.39918	0.16176	0.205086	no	-	-	-	-	-	-	-	-
TCONS_00045490	scaffold104:14125881-14208377	E60	E70	OK	21.2065	598.697	4.81925	-2.37603	0.0175001	0.11247	no	-	-	-	-	-	-	-	-
TCONS_00045838	scaffold104:17958-28509	E50	E60	OK	0	4.23199	1.79769e+308	1.79769e+308	0.0723134	0.123188	no	-	-	-	-	-	-	-	-
TCONS_00045838	scaffold104:17958-28509	E50	E70	NOTEST	0	0	0	0	1	1	no	-	-	-	-	-	-	-	-
TCONS_00045838	scaffold104:17958-28509	E60	E70	OK	4.23199	0	-1.79769e+308	-1.79769e+308	0.0723134	0.123188	no	-	-	-	-	-	-	-	-
TCONS_00045839	scaffold104:17958-28509	E50	E60	OK	0	3.20455	1.79769e+308	1.79769e+308	0.0896178	0.133856	no	-	-	-	-	-	-	-	-
TCONS_00045839	scaffold104:17958-28509	E50	E70	NOTEST	0	9.13193e-05	1.79769e+308	1.79769e+308	0.499888	1	no	-	-	-	-	-	-	-	-
TCONS_00045839	scaffold104:17958-28509	E60	E70	OK	3.20455	9.13193e-05	-15.0988	0.00294284	0.997652	0.999916	no	-	-	-	-	-	-	-	-
TCONS_00045840	scaffold104:17958-28509	E50	E60	OK	0	2.44009	1.79769e+308	1.79769e+308	0.112356	0.154492	no	-	-	-	-	-	-	-	-
TCONS_00045840	scaffold104:17958-28509	E50	E70	NOTEST	0	0.345735	1.79769e+308	1.79769e+308	0.158723	1	no	-	-	-	-	-	-	-	-
TCONS_00045840	scaffold104:17958-28509	E60	E70	OK	2.44009	0.345735	-2.8192	1.5081	0.13153	0.174394	no	-	-	-	-	-	-	-	-
TCONS_00045855	scaffold104:459712-552560	E50	E60	OK	0	1.14506	1.79769e+308	1.79769e+308	0.116373	0.158708	no	-	-	-	-	-	-	-	-
TCONS_00045855	scaffold104:459712-552560	E50	E70	OK	0	1.86742	1.79769e+308	1.79769e+308	0.140743	0.183776	no	-	-	-	-	-	-	-	-
TCONS_00045855	scaffold104:459712-552560	E60	E70	OK	1.14506	1.86742	0.705625	-0.391046	0.695763	0.753218	no	-	-	-	-	-	-	-	-
TCONS_00045880	scaffold104:990249-1092471	E50	E60	OK	0	3.53059	1.79769e+308	1.79769e+308	0.0703994	0.12295	no	-	-	-	-	-	-	-	-
TCONS_00045880	scaffold104:990249-1092471	E50	E70	NOTEST	0	0	0	0	1	1	no	-	-	-	-	-	-	-	-
TCONS_00045880	scaffold104:990249-1092471	E60	E70	OK	3.53059	0	-1.79769e+308	-1.79769e+308	0.0703994	0.12295	no	-	-	-	-	-	-	-	-
TCONS_00045884	scaffold104:1183418-1189083	E50	E60	OK	0	2.9102	1.79769e+308	1.79769e+308	0.0611688	0.12295	no	-	-	-	-	-	-	-	-
TCONS_00045884	scaffold104:1183418-1189083	E50	E70	NOTEST	0	0	0	0	1	1	no	-	-	-	-	-	-	-	-
TCONS_00045884	scaffold104:1183418-1189083	E60	E70	OK	2.9102	0	-1.79769e+308	-1.79769e+308	0.0611688	0.12295	no	-	-	-	-	-	-	-	-
TCONS_00045885	scaffold104:1183418-1189083	E50	E60	OK	0	10.1559	1.79769e+308	1.79769e+308	0.0527842	0.12295	no	-	-	-	-	-	-	-	-
TCONS_00045885	scaffold104:1183418-1189083	E50	E70	NOTEST	0	0	0	0	1	1	no	-	-	-	-	-	-	-	-
TCONS_00045885	scaffold104:1183418-1189083	E60	E70	OK	10.1559	0	-1.79769e+308	-1.79769e+308	0.0527842	0.12295	no	-	-	-	-	-	-	-	-
TCONS_00045887	scaffold104:1221150-1236895	E50	E60	OK	0.000122526	6.12593	15.6096	-0.0127876	0.989797	0.999916	no	-	-	-	-	-	-	-	-
TCONS_00045887	scaffold104:1221150-1236895	E50	E70	NOTEST	0.000122526	0	-1.79769e+308	-1.79769e+308	0.499528	1	no	-	-	-	-	-	-	-	-
TCONS_00045887	scaffold104:1221150-1236895	E60	E70	OK	6.12593	0	-1.79769e+308	-1.79769e+308	0.0544147	0.12295	no	-	-	-	-	-	-	-	-
TCONS_00045888	scaffold104:1221150-1236895	E50	E60	OK	0	2.18053	1.79769e+308	1.79769e+308	0.0524804	0.12295	no	-	-	-	-	-	-	-	-
TCONS_00045888	scaffold104:1221150-1236895	E50	E70	NOTEST	0	0	0	0	1	1	no	-	-	-	-	-	-	-	-
TCONS_00045888	scaffold104:1221150-1236895	E60	E70	OK	2.18053	0	-1.79769e+308	-1.79769e+308	0.0524804	0.12295	no	-	-	-	-	-	-	-	-
TCONS_00045908	scaffold104:1330609-1430550	E50	E60	OK	0	13.0216	1.79769e+308	1.79769e+308	0.05086	0.12295	no	-	-	-	-	-	-	-	-
TCONS_00045908	scaffold104:1330609-1430550	E50	E70	NOTEST	0	0	0	0	1	1	no	-	-	-	-	-	-	-	-
TCONS_00045908	scaffold104:1330609-1430550	E60	E70	OK	13.0216	0	-1.79769e+308	-1.79769e+308	0.05086	0.12295	no	-	-	-	-	-	-	-	-
TCONS_00045925	scaffold104:1532881-1534862	E50	E60	OK	0.508809	2.15339	2.08142	-1.3229	0.185867	0.231727	no	-	-	-	-	-	-	-	-
TCONS_00045925	scaffold104:1532881-1534862	E50	E70	NOTEST	0.508809	0	-1.79769e+308	-1.79769e+308	0.133629	1	no	-	-	-	-	-	-	-	-
TCONS_00045925	scaffold104:1532881-1534862	E60	E70	OK	2.15339	0	-1.79769e+308	-1.79769e+308	0.0516608	0.12295	no	-	-	-	-	-	-	-	-
TCONS_00045944	scaffold104:2342869-2430093	E50	E60	OK	2.47959	3.26357	0.396353	-0.252392	0.800738	0.848367	no	-	-	-	-	-	-	-	-
TCONS_00045944	scaffold104:2342869-2430093	E50	E70	OK	2.47959	0.796917	-1.6376	0.865503	0.386763	0.449206	no	-	-	-	-	-	-	-	-
TCONS_00045944	scaffold104:2342869-2430093	E60	E70	OK	3.26357	0.796917	-2.03395	1.16485	0.244081	0.296643	no	-	-	-	-	-	-	-	-
TCONS_00045945	scaffold104:2634830-2815911	E50	E60	OK	0	6.22664	1.79769e+308	1.79769e+308	0.0841021	0.129941	no	-	-	-	-	-	-	-	-
TCONS_00045945	scaffold104:2634830-2815911	E50	E70	NOTEST	0	0	0	0	1	1	no	-	-	-	-	-	-	-	-
TCONS_00045945	scaffold104:2634830-2815911	E60	E70	OK	6.22664	0	-1.79769e+308	-1.79769e+308	0.0841021	0.129941	no	-	-	-	-	-	-	-	-
TCONS_00045952	scaffold104:4079915-4180398	E50	E60	OK	1.37121	12.8939	3.23317	-2.69973	0.00693949	0.0545309	no	-	-	-	-	-	-	-	-
TCONS_00045952	scaffold104:4079915-4180398	E50	E70	NOTEST	1.37121	0.281337	-2.28508	1.57944	0.114235	1	no	-	-	-	-	-	-	-	-
TCONS_00045952	scaffold104:4079915-4180398	E60	E70	OK	12.8939	0.281337	-5.51825	4.10408	4.05926e-05	0.000951416	yes	-	-	-	-	-	-	-	-
TCONS_00045954	scaffold104:4180529-4183508	E50	E60	OK	0	3.93736	1.79769e+308	1.79769e+308	0.0603454	0.12295	no	-	-	-	-	-	-	-	-
TCONS_00045954	scaffold104:4180529-4183508	E50	E70	OK	0	2.68345	1.79769e+308	1.79769e+308	0.0969654	0.139847	no	-	-	-	-	-	-	-	-
TCONS_00045954	scaffold104:4180529-4183508	E60	E70	OK	3.93736	2.68345	-0.553139	0.381917	0.702523	0.759409	no	-	-	-	-	-	-	-	-
TCONS_00045979	scaffold104:4825112-4881386	E50	E60	OK	0.0066559	6.9542	10.029	-0.214633	0.830054	0.874071	no	-	-	-	-	-	-	-	-
TCONS_00045979	scaffold104:4825112-4881386	E50	E70	NOTEST	0.0066559	0	-1.79769e+308	-1.79769e+308	0.487682	1	no	-	-	-	-	-	-	-	-
TCONS_00045979	scaffold104:4825112-4881386	E60	E70	OK	6.9542	0	-1.79769e+308	-1.79769e+308	0.0677794	0.12295	no	-	-	-	-	-	-	-	-
TCONS_00045987	scaffold104:4888264-4894076	E50	E60	OK	0.922537	3.41458	1.88803	-1.24419	0.213431	0.262667	no	-	-	-	-	-	-	-	-
TCONS_00045987	scaffold104:4888264-4894076	E50	E70	NOTEST	0.922537	0	-1.79769e+308	-1.79769e+308	0.119296	1	no	-	-	-	-	-	-	-	-
TCONS_00045987	scaffold104:4888264-4894076	E60	E70	OK	3.41458	0	-1.79769e+308	-1.79769e+308	0.0538299	0.12295	no	-	-	-	-	-	-	-	-
TCONS_00046029	scaffold104:8541303-8900269	E50	E60	OK	0	2.08336	1.79769e+308	1.79769e+308	0.0503943	0.12295	no	-	-	-	-	-	-	-	-
TCONS_00046029	scaffold104:8541303-8900269	E50	E70	NOTEST	0	0	0	0	1	1	no	-	-	-	-	-	-	-	-
TCONS_00046029	scaffold104:8541303-8900269	E60	E70	OK	2.08336	0	-1.79769e+308	-1.79769e+308	0.0503943	0.12295	no	-	-	-	-	-	-	-	-
TCONS_00046031	scaffold104:8541303-8900269	E50	E60	LOWDATA	0	0	-1.79769e+308	0	1	1	no	-	-	-	-	-	-	-	-
TCONS_00046031	scaffold104:8541303-8900269	E50	E70	LOWDATA	0	0	5.50521e-315	0	1	1	no	-	-	-	-	-	-	-	-
TCONS_00046031	scaffold104:8541303-8900269	E60	E70	LOWDATA	3.89368	0	-1.79769e+308	0	1	1	no	-	-	-	-	-	-	-	-
TCONS_00046052	scaffold104:12118769-12193621	E50	E60	OK	0	1.79945	1.79769e+308	1.79769e+308	0.0879611	0.132941	no	-	-	-	-	-	-	-	-
TCONS_00046052	scaffold104:12118769-12193621	E50	E70	NOTEST	0	0.391679	1.79769e+308	1.79769e+308	0.239452	1	no	-	-	-	-	-	-	-	-
TCONS_00046052	scaffold104:12118769-12193621	E60	E70	OK	1.79945	0.391679	-2.19981	0.956642	0.338748	0.398802	no	-	-	-	-	-	-	-	-
TCONS_00046053	scaffold104:12118769-12193621	E50	E60	NOTEST	0	0.303423	1.79769e+308	1.79769e+308	0.18356	1	no	-	-	-	-	-	-	-	-
TCONS_00046053	scaffold104:12118769-12193621	E50	E70	NOTEST	0	0	0	0	1	1	no	-	-	-	-	-	-	-	-
TCONS_00046053	scaffold104:12118769-12193621	E60	E70	NOTEST	0.303423	0	-1.79769e+308	-1.79769e+308	0.18356	1	no	-	-	-	-	-	-	-	-
TCONS_00046073	scaffold104:13519489-13765147	E50	E60	OK	0	31.9913	1.79769e+308	1.79769e+308	0.0441415	0.12295	no	-	-	-	-	-	-	-	-
TCONS_00046073	scaffold104:13519489-13765147	E50	E70	OK	0	29.1381	1.79769e+308	1.79769e+308	0.0406798	0.12295	no	-	-	-	-	-	-	-	-
TCONS_00046073	scaffold104:13519489-13765147	E60	E70	OK	31.9913	29.1381	-0.134775	0.113841	0.909364	0.941872	no	-	-	-	-	-	-	-	-
TCONS_00046075	scaffold104:13519489-13765147	E50	E60	OK	0.184977	11.8325	5.99927	-2.69462	0.0070468	0.0551271	no	-	-	-	-	-	-	-	-
TCONS_00046075	scaffold104:13519489-13765147	E50	E70	NOTEST	0.184977	0	-1.79769e+308	-1.79769e+308	0.239408	1	no	-	-	-	-	-	-	-	-
TCONS_00046075	scaffold104:13519489-13765147	E60	E70	OK	11.8325	0	-1.79769e+308	-1.79769e+308	0.0541394	0.12295	no	-	-	-	-	-	-	-	-
TCONS_00046079	scaffold104:13519489-13765147	E50	E60	OK	8.98133	89.7414	3.32077	-2.93356	0.003351	0.0307358	yes	-	-	-	-	-	-	-	-
TCONS_00046079	scaffold104:13519489-13765147	E50	E70	OK	8.98133	13.5366	0.591869	-0.510246	0.609879	0.672058	no	-	-	-	-	-	-	-	-
TCONS_00046079	scaffold104:13519489-13765147	E60	E70	OK	89.7414	13.5366	-2.7289	2.4584	0.0139558	0.0944031	no	-	-	-	-	-	-	-	-
TCONS_00046082	scaffold104:14125881-14208377	E50	E60	OK	5.05318	11.3272	1.16453	-0.906353	0.364749	0.426275	no	-	-	-	-	-	-	-	-
TCONS_00046082	scaffold104:14125881-14208377	E50	E70	OK	5.05318	0	-1.79769e+308	-1.79769e+308	0.0649665	0.12295	no	-	-	-	-	-	-	-	-
TCONS_00046082	scaffold104:14125881-14208377	E60	E70	OK	11.3272	0	-1.79769e+308	-1.79769e+308	0.0471217	0.12295	no	-	-	-	-	-	-	-	-
TCONS_00046098	scaffold104:252799-301337	E50	E60	OK	5.35394	2.19172	-1.28854	0.903926	0.366035	0.427603	no	-	-	-	-	-	-	-	-
TCONS_00046098	scaffold104:252799-301337	E50	E70	OK	5.35394	0	-1.79769e+308	-1.79769e+308	0.0704021	0.12295	no	-	-	-	-	-	-	-	-
TCONS_00046098	scaffold104:252799-301337	E60	E70	OK	2.19172	0	-1.79769e+308	-1.79769e+308	0.0817971	0.128872	no	-	-	-	-	-	-	-	-
TCONS_00046100	scaffold104:252799-301337	E50	E60	OK	2.44387	1.98725	-0.298393	0.200053	0.84144	0.884169	no	-	-	-	-	-	-	-	-
TCONS_00046100	scaffold104:252799-301337	E50	E70	OK	2.44387	0.240894	-3.3427	1.82853	0.0674707	0.12295	no	-	-	-	-	-	-	-	-
TCONS_00046100	scaffold104:252799-301337	E60	E70	OK	1.98725	0.240894	-3.0443	1.74441	0.0810872	0.128185	no	-	-	-	-	-	-	-	-
TCONS_00046103	scaffold104:584085-683562	E50	E60	OK	0.000223109	7.34083	15.0059	-0.0471943	0.962358	0.984849	no	-	-	-	-	-	-	-	-
TCONS_00046103	scaffold104:584085-683562	E50	E70	NOTEST	0.000223109	0.000193815	-0.203066	0.000470326	0.999625	1	no	-	-	-	-	-	-	-	-
TCONS_00046103	scaffold104:584085-683562	E60	E70	OK	7.34083	0.000193815	-15.209	0.0520697	0.958473	0.98188	no	-	-	-	-	-	-	-	-
TCONS_00046105	scaffold104:990249-1092471	E50	E60	OK	1.61626	2.57853	0.673893	-0.373036	0.709122	0.765299	no	-	-	-	-	-	-	-	-
TCONS_00046105	scaffold104:990249-1092471	E50	E70	NOTEST	1.61626	0	-1.79769e+308	-1.79769e+308	0.158655	1	no	-	-	-	-	-	-	-	-
TCONS_00046105	scaffold104:990249-1092471	E60	E70	OK	2.57853	0	-1.79769e+308	-1.79769e+308	0.0922663	0.135987	no	-	-	-	-	-	-	-	-
TCONS_00046112	scaffold104:1265875-1291006	E50	E60	OK	1.54062	0.948263	-0.700156	0.415555	0.677735	0.736327	no	-	-	-	-	-	-	-	-
TCONS_00046112	scaffold104:1265875-1291006	E50	E70	NOTEST	1.54062	0	-1.79769e+308	-1.79769e+308	0.104334	1	no	-	-	-	-	-	-	-	-
TCONS_00046112	scaffold104:1265875-1291006	E60	E70	OK	0.948263	0	-1.79769e+308	-1.79769e+308	0.121118	0.16322	no	-	-	-	-	-	-	-	-
TCONS_00046121	scaffold104:7969343-7971139	E50	E60	OK	0	3.26357	1.79769e+308	1.79769e+308	0.0712283	0.12295	no	-	-	-	-	-	-	-	-
TCONS_00046121	scaffold104:7969343-7971139	E50	E70	NOTEST	0	0	0	0	1	1	no	-	-	-	-	-	-	-	-
TCONS_00046121	scaffold104:7969343-7971139	E60	E70	OK	3.26357	0	-1.79769e+308	-1.79769e+308	0.0712283	0.12295	no	-	-	-	-	-	-	-	-
TCONS_00046126	scaffold104:11430144-11431961	E50	E60	OK	0.399575	1.62015	2.01959	-1.13298	0.257223	0.311125	no	-	-	-	-	-	-	-	-
TCONS_00046126	scaffold104:11430144-11431961	E50	E70	NOTEST	0.399575	0	-1.79769e+308	-1.79769e+308	0.158655	1	no	-	-	-	-	-	-	-	-
TCONS_00046126	scaffold104:11430144-11431961	E60	E70	OK	1.62015	0	-1.79769e+308	-1.79769e+308	0.0841021	0.129941	no	-	-	-	-	-	-	-	-
TCONS_00046127	scaffold104:11433039-11492496	E50	E60	OK	0.210675	1.21388	2.52653	-1.37532	0.169031	0.213035	no	-	-	-	-	-	-	-	-
TCONS_00046127	scaffold104:11433039-11492496	E50	E70	NOTEST	0.210675	0	-1.79769e+308	-1.79769e+308	0.158655	1	no	-	-	-	-	-	-	-	-
TCONS_00046127	scaffold104:11433039-11492496	E60	E70	OK	1.21388	0	-1.79769e+308	-1.79769e+308	0.102297	0.144792	no	-	-	-	-	-	-	-	-
TCONS_00046128	scaffold104:11433039-11492496	E50	E60	OK	0	1.05908	1.79769e+308	1.79769e+308	0.0731815	0.123225	no	-	-	-	-	-	-	-	-
TCONS_00046128	scaffold104:11433039-11492496	E50	E70	NOTEST	0	0	0	0	1	1	no	-	-	-	-	-	-	-	-
TCONS_00046128	scaffold104:11433039-11492496	E60	E70	OK	1.05908	0	-1.79769e+308	-1.79769e+308	0.0731815	0.123225	no	-	-	-	-	-	-	-	-
TCONS_00046129	scaffold104:11498622-11503554	E50	E60	OK	0.702361	2.3363	1.73394	-1.14685	0.251442	0.304797	no	-	-	-	-	-	-	-	-
TCONS_00046129	scaffold104:11498622-11503554	E50	E70	NOTEST	0.702361	0.673531	-0.0604675	0.0355927	0.971607	1	no	-	-	-	-	-	-	-	-
TCONS_00046129	scaffold104:11498622-11503554	E60	E70	OK	2.3363	0.673531	-1.79441	1.21676	0.223696	0.2742	no	-	-	-	-	-	-	-	-
TCONS_00046139	scaffold104:13519489-13765147	E50	E60	OK	27.5504	22.0107	-0.323866	0.29257	0.769851	0.820892	no	-	-	-	-	-	-	-	-
TCONS_00046139	scaffold104:13519489-13765147	E50	E70	OK	27.5504	24.056	-0.195676	0.176191	0.860144	0.900363	no	-	-	-	-	-	-	-	-
TCONS_00046139	scaffold104:13519489-13765147	E60	E70	OK	22.0107	24.056	0.12819	-0.116047	0.907616	0.940495	no	-	-	-	-	-	-	-	-
TCONS_00046140	scaffold104:13519489-13765147	E50	E60	OK	0	67.2987	1.79769e+308	1.79769e+308	0.0374506	0.12295	no	-	-	-	-	-	-	-	-
TCONS_00046140	scaffold104:13519489-13765147	E50	E70	NOTEST	0	0	0	0	1	1	no	-	-	-	-	-	-	-	-
TCONS_00046140	scaffold104:13519489-13765147	E60	E70	OK	67.2987	0	-1.79769e+308	-1.79769e+308	0.0374506	0.12295	no	-	-	-	-	-	-	-	-
TCONS_00046141	scaffold104:13519489-13765147	E50	E60	OK	0.514144	79.7479	7.27713	-4.89172	9.99562e-07	5.57383e-05	yes	-	-	-	-	-	-	-	-
TCONS_00046141	scaffold104:13519489-13765147	E50	E70	OK	0.514144	21.3899	5.37861	-3.41311	0.00064227	0.00833606	yes	-	-	-	-	-	-	-	-
TCONS_00046141	scaffold104:13519489-13765147	E60	E70	OK	79.7479	21.3899	-1.89852	1.64949	0.0990479	0.141876	no	-	-	-	-	-	-	-	-
TCONS_00046142	scaffold104:13519489-13765147	E50	E60	OK	0	0.900104	1.79769e+308	1.79769e+308	0.101601	0.144103	no	-	-	-	-	-	-	-	-
TCONS_00046142	scaffold104:13519489-13765147	E50	E70	NOTEST	0	0	0	0	1	1	no	-	-	-	-	-	-	-	-
TCONS_00046142	scaffold104:13519489-13765147	E60	E70	OK	0.900104	0	-1.79769e+308	-1.79769e+308	0.101601	0.144103	no	-	-	-	-	-	-	-	-
TCONS_00046143	scaffold104:13519489-13765147	E50	E60	OK	0.581603	3.63735	2.64478	-1.61411	0.106504	0.148819	no	-	-	-	-	-	-	-	-
TCONS_00046143	scaffold104:13519489-13765147	E50	E70	NOTEST	0.581603	0.310102	-0.907291	0.42876	0.668098	1	no	-	-	-	-	-	-	-	-
TCONS_00046143	scaffold104:13519489-13765147	E60	E70	OK	3.63735	0.310102	-3.55207	1.96461	0.0494597	0.12295	no	-	-	-	-	-	-	-	-
TCONS_00046144	scaffold104:13519489-13765147	E50	E60	OK	0.581603	3.63735	2.64478	-1.61411	0.106504	0.148819	no	-	-	-	-	-	-	-	-
TCONS_00046144	scaffold104:13519489-13765147	E50	E70	NOTEST	0.581603	0.310102	-0.907291	0.42876	0.668098	1	no	-	-	-	-	-	-	-	-
TCONS_00046144	scaffold104:13519489-13765147	E60	E70	OK	3.63735	0.310102	-3.55207	1.96461	0.0494597	0.12295	no	-	-	-	-	-	-	-	-
TCONS_00046149	scaffold104:14254126-14259241	E50	E60	OK	0	1.41381	1.79769e+308	1.79769e+308	0.046685	0.12295	no	-	-	-	-	-	-	-	-
TCONS_00046149	scaffold104:14254126-14259241	E50	E70	NOTEST	0	0	0	0	1	1	no	-	-	-	-	-	-	-	-
TCONS_00046149	scaffold104:14254126-14259241	E60	E70	OK	1.41381	0	-1.79769e+308	-1.79769e+308	0.046685	0.12295	no	-	-	-	-	-	-	-	-
TCONS_00046151	scaffold104:16372931-16385922	E50	E60	OK	0	1.64347	1.79769e+308	1.79769e+308	0.0786496	0.126225	no	-	-	-	-	-	-	-	-
TCONS_00046151	scaffold104:16372931-16385922	E50	E70	NOTEST	0	0	0	0	1	1	no	-	-	-	-	-	-	-	-
TCONS_00046151	scaffold104:16372931-16385922	E60	E70	OK	1.64347	0	-1.79769e+308	-1.79769e+308	0.0786496	0.126225	no	-	-	-	-	-	-	-	-
TCONS_00047052	scaffold104:8479137-8515502	E50	E60	OK	359.074	0	-1.79769e+308	-1.79769e+308	0.0970888	0.13996	no	-	-	-	-	-	-	-	-
TCONS_00047052	scaffold104:8479137-8515502	E50	E70	OK	359.074	1251.28	1.80105	-1.17997	0.238014	0.290142	no	-	-	-	-	-	-	-	-
TCONS_00047052	scaffold104:8479137-8515502	E60	E70	OK	0	1251.28	1.79769e+308	1.79769e+308	0.0839934	0.129941	no	-	-	-	-	-	-	-	-
TCONS_00047345	scaffold104:12805952-12812022	E50	E60	LOWDATA	0	0	5.50521e-315	0	1	1	no	-	-	-	-	-	-	-	-
TCONS_00047345	scaffold104:12805952-12812022	E50	E70	LOWDATA	0	0	-1.79769e+308	0	1	1	no	-	-	-	-	-	-	-	-
TCONS_00047345	scaffold104:12805952-12812022	E60	E70	LOWDATA	0	0	-1.79769e+308	0	1	1	no	-	-	-	-	-	-	-	-
TCONS_00047943	scaffold104:4888264-4894076	E50	E60	OK	7.3287	1.36615	-2.42344	1.40591	0.159751	0.202945	no	-	-	-	-	-	-	-	-
TCONS_00047943	scaffold104:4888264-4894076	E50	E70	OK	7.3287	12.745	0.798302	-0.518406	0.604175	0.66653	no	-	-	-	-	-	-	-	-
TCONS_00047943	scaffold104:4888264-4894076	E60	E70	OK	1.36615	12.745	3.22175	-1.95739	0.0503013	0.12295	no	-	-	-	-	-	-	-	-
TCONS_00048157	scaffold104:8541303-8900269	E50	E60	OK	109.725	0	-1.79769e+308	-1.79769e+308	0.100092	0.142508	no	-	-	-	-	-	-	-	-
TCONS_00048157	scaffold104:8541303-8900269	E50	E70	OK	109.725	354.46	1.69173	-1.0873	0.276905	0.332503	no	-	-	-	-	-	-	-	-
TCONS_00048157	scaffold104:8541303-8900269	E60	E70	OK	0	354.46	1.79769e+308	1.79769e+308	0.0894962	0.133768	no	-	-	-	-	-	-	-	-
TCONS_00048416	scaffold104:13519489-13765147	E50	E60	LOWDATA	0	0	5.50521e-315	0	1	1	no	-	-	-	-	-	-	-	-
TCONS_00048416	scaffold104:13519489-13765147	E50	E70	LOWDATA	0	0	-1.79769e+308	0	1	1	no	-	-	-	-	-	-	-	-
TCONS_00048416	scaffold104:13519489-13765147	E60	E70	LOWDATA	0	0	-1.79769e+308	0	1	1	no	-	-	-	-	-	-	-	-
TCONS_00048572	scaffold1040:53502-57182	E50	E60	NOTEST	1.52562	0	-1.79769e+308	-1.79769e+308	0.119296	1	no	-	-	-	-	-	-	-	-
TCONS_00048572	scaffold1040:53502-57182	E50	E70	NOTEST	1.52562	0.244445	-2.64181	1.39625	0.16264	1	no	-	-	-	-	-	-	-	-
TCONS_00048572	scaffold1040:53502-57182	E60	E70	NOTEST	0	0.244445	1.79769e+308	1.79769e+308	0.158655	1	no	-	-	-	-	-	-	-	-
TCONS_00048618	scaffold10406:7484-14820	E50	E60	NOTEST	0	0.452464	1.79769e+308	1.79769e+308	0.179377	1	no	-	-	-	-	-	-	-	-
TCONS_00048618	scaffold10406:7484-14820	E50	E70	NOTEST	0	0	0	0	1	1	no	-	-	-	-	-	-	-	-
TCONS_00048618	scaffold10406:7484-14820	E60	E70	NOTEST	0.452464	0	-1.79769e+308	-1.79769e+308	0.179377	1	no	-	-	-	-	-	-	-	-
TCONS_00048619	scaffold10406:23490-54932	E50	E60	OK	0	2.20446	1.79769e+308	1.79769e+308	0.0663494	0.12295	no	-	-	-	-	-	-	-	-
TCONS_00048619	scaffold10406:23490-54932	E50	E70	NOTEST	0	0	0	0	1	1	no	-	-	-	-	-	-	-	-
TCONS_00048619	scaffold10406:23490-54932	E60	E70	OK	2.20446	0	-1.79769e+308	-1.79769e+308	0.0663494	0.12295	no	-	-	-	-	-	-	-	-
TCONS_00048679	scaffold10406:7484-14820	E50	E60	OK	0	1.35644	1.79769e+308	1.79769e+308	0.119036	0.161323	no	-	-	-	-	-	-	-	-
TCONS_00048679	scaffold10406:7484-14820	E50	E70	NOTEST	0	0	0	0	1	1	no	-	-	-	-	-	-	-	-
TCONS_00048679	scaffold10406:7484-14820	E60	E70	OK	1.35644	0	-1.79769e+308	-1.79769e+308	0.119036	0.161323	no	-	-	-	-	-	-	-	-
TCONS_00048682	scaffold10406:23490-54932	E50	E60	OK	0	2.53594	1.79769e+308	1.79769e+308	0.0666027	0.12295	no	-	-	-	-	-	-	-	-
TCONS_00048682	scaffold10406:23490-54932	E50	E70	NOTEST	0	0	0	0	1	1	no	-	-	-	-	-	-	-	-
TCONS_00048682	scaffold10406:23490-54932	E60	E70	OK	2.53594	0	-1.79769e+308	-1.79769e+308	0.0666027	0.12295	no	-	-	-	-	-	-	-	-
TCONS_00048683	scaffold10406:23490-54932	E50	E60	OK	0	5.93091	1.79769e+308	1.79769e+308	0.056065	0.12295	no	-	-	-	-	-	-	-	-
TCONS_00048683	scaffold10406:23490-54932	E50	E70	NOTEST	0	0	0	0	1	1	no	-	-	-	-	-	-	-	-
TCONS_00048683	scaffold10406:23490-54932	E60	E70	OK	5.93091	0	-1.79769e+308	-1.79769e+308	0.056065	0.12295	no	-	-	-	-	-	-	-	-
TCONS_00048733	scaffold1043:3823-4951	E50	E60	NOTEST	0	0	0	0	1	1	no	-	-	-	-	-	-	-	-
TCONS_00048733	scaffold1043:3823-4951	E50	E70	NOTEST	0	0	0	0	1	1	no	-	-	-	-	-	-	-	-
TCONS_00048733	scaffold1043:3823-4951	E60	E70	NOTEST	0	0	0	0	1	1	no	-	-	-	-	-	-	-	-
TCONS_00048734	scaffold1043:42104-60979	E50	E60	NOTEST	0	0	0	0	1	1	no	-	-	-	-	-	-	-	-
TCONS_00048734	scaffold1043:42104-60979	E50	E70	NOTEST	0	0	0	0	1	1	no	-	-	-	-	-	-	-	-
TCONS_00048734	scaffold1043:42104-60979	E60	E70	NOTEST	0	0	0	0	1	1	no	-	-	-	-	-	-	-	-
TCONS_00048735	scaffold1043:1039491-1040089	E50	E60	NOTEST	0	0	0	0	1	1	no	-	-	-	-	-	-	-	-
TCONS_00048735	scaffold1043:1039491-1040089	E50	E70	NOTEST	0	0	0	0	1	1	no	-	-	-	-	-	-	-	-
TCONS_00048735	scaffold1043:1039491-1040089	E60	E70	NOTEST	0	0	0	0	1	1	no	-	-	-	-	-	-	-	-
TCONS_00048738	scaffold1043:1525237-1547516	E50	E60	NOTEST	0	0	0	0	1	1	no	-	-	-	-	-	-	-	-
TCONS_00048738	scaffold1043:1525237-1547516	E50	E70	NOTEST	0	0	0	0	1	1	no	-	-	-	-	-	-	-	-
TCONS_00048738	scaffold1043:1525237-1547516	E60	E70	NOTEST	0	0	0	0	1	1	no	-	-	-	-	-	-	-	-
TCONS_00049200	scaffold1046:49239-82932	E50	E60	OK	0.16365	1.40208	3.09889	-1.81498	0.0695267	0.12295	no	-	-	-	-	-	-	-	-
TCONS_00049200	scaffold1046:49239-82932	E50	E70	NOTEST	0.16365	0.163154	-0.00437864	0.00216677	0.998271	1	no	-	-	-	-	-	-	-	-
TCONS_00049200	scaffold1046:49239-82932	E60	E70	OK	1.40208	0.163154	-3.10327	1.8427	0.0653726	0.12295	no	-	-	-	-	-	-	-	-
TCONS_00049201	scaffold1046:91596-196940	E50	E60	OK	0	1.38265	1.79769e+308	1.79769e+308	0.0658514	0.12295	no	-	-	-	-	-	-	-	-
TCONS_00049201	scaffold1046:91596-196940	E50	E70	NOTEST	0	0	0	0	1	1	no	-	-	-	-	-	-	-	-
TCONS_00049201	scaffold1046:91596-196940	E60	E70	OK	1.38265	0	-1.79769e+308	-1.79769e+308	0.0658514	0.12295	no	-	-	-	-	-	-	-	-
TCONS_00049258	scaffold1046:49239-82932	E50	E60	OK	152.649	0	-1.79769e+308	-1.79769e+308	0.0432326	0.12295	no	-	-	-	-	-	-	-	-
TCONS_00049258	scaffold1046:49239-82932	E50	E70	OK	152.649	261.054	0.774134	-0.664505	0.506367	0.57088	no	-	-	-	-	-	-	-	-
TCONS_00049258	scaffold1046:49239-82932	E60	E70	OK	0	261.054	1.79769e+308	1.79769e+308	0.0366587	0.12295	no	-	-	-	-	-	-	-	-
TCONS_00049304	scaffold1046:49239-82932	E50	E60	OK	0	8.78914	1.79769e+308	1.79769e+308	0.0612548	0.12295	no	-	-	-	-	-	-	-	-
TCONS_00049304	scaffold1046:49239-82932	E50	E70	NOTEST	0	0.24435	1.79769e+308	1.79769e+308	0.302702	1	no	-	-	-	-	-	-	-	-
TCONS_00049304	scaffold1046:49239-82932	E60	E70	OK	8.78914	0.24435	-5.1687	1.75535	0.0791997	0.12678	no	-	-	-	-	-	-	-	-
TCONS_00049305	scaffold1046:49239-82932	E50	E60	OK	0.520331	2.07042	1.99242	-1.10227	0.270344	0.325325	no	-	-	-	-	-	-	-	-
TCONS_00049305	scaffold1046:49239-82932	E50	E70	NOTEST	0.520331	0	-1.79769e+308	-1.79769e+308	0.158655	1	no	-	-	-	-	-	-	-	-
TCONS_00049305	scaffold1046:49239-82932	E60	E70	OK	2.07042	0	-1.79769e+308	-1.79769e+308	0.0926182	0.135987	no	-	-	-	-	-	-	-	-
TCONS_00049306	scaffold1046:49239-82932	E50	E60	OK	0	3.35526	1.79769e+308	1.79769e+308	0.0708079	0.12295	no	-	-	-	-	-	-	-	-
TCONS_00049306	scaffold1046:49239-82932	E50	E70	NOTEST	0	0	0	0	1	1	no	-	-	-	-	-	-	-	-
TCONS_00049306	scaffold1046:49239-82932	E60	E70	OK	3.35526	0	-1.79769e+308	-1.79769e+308	0.0708079	0.12295	no	-	-	-	-	-	-	-	-
TCONS_00049307	scaffold1046:49239-82932	E50	E60	OK	0	8.69617	1.79769e+308	1.79769e+308	0.0751284	0.124194	no	-	-	-	-	-	-	-	-
TCONS_00049307	scaffold1046:49239-82932	E50	E70	NOTEST	0	0	0	0	1	1	no	-	-	-	-	-	-	-	-
TCONS_00049307	scaffold1046:49239-82932	E60	E70	OK	8.69617	0	-1.79769e+308	-1.79769e+308	0.0751284	0.124194	no	-	-	-	-	-	-	-	-
TCONS_00049309	scaffold1046:49239-82932	E50	E60	OK	0	10.7466	1.79769e+308	1.79769e+308	0.0682551	0.12295	no	-	-	-	-	-	-	-	-
TCONS_00049309	scaffold1046:49239-82932	E50	E70	NOTEST	0	0	0	0	1	1	no	-	-	-	-	-	-	-	-
TCONS_00049309	scaffold1046:49239-82932	E60	E70	OK	10.7466	0	-1.79769e+308	-1.79769e+308	0.0682551	0.12295	no	-	-	-	-	-	-	-	-
TCONS_00049312	scaffold1046:91596-196940	E50	E60	OK	0.603361	3.08472	2.35405	-1.33661	0.181349	0.226716	no	-	-	-	-	-	-	-	-
TCONS_00049312	scaffold1046:91596-196940	E50	E70	NOTEST	0.603361	0	-1.79769e+308	-1.79769e+308	0.158655	1	no	-	-	-	-	-	-	-	-
TCONS_00049312	scaffold1046:91596-196940	E60	E70	OK	3.08472	0	-1.79769e+308	-1.79769e+308	0.0766242	0.125056	no	-	-	-	-	-	-	-	-
TCONS_00049317	scaffold1046:91596-196940	E50	E60	NOTEST	1.21741	0.523873	-1.21653	0.722375	0.470064	1	no	-	-	-	-	-	-	-	-
TCONS_00049317	scaffold1046:91596-196940	E50	E70	NOTEST	1.21741	1.96192e-05	-15.9212	0.00222613	0.998224	1	no	-	-	-	-	-	-	-	-
TCONS_00049317	scaffold1046:91596-196940	E60	E70	NOTEST	0.523873	1.96192e-05	-14.7047	0.00205603	0.99836	1	no	-	-	-	-	-	-	-	-
TCONS_00050212	scaffold1049:99761-524990	E50	E60	OK	0	7.02443	1.79769e+308	1.79769e+308	0.0429003	0.12295	no	-	-	-	-	-	-	-	-
TCONS_00050212	scaffold1049:99761-524990	E50	E70	NOTEST	0	0	0	0	1	1	no	-	-	-	-	-	-	-	-
TCONS_00050212	scaffold1049:99761-524990	E60	E70	OK	7.02443	0	-1.79769e+308	-1.79769e+308	0.0429003	0.12295	no	-	-	-	-	-	-	-	-
TCONS_00050478	scaffold105:1047289-1105611	E50	E60	NOTEST	0.885253	0.480075	-0.882829	0.641863	0.520962	1	no	-	-	-	-	-	-	-	-
TCONS_00050478	scaffold105:1047289-1105611	E50	E70	NOTEST	0.885253	0.0963208	-3.20017	1.90937	0.0562139	1	no	-	-	-	-	-	-	-	-
TCONS_00050478	scaffold105:1047289-1105611	E60	E70	NOTEST	0.480075	0.0963208	-2.31734	1.38913	0.164795	1	no	-	-	-	-	-	-	-	-
TCONS_00050480	scaffold105:1180508-1404848	E50	E60	NOTEST	0.390739	0.527727	0.433587	-0.264019	0.791765	1	no	-	-	-	-	-	-	-	-
TCONS_00050480	scaffold105:1180508-1404848	E50	E70	NOTEST	0.390739	1.30192	1.73637	-1.07593	0.281961	1	no	-	-	-	-	-	-	-	-
TCONS_00050480	scaffold105:1180508-1404848	E60	E70	NOTEST	0.527727	1.30192	1.30278	-0.981215	0.326487	1	no	-	-	-	-	-	-	-	-
TCONS_00050482	scaffold105:1497539-1501261	E50	E60	NOTEST	0	0	0	0	1	1	no	-	-	-	-	-	-	-	-
TCONS_00050482	scaffold105:1497539-1501261	E50	E70	NOTEST	0	0	0	0	1	1	no	-	-	-	-	-	-	-	-
TCONS_00050482	scaffold105:1497539-1501261	E60	E70	NOTEST	0	0	0	0	1	1	no	-	-	-	-	-	-	-	-
TCONS_00050483	scaffold105:1573014-1615459	E50	E60	NOTEST	0	0	0	0	1	1	no	-	-	-	-	-	-	-	-
TCONS_00050483	scaffold105:1573014-1615459	E50	E70	NOTEST	0	0	0	0	1	1	no	-	-	-	-	-	-	-	-
TCONS_00050483	scaffold105:1573014-1615459	E60	E70	NOTEST	0	0	0	0	1	1	no	-	-	-	-	-	-	-	-
TCONS_00050484	scaffold105:1673610-1800498	E50	E60	OK	0	33.4962	1.79769e+308	1.79769e+308	0.0381262	0.12295	no	-	-	-	-	-	-	-	-
TCONS_00050484	scaffold105:1673610-1800498	E50	E70	NOTEST	0	0	0	0	1	1	no	-	-	-	-	-	-	-	-
TCONS_00050484	scaffold105:1673610-1800498	E60	E70	OK	33.4962	0	-1.79769e+308	-1.79769e+308	0.0381262	0.12295	no	-	-	-	-	-	-	-	-
TCONS_00050486	scaffold105:1938945-1946959	E50	E60	NOTEST	0	0	0	0	1	1	no	-	-	-	-	-	-	-	-
TCONS_00050486	scaffold105:1938945-1946959	E50	E70	NOTEST	0	0	0	0	1	1	no	-	-	-	-	-	-	-	-
TCONS_00050486	scaffold105:1938945-1946959	E60	E70	NOTEST	0	0	0	0	1	1	no	-	-	-	-	-	-	-	-
TCONS_00050488	scaffold105:2876535-3336484	E50	E60	NOTEST	0	0	0	0	1	1	no	-	-	-	-	-	-	-	-
TCONS_00050488	scaffold105:2876535-3336484	E50	E70	NOTEST	0	0	0	0	1	1	no	-	-	-	-	-	-	-	-
TCONS_00050488	scaffold105:2876535-3336484	E60	E70	NOTEST	0	0	0	0	1	1	no	-	-	-	-	-	-	-	-
TCONS_00050491	scaffold105:3903806-4042707	E50	E60	OK	0	5.59522	1.79769e+308	1.79769e+308	0.0558331	0.12295	no	-	-	-	-	-	-	-	-
TCONS_00050491	scaffold105:3903806-4042707	E50	E70	NOTEST	0	0	0	0	1	1	no	-	-	-	-	-	-	-	-
TCONS_00050491	scaffold105:3903806-4042707	E60	E70	OK	5.59522	0	-1.79769e+308	-1.79769e+308	0.0558331	0.12295	no	-	-	-	-	-	-	-	-
TCONS_00050492	scaffold105:4059094-4083105	E50	E60	OK	0	39.4727	1.79769e+308	1.79769e+308	0.0261523	0.12295	no	-	-	-	-	-	-	-	-
TCONS_00050492	scaffold105:4059094-4083105	E50	E70	NOTEST	0	0	0	0	1	1	no	-	-	-	-	-	-	-	-
TCONS_00050492	scaffold105:4059094-4083105	E60	E70	OK	39.4727	0	-1.79769e+308	-1.79769e+308	0.0261523	0.12295	no	-	-	-	-	-	-	-	-
TCONS_00050493	scaffold105:4137044-4279665	E50	E60	OK	0	3.15101	1.79769e+308	1.79769e+308	0.0417602	0.12295	no	-	-	-	-	-	-	-	-
TCONS_00050493	scaffold105:4137044-4279665	E50	E70	NOTEST	0	0	0	0	1	1	no	-	-	-	-	-	-	-	-
TCONS_00050493	scaffold105:4137044-4279665	E60	E70	OK	3.15101	0	-1.79769e+308	-1.79769e+308	0.0417602	0.12295	no	-	-	-	-	-	-	-	-
TCONS_00050495	scaffold105:4464340-4518096	E50	E60	NOTEST	0	0.236382	1.79769e+308	1.79769e+308	0.175518	1	no	-	-	-	-	-	-	-	-
TCONS_00050495	scaffold105:4464340-4518096	E50	E70	NOTEST	0	0	0	0	1	1	no	-	-	-	-	-	-	-	-
TCONS_00050495	scaffold105:4464340-4518096	E60	E70	NOTEST	0.236382	0	-1.79769e+308	-1.79769e+308	0.175518	1	no	-	-	-	-	-	-	-	-
TCONS_00050496	scaffold105:4597555-4604669	E50	E60	OK	0	144.487	1.79769e+308	1.79769e+308	0.0320825	0.12295	no	-	-	-	-	-	-	-	-
TCONS_00050496	scaffold105:4597555-4604669	E50	E70	NOTEST	0	0.514653	1.79769e+308	1.79769e+308	0.195472	1	no	-	-	-	-	-	-	-	-
TCONS_00050496	scaffold105:4597555-4604669	E60	E70	OK	144.487	0.514653	-8.13313	4.38802	1.14387e-05	0.000359684	yes	-	-	-	-	-	-	-	-
TCONS_00050499	scaffold105:4837016-4895461	E50	E60	OK	0.00139873	0.649008	8.85797	-0.143479	0.885912	0.922556	no	-	-	-	-	-	-	-	-
TCONS_00050499	scaffold105:4837016-4895461	E50	E70	NOTEST	0.00139873	0	-1.79769e+308	-1.79769e+308	0.490677	1	no	-	-	-	-	-	-	-	-
TCONS_00050499	scaffold105:4837016-4895461	E60	E70	OK	0.649008	0	-1.79769e+308	-1.79769e+308	0.0818318	0.128913	no	-	-	-	-	-	-	-	-
TCONS_00050502	scaffold105:5047806-5075996	E50	E60	NOTEST	0	0.0205248	1.79769e+308	1.79769e+308	0.158655	1	no	-	-	-	-	-	-	-	-
TCONS_00050502	scaffold105:5047806-5075996	E50	E70	NOTEST	0	0	0	0	1	1	no	-	-	-	-	-	-	-	-
TCONS_00050502	scaffold105:5047806-5075996	E60	E70	NOTEST	0.0205248	0	-1.79769e+308	-1.79769e+308	0.158655	1	no	-	-	-	-	-	-	-	-
TCONS_00050505	scaffold105:5128184-5138334	E50	E60	OK	1.66076	8.86826	2.41681	-1.7726	0.0762956	0.125056	no	-	-	-	-	-	-	-	-
TCONS_00050505	scaffold105:5128184-5138334	E50	E70	OK	1.66076	12.3004	2.88879	-2.08845	0.0367569	0.12295	no	-	-	-	-	-	-	-	-
TCONS_00050505	scaffold105:5128184-5138334	E60	E70	OK	8.86826	12.3004	0.471983	-0.401648	0.687943	0.745741	no	-	-	-	-	-	-	-	-
TCONS_00050512	scaffold105:856778-972975	E50	E60	OK	0.00677818	3.096	8.83529	-0.143345	0.886017	0.922631	no	-	-	-	-	-	-	-	-
TCONS_00050512	scaffold105:856778-972975	E50	E70	NOTEST	0.00677818	0.463822	6.09653	-0.0988973	0.92122	1	no	-	-	-	-	-	-	-	-
TCONS_00050512	scaffold105:856778-972975	E60	E70	OK	3.096	0.463822	-2.73876	1.55789	0.11926	0.161323	no	-	-	-	-	-	-	-	-
TCONS_00050515	scaffold105:1673610-1800498	E50	E60	OK	0	1.07731	1.79769e+308	1.79769e+308	0.0912029	0.13533	no	-	-	-	-	-	-	-	-
TCONS_00050515	scaffold105:1673610-1800498	E50	E70	NOTEST	0	0	0	0	1	1	no	-	-	-	-	-	-	-	-
TCONS_00050515	scaffold105:1673610-1800498	E60	E70	OK	1.07731	0	-1.79769e+308	-1.79769e+308	0.0912029	0.13533	no	-	-	-	-	-	-	-	-
TCONS_00050519	scaffold105:2386157-2797257	E50	E60	OK	0	1.23277	1.79769e+308	1.79769e+308	0.0588397	0.12295	no	-	-	-	-	-	-	-	-
TCONS_00050519	scaffold105:2386157-2797257	E50	E70	NOTEST	0	0	0	0	1	1	no	-	-	-	-	-	-	-	-
TCONS_00050519	scaffold105:2386157-2797257	E60	E70	OK	1.23277	0	-1.79769e+308	-1.79769e+308	0.0588397	0.12295	no	-	-	-	-	-	-	-	-
TCONS_00050521	scaffold105:3516703-3675441	E50	E60	OK	0.907305	3.62361	1.99777	-1.49706	0.134378	0.176786	no	-	-	-	-	-	-	-	-
TCONS_00050521	scaffold105:3516703-3675441	E50	E70	NOTEST	0.907305	0.000296426	-11.5797	0.0884959	0.929483	1	no	-	-	-	-	-	-	-	-
TCONS_00050521	scaffold105:3516703-3675441	E60	E70	OK	3.62361	0.000296426	-13.5775	0.103764	0.917356	0.948473	no	-	-	-	-	-	-	-	-
TCONS_00050524	scaffold105:4533957-4595327	E50	E60	OK	0	0.620547	1.79769e+308	1.79769e+308	0.0930478	0.136304	no	-	-	-	-	-	-	-	-
TCONS_00050524	scaffold105:4533957-4595327	E50	E70	NOTEST	0	0	0	0	1	1	no	-	-	-	-	-	-	-	-
TCONS_00050524	scaffold105:4533957-4595327	E60	E70	OK	0.620547	0	-1.79769e+308	-1.79769e+308	0.0930478	0.136304	no	-	-	-	-	-	-	-	-
TCONS_00050526	scaffold105:5021703-5025637	E50	E60	NOTEST	0	0	0	0	1	1	no	-	-	-	-	-	-	-	-
TCONS_00050526	scaffold105:5021703-5025637	E50	E70	NOTEST	0	0	0	0	1	1	no	-	-	-	-	-	-	-	-
TCONS_00050526	scaffold105:5021703-5025637	E60	E70	NOTEST	0	0	0	0	1	1	no	-	-	-	-	-	-	-	-
TCONS_00050527	scaffold105:5104274-5113614	E50	E60	NOTEST	0	0	0	0	1	1	no	-	-	-	-	-	-	-	-
TCONS_00050527	scaffold105:5104274-5113614	E50	E70	NOTEST	0	0	0	0	1	1	no	-	-	-	-	-	-	-	-
TCONS_00050527	scaffold105:5104274-5113614	E60	E70	NOTEST	0	0	0	0	1	1	no	-	-	-	-	-	-	-	-
TCONS_00050529	scaffold105:5138431-5198179	E50	E60	OK	0.196382	26.8139	7.09318	-4.40839	1.04143e-05	0.000334213	yes	-	-	-	-	-	-	-	-
TCONS_00050529	scaffold105:5138431-5198179	E50	E70	NOTEST	0.196382	0	-1.79769e+308	-1.79769e+308	0.155433	1	no	-	-	-	-	-	-	-	-
TCONS_00050529	scaffold105:5138431-5198179	E60	E70	OK	26.8139	0	-1.79769e+308	-1.79769e+308	0.0271787	0.12295	no	-	-	-	-	-	-	-	-
TCONS_00050963	scaffold105:3728285-3752127	E50	E60	OK	3761.4	0	-1.79769e+308	-1.79769e+308	0.0406235	0.12295	no	-	-	-	-	-	-	-	-
TCONS_00050963	scaffold105:3728285-3752127	E50	E70	OK	3761.4	15575.4	2.04992	-1.7782	0.0753715	0.124194	no	-	-	-	-	-	-	-	-
TCONS_00050963	scaffold105:3728285-3752127	E60	E70	OK	0	15575.4	1.79769e+308	1.79769e+308	0.0361365	0.12295	no	-	-	-	-	-	-	-	-
TCONS_00051211	scaffold105:5138431-5198179	E50	E60	OK	59.7119	0.27811	-7.74622	4.70773	2.50485e-06	0.000112262	yes	-	-	-	-	-	-	-	-
TCONS_00051211	scaffold105:5138431-5198179	E50	E70	OK	59.7119	90.9264	0.606681	-0.528451	0.597187	0.659916	no	-	-	-	-	-	-	-	-
TCONS_00051211	scaffold105:5138431-5198179	E60	E70	OK	0.27811	90.9264	8.3529	-5.12055	3.0464e-07	2.29119e-05	yes	-	-	-	-	-	-	-	-
TCONS_00051491	scaffold105:1622098-1638998	E50	E60	OK	592.986	0	-1.79769e+308	-1.79769e+308	0.0361085	0.12295	no	-	-	-	-	-	-	-	-
TCONS_00051491	scaffold105:1622098-1638998	E50	E70	OK	592.986	558.289	-0.0869857	0.0772117	0.938455	0.966049	no	-	-	-	-	-	-	-	-
TCONS_00051491	scaffold105:1622098-1638998	E60	E70	OK	0	558.289	1.79769e+308	1.79769e+308	0.0340304	0.12295	no	-	-	-	-	-	-	-	-
TCONS_00051492	scaffold105:1622098-1638998	E50	E60	LOWDATA	1289150	0	-1.79769e+308	0	1	1	no	-	-	-	-	-	-	-	-
TCONS_00051492	scaffold105:1622098-1638998	E50	E70	LOWDATA	1289150	0	-1.79769e+308	0	1	1	no	-	-	-	-	-	-	-	-
TCONS_00051492	scaffold105:1622098-1638998	E60	E70	LOWDATA	0	0	5.42242e-315	0	1	1	no	-	-	-	-	-	-	-	-
TCONS_00051797	scaffold105:4137044-4279665	E50	E60	OK	116.478	0	-1.79769e+308	-1.79769e+308	0.0239504	0.12295	no	-	-	-	-	-	-	-	-
TCONS_00051797	scaffold105:4137044-4279665	E50	E70	OK	116.478	163.205	0.486622	-0.471657	0.637171	0.698091	no	-	-	-	-	-	-	-	-
TCONS_00051797	scaffold105:4137044-4279665	E60	E70	OK	0	163.205	1.79769e+308	1.79769e+308	0.0240305	0.12295	no	-	-	-	-	-	-	-	-
TCONS_00051845	scaffold105:4464340-4518096	E50	E60	OK	176.029	0	-1.79769e+308	-1.79769e+308	0.104787	0.14713	no	-	-	-	-	-	-	-	-
TCONS_00051845	scaffold105:4464340-4518096	E50	E70	OK	176.029	1843.86	3.38884	-2.34262	0.0191491	0.120662	no	-	-	-	-	-	-	-	-
TCONS_00051845	scaffold105:4464340-4518096	E60	E70	OK	0	1843.86	1.79769e+308	1.79769e+308	0.0501465	0.12295	no	-	-	-	-	-	-	-	-
TCONS_00051846	scaffold105:4464340-4518096	E50	E60	OK	273.571	13.6742	-4.32239	2.3061	0.0211053	0.12295	no	-	-	-	-	-	-	-	-
TCONS_00051846	scaffold105:4464340-4518096	E50	E70	OK	273.571	472.966	0.789823	-0.531909	0.594789	0.657528	no	-	-	-	-	-	-	-	-
TCONS_00051846	scaffold105:4464340-4518096	E60	E70	OK	13.6742	472.966	5.11221	-2.66951	0.00759631	0.05848	no	-	-	-	-	-	-	-	-
TCONS_00051886	scaffold105:4597555-4604669	E50	E60	OK	373.839	0	-1.79769e+308	-1.79769e+308	0.0327465	0.12295	no	-	-	-	-	-	-	-	-
TCONS_00051886	scaffold105:4597555-4604669	E50	E70	OK	373.839	542.717	0.537782	-0.491979	0.622735	0.684311	no	-	-	-	-	-	-	-	-
TCONS_00051886	scaffold105:4597555-4604669	E60	E70	OK	0	542.717	1.79769e+308	1.79769e+308	0.0292353	0.12295	no	-	-	-	-	-	-	-	-
TCONS_00051936	scaffold105:4837016-4895461	E50	E60	OK	213.301	0	-1.79769e+308	-1.79769e+308	0.167655	0.21158	no	-	-	-	-	-	-	-	-
TCONS_00051936	scaffold105:4837016-4895461	E50	E70	OK	213.301	1520.89	2.83396	-1.48643	0.137165	0.179861	no	-	-	-	-	-	-	-	-
TCONS_00051936	scaffold105:4837016-4895461	E60	E70	OK	0	1520.89	1.79769e+308	1.79769e+308	0.110768	0.152876	no	-	-	-	-	-	-	-	-
TCONS_00051970	scaffold105:5128184-5138334	E50	E60	OK	184.376	0	-1.79769e+308	-1.79769e+308	0.0804957	0.127536	no	-	-	-	-	-	-	-	-
TCONS_00051970	scaffold105:5128184-5138334	E50	E70	OK	184.376	664.992	1.85068	-1.24171	0.214344	0.263681	no	-	-	-	-	-	-	-	-
TCONS_00051970	scaffold105:5128184-5138334	E60	E70	OK	0	664.992	1.79769e+308	1.79769e+308	0.0904006	0.134551	no	-	-	-	-	-	-	-	-
TCONS_00052059	scaffold105:1673610-1800498	E50	E60	OK	0.355672	7.55922	4.40962	-3.04884	0.00229728	0.0228668	yes	-	-	-	-	-	-	-	-
TCONS_00052059	scaffold105:1673610-1800498	E50	E70	NOTEST	0.355672	0.141938	-1.32528	0.736532	0.461407	1	no	-	-	-	-	-	-	-	-
TCONS_00052059	scaffold105:1673610-1800498	E60	E70	OK	7.55922	0.141938	-5.7349	3.58825	0.000332907	0.00494321	yes	-	-	-	-	-	-	-	-
TCONS_00052127	scaffold105:4137044-4279665	E50	E60	OK	0	4.10546	1.79769e+308	1.79769e+308	0.0473557	0.12295	no	-	-	-	-	-	-	-	-
TCONS_00052127	scaffold105:4137044-4279665	E50	E70	NOTEST	0	0	0	0	1	1	no	-	-	-	-	-	-	-	-
TCONS_00052127	scaffold105:4137044-4279665	E60	E70	OK	4.10546	0	-1.79769e+308	-1.79769e+308	0.0473557	0.12295	no	-	-	-	-	-	-	-	-
TCONS_00052129	scaffold105:4137044-4279665	E50	E60	OK	0.436945	10.5277	4.59059	-2.94385	0.00324157	0.02999	yes	-	-	-	-	-	-	-	-
TCONS_00052129	scaffold105:4137044-4279665	E50	E70	OK	0.436945	13.2315	4.92038	-3.08299	0.0020493	0.0208877	yes	-	-	-	-	-	-	-	-
TCONS_00052129	scaffold105:4137044-4279665	E60	E70	OK	10.5277	13.2315	0.329791	-0.261001	0.794091	0.842473	no	-	-	-	-	-	-	-	-
TCONS_00052130	scaffold105:4137044-4279665	E50	E60	OK	0	5.79348	1.79769e+308	1.79769e+308	0.0532305	0.12295	no	-	-	-	-	-	-	-	-
TCONS_00052130	scaffold105:4137044-4279665	E50	E70	OK	0	1.60433	1.79769e+308	1.79769e+308	0.101293	0.143833	no	-	-	-	-	-	-	-	-
TCONS_00052130	scaffold105:4137044-4279665	E60	E70	OK	5.79348	1.60433	-1.85246	1.28426	0.19905	0.246563	no	-	-	-	-	-	-	-	-
TCONS_00052131	scaffold105:4137044-4279665	E50	E60	NOTEST	0	0	0	0	1	1	no	-	-	-	-	-	-	-	-
TCONS_00052131	scaffold105:4137044-4279665	E50	E70	NOTEST	0	0	0	0	1	1	no	-	-	-	-	-	-	-	-
TCONS_00052131	scaffold105:4137044-4279665	E60	E70	NOTEST	0	0	0	0	1	1	no	-	-	-	-	-	-	-	-
TCONS_00052134	scaffold105:4137044-4279665	E50	E60	OK	0	5.38685	1.79769e+308	1.79769e+308	0.0551144	0.12295	no	-	-	-	-	-	-	-	-
TCONS_00052134	scaffold105:4137044-4279665	E50	E70	NOTEST	0	0.894841	1.79769e+308	1.79769e+308	0.133482	1	no	-	-	-	-	-	-	-	-
TCONS_00052134	scaffold105:4137044-4279665	E60	E70	OK	5.38685	0.894841	-2.58974	1.63627	0.101783	0.144272	no	-	-	-	-	-	-	-	-
TCONS_00052163	scaffold105:4837016-4895461	E50	E60	OK	0.187039	17.3517	6.53559	-4.28853	1.7986e-05	0.000509747	yes	-	-	-	-	-	-	-	-
TCONS_00052163	scaffold105:4837016-4895461	E50	E70	NOTEST	0.187039	0	-1.79769e+308	-1.79769e+308	0.136205	1	no	-	-	-	-	-	-	-	-
TCONS_00052163	scaffold105:4837016-4895461	E60	E70	OK	17.3517	0	-1.79769e+308	-1.79769e+308	0.030676	0.12295	no	-	-	-	-	-	-	-	-
TCONS_00052168	scaffold105:4899131-4905497	E50	E60	OK	0.554399	18.2689	5.04232	-3.32717	0.00087734	0.0106741	yes	-	-	-	-	-	-	-	-
TCONS_00052168	scaffold105:4899131-4905497	E50	E70	NOTEST	0.554399	0	-1.79769e+308	-1.79769e+308	0.133629	1	no	-	-	-	-	-	-	-	-
TCONS_00052168	scaffold105:4899131-4905497	E60	E70	OK	18.2689	0	-1.79769e+308	-1.79769e+308	0.0318811	0.12295	no	-	-	-	-	-	-	-	-
TCONS_00052206	scaffold105:2386157-2797257	E50	E60	OK	0	4.81009	1.79769e+308	1.79769e+308	0.0956813	0.138906	no	-	-	-	-	-	-	-	-
TCONS_00052206	scaffold105:2386157-2797257	E50	E70	NOTEST	0	0	0	0	1	1	no	-	-	-	-	-	-	-	-
TCONS_00052206	scaffold105:2386157-2797257	E60	E70	OK	4.81009	0	-1.79769e+308	-1.79769e+308	0.0956813	0.138906	no	-	-	-	-	-	-	-	-
TCONS_00052208	scaffold105:2386157-2797257	E50	E60	NOTEST	0	0.448791	1.79769e+308	1.79769e+308	0.180058	1	no	-	-	-	-	-	-	-	-
TCONS_00052208	scaffold105:2386157-2797257	E50	E70	NOTEST	0	0.200453	1.79769e+308	1.79769e+308	0.158655	1	no	-	-	-	-	-	-	-	-
TCONS_00052208	scaffold105:2386157-2797257	E60	E70	NOTEST	0.448791	0.200453	-1.16278	0.544128	0.586354	1	no	-	-	-	-	-	-	-	-
TCONS_00052209	scaffold105:2386157-2797257	E50	E60	OK	0	24.2213	1.79769e+308	1.79769e+308	0.047787	0.12295	no	-	-	-	-	-	-	-	-
TCONS_00052209	scaffold105:2386157-2797257	E50	E70	OK	0	11.5933	1.79769e+308	1.79769e+308	0.0528721	0.12295	no	-	-	-	-	-	-	-	-
TCONS_00052209	scaffold105:2386157-2797257	E60	E70	OK	24.2213	11.5933	-1.06299	0.855281	0.392396	0.455094	no	-	-	-	-	-	-	-	-
TCONS_00052212	scaffold105:3728285-3752127	E50	E60	OK	0.657064	20.7748	4.98266	-3.21975	0.00128301	0.0143929	yes	-	-	-	-	-	-	-	-
TCONS_00052212	scaffold105:3728285-3752127	E50	E70	NOTEST	0.657064	0	-1.79769e+308	-1.79769e+308	0.133629	1	no	-	-	-	-	-	-	-	-
TCONS_00052212	scaffold105:3728285-3752127	E60	E70	OK	20.7748	0	-1.79769e+308	-1.79769e+308	0.0427364	0.12295	no	-	-	-	-	-	-	-	-
TCONS_00052214	scaffold105:4533957-4595327	E50	E60	OK	2.98019	8.12966	1.44779	-0.993524	0.320455	0.379322	no	-	-	-	-	-	-	-	-
TCONS_00052214	scaffold105:4533957-4595327	E50	E70	OK	2.98019	0	-1.79769e+308	-1.79769e+308	0.0902992	0.134452	no	-	-	-	-	-	-	-	-
TCONS_00052214	scaffold105:4533957-4595327	E60	E70	OK	8.12966	0	-1.79769e+308	-1.79769e+308	0.0707079	0.12295	no	-	-	-	-	-	-	-	-
TCONS_00052215	scaffold105:4533957-4595327	E50	E60	OK	0.0188501	12.868	9.415	-0.457258	0.647485	0.707918	no	-	-	-	-	-	-	-	-
TCONS_00052215	scaffold105:4533957-4595327	E50	E70	NOTEST	0.0188501	0	-1.79769e+308	-1.79769e+308	0.472042	1	no	-	-	-	-	-	-	-	-
TCONS_00052215	scaffold105:4533957-4595327	E60	E70	OK	12.868	0	-1.79769e+308	-1.79769e+308	0.0588289	0.12295	no	-	-	-	-	-	-	-	-
TCONS_00052216	scaffold105:5021703-5025637	E50	E60	OK	12.1437	2.10888	-2.52566	1.98611	0.0470211	0.12295	no	-	-	-	-	-	-	-	-
TCONS_00052216	scaffold105:5021703-5025637	E50	E70	OK	12.1437	4.09709	-1.56753	1.21172	0.225619	0.276345	no	-	-	-	-	-	-	-	-
TCONS_00052216	scaffold105:5021703-5025637	E60	E70	OK	2.10888	4.09709	0.958124	-0.721155	0.470814	0.535489	no	-	-	-	-	-	-	-	-
TCONS_00052221	scaffold105:5104274-5113614	E50	E60	OK	0.528514	0.946173	0.840162	-0.471966	0.636951	0.697896	no	-	-	-	-	-	-	-	-
TCONS_00052221	scaffold105:5104274-5113614	E50	E70	NOTEST	0.528514	0	-1.79769e+308	-1.79769e+308	0.144422	1	no	-	-	-	-	-	-	-	-
TCONS_00052221	scaffold105:5104274-5113614	E60	E70	OK	0.946173	0	-1.79769e+308	-1.79769e+308	0.104505	0.146858	no	-	-	-	-	-	-	-	-
TCONS_00053236	scaffold1050:90107-252019	E50	E60	OK	0	7.86883	1.79769e+308	1.79769e+308	0.0238362	0.12295	no	-	-	-	-	-	-	-	-
TCONS_00053236	scaffold1050:90107-252019	E50	E70	NOTEST	0	0.413749	1.79769e+308	1.79769e+308	0.0769821	1	no	-	-	-	-	-	-	-	-
TCONS_00053236	scaffold1050:90107-252019	E60	E70	OK	7.86883	0.413749	-4.24932	3.40788	0.000654699	0.00845771	yes	-	-	-	-	-	-	-	-
TCONS_00053238	scaffold1050:332808-370992	E50	E60	OK	0.436182	60.3628	7.11259	-4.95198	7.34621e-07	4.41526e-05	yes	-	-	-	-	-	-	-	-
TCONS_00053238	scaffold1050:332808-370992	E50	E70	NOTEST	0.436182	0.0873723	-2.31968	1.21808	0.223194	1	no	-	-	-	-	-	-	-	-
TCONS_00053238	scaffold1050:332808-370992	E60	E70	OK	60.3628	0.0873723	-9.43227	5.71833	1.07574e-08	1.95804e-06	yes	-	-	-	-	-	-	-	-
TCONS_00053239	scaffold1050:316486-332073	E50	E60	OK	0	0.829044	1.79769e+308	1.79769e+308	0.12832	0.170848	no	-	-	-	-	-	-	-	-
TCONS_00053239	scaffold1050:316486-332073	E50	E70	NOTEST	0	0	0	0	1	1	no	-	-	-	-	-	-	-	-
TCONS_00053239	scaffold1050:316486-332073	E60	E70	OK	0.829044	0	-1.79769e+308	-1.79769e+308	0.12832	0.170848	no	-	-	-	-	-	-	-	-
TCONS_00053346	scaffold1050:90107-252019	E50	E60	OK	540.344	349.013	-0.630595	0.405474	0.685129	0.743108	no	-	-	-	-	-	-	-	-
TCONS_00053346	scaffold1050:90107-252019	E50	E70	OK	540.344	1646.62	1.60756	-1.24752	0.212206	0.26129	no	-	-	-	-	-	-	-	-
TCONS_00053346	scaffold1050:90107-252019	E60	E70	OK	349.013	1646.62	2.23815	-1.45258	0.14634	0.18941	no	-	-	-	-	-	-	-	-
TCONS_00053392	scaffold1050:90107-252019	E50	E60	OK	0.270569	6.88501	4.66939	-3.48234	0.000497054	0.00683103	yes	-	-	-	-	-	-	-	-
TCONS_00053392	scaffold1050:90107-252019	E50	E70	NOTEST	0.270569	1.40946	2.38107	-1.69028	0.090974	1	no	-	-	-	-	-	-	-	-
TCONS_00053392	scaffold1050:90107-252019	E60	E70	OK	6.88501	1.40946	-2.28832	1.92487	0.054246	0.12295	no	-	-	-	-	-	-	-	-
TCONS_00053393	scaffold1050:90107-252019	E50	E60	OK	0	6.11407	1.79769e+308	1.79769e+308	0.0458937	0.12295	no	-	-	-	-	-	-	-	-
TCONS_00053393	scaffold1050:90107-252019	E50	E70	NOTEST	0	0	0	0	1	1	no	-	-	-	-	-	-	-	-
TCONS_00053393	scaffold1050:90107-252019	E60	E70	OK	6.11407	0	-1.79769e+308	-1.79769e+308	0.0458937	0.12295	no	-	-	-	-	-	-	-	-
TCONS_00053394	scaffold1050:90107-252019	E50	E60	OK	0	1.24815	1.79769e+308	1.79769e+308	0.0552934	0.12295	no	-	-	-	-	-	-	-	-
TCONS_00053394	scaffold1050:90107-252019	E50	E70	NOTEST	0	0	0	0	1	1	no	-	-	-	-	-	-	-	-
TCONS_00053394	scaffold1050:90107-252019	E60	E70	OK	1.24815	0	-1.79769e+308	-1.79769e+308	0.0552934	0.12295	no	-	-	-	-	-	-	-	-
TCONS_00053402	scaffold1050:332808-370992	E50	E60	OK	0	1.61329	1.79769e+308	1.79769e+308	0.0991486	0.141981	no	-	-	-	-	-	-	-	-
TCONS_00053402	scaffold1050:332808-370992	E50	E70	NOTEST	0	0	0	0	1	1	no	-	-	-	-	-	-	-	-
TCONS_00053402	scaffold1050:332808-370992	E60	E70	OK	1.61329	0	-1.79769e+308	-1.79769e+308	0.0991486	0.141981	no	-	-	-	-	-	-	-	-
TCONS_00053526	scaffold1052:610326-632893	E50	E60	NOTEST	0	0	0	0	1	1	no	-	-	-	-	-	-	-	-
TCONS_00053526	scaffold1052:610326-632893	E50	E70	NOTEST	0	0	0	0	1	1	no	-	-	-	-	-	-	-	-
TCONS_00053526	scaffold1052:610326-632893	E60	E70	NOTEST	0	0	0	0	1	1	no	-	-	-	-	-	-	-	-
TCONS_00053531	scaffold1052:1139966-1180954	E50	E60	OK	0	3.50113	1.79769e+308	1.79769e+308	0.0649566	0.12295	no	-	-	-	-	-	-	-	-
TCONS_00053531	scaffold1052:1139966-1180954	E50	E70	NOTEST	0	0	0	0	1	1	no	-	-	-	-	-	-	-	-
TCONS_00053531	scaffold1052:1139966-1180954	E60	E70	OK	3.50113	0	-1.79769e+308	-1.79769e+308	0.0649566	0.12295	no	-	-	-	-	-	-	-	-
TCONS_00053535	scaffold1052:1470422-1508485	E50	E60	OK	0	1.45486	1.79769e+308	1.79769e+308	0.0581792	0.12295	no	-	-	-	-	-	-	-	-
TCONS_00053535	scaffold1052:1470422-1508485	E50	E70	NOTEST	0	0	0	0	1	1	no	-	-	-	-	-	-	-	-
TCONS_00053535	scaffold1052:1470422-1508485	E60	E70	OK	1.45486	0	-1.79769e+308	-1.79769e+308	0.0581792	0.12295	no	-	-	-	-	-	-	-	-
TCONS_00053538	scaffold1052:374283-490294	E50	E60	NOTEST	0.271947	0.14226	-0.93479	0.467433	0.64019	1	no	-	-	-	-	-	-	-	-
TCONS_00053538	scaffold1052:374283-490294	E50	E70	NOTEST	0.271947	0	-1.79769e+308	-1.79769e+308	0.124224	1	no	-	-	-	-	-	-	-	-
TCONS_00053538	scaffold1052:374283-490294	E60	E70	NOTEST	0.14226	0	-1.79769e+308	-1.79769e+308	0.177691	1	no	-	-	-	-	-	-	-	-
TCONS_00053541	scaffold1052:865164-869640	E50	E60	NOTEST	0	0	0	0	1	1	no	-	-	-	-	-	-	-	-
TCONS_00053541	scaffold1052:865164-869640	E50	E70	NOTEST	0	0	0	0	1	1	no	-	-	-	-	-	-	-	-
TCONS_00053541	scaffold1052:865164-869640	E60	E70	NOTEST	0	0	0	0	1	1	no	-	-	-	-	-	-	-	-
TCONS_00053543	scaffold1052:976841-990579	E50	E60	NOTEST	0	0.200362	1.79769e+308	1.79769e+308	0.192652	1	no	-	-	-	-	-	-	-	-
TCONS_00053543	scaffold1052:976841-990579	E50	E70	NOTEST	0	0.315215	1.79769e+308	1.79769e+308	0.152159	1	no	-	-	-	-	-	-	-	-
TCONS_00053543	scaffold1052:976841-990579	E60	E70	NOTEST	0.200362	0.315215	0.653724	-0.300455	0.76383	1	no	-	-	-	-	-	-	-	-
TCONS_00053544	scaffold1052:1062472-1105160	E50	E60	NOTEST	0	0	0	0	1	1	no	-	-	-	-	-	-	-	-
TCONS_00053544	scaffold1052:1062472-1105160	E50	E70	NOTEST	0	0	0	0	1	1	no	-	-	-	-	-	-	-	-
TCONS_00053544	scaffold1052:1062472-1105160	E60	E70	NOTEST	0	0	0	0	1	1	no	-	-	-	-	-	-	-	-
TCONS_00053961	scaffold1052:374283-490294	E50	E60	OK	0	7.93048	1.79769e+308	1.79769e+308	0.0563827	0.12295	no	-	-	-	-	-	-	-	-
TCONS_00053961	scaffold1052:374283-490294	E50	E70	NOTEST	0	0	0	0	1	1	no	-	-	-	-	-	-	-	-
TCONS_00053961	scaffold1052:374283-490294	E60	E70	OK	7.93048	0	-1.79769e+308	-1.79769e+308	0.0563827	0.12295	no	-	-	-	-	-	-	-	-
TCONS_00053967	scaffold1052:1062472-1105160	E50	E60	OK	0.914412	0.971747	0.0877365	-0.0547043	0.956374	0.980225	no	-	-	-	-	-	-	-	-
TCONS_00053967	scaffold1052:1062472-1105160	E50	E70	NOTEST	0.914412	0.541102	-0.756945	0.45317	0.650426	1	no	-	-	-	-	-	-	-	-
TCONS_00053967	scaffold1052:1062472-1105160	E60	E70	OK	0.971747	0.541102	-0.844681	0.51299	0.607958	0.670178	no	-	-	-	-	-	-	-	-
TCONS_00054317	scaffold10569:1200-3505	E50	E60	OK	0	23.3643	1.79769e+308	1.79769e+308	0.0493335	0.12295	no	-	-	-	-	-	-	-	-
TCONS_00054317	scaffold10569:1200-3505	E50	E70	NOTEST	0	0	0	0	1	1	no	-	-	-	-	-	-	-	-
TCONS_00054317	scaffold10569:1200-3505	E60	E70	OK	23.3643	0	-1.79769e+308	-1.79769e+308	0.0493335	0.12295	no	-	-	-	-	-	-	-	-
TCONS_00054329	scaffold1057:303738-462013	E50	E60	NOTEST	0	0.115012	1.79769e+308	1.79769e+308	0.175349	1	no	-	-	-	-	-	-	-	-
TCONS_00054329	scaffold1057:303738-462013	E50	E70	NOTEST	0	0	0	0	1	1	no	-	-	-	-	-	-	-	-
TCONS_00054329	scaffold1057:303738-462013	E60	E70	NOTEST	0.115012	0	-1.79769e+308	-1.79769e+308	0.175349	1	no	-	-	-	-	-	-	-	-
TCONS_00054569	scaffold1058:85956-106333	E50	E60	OK	0	5.83625	1.79769e+308	1.79769e+308	0.0488616	0.12295	no	-	-	-	-	-	-	-	-
TCONS_00054569	scaffold1058:85956-106333	E50	E70	OK	0	5.79569	1.79769e+308	1.79769e+308	0.0677339	0.12295	no	-	-	-	-	-	-	-	-
TCONS_00054569	scaffold1058:85956-106333	E60	E70	OK	5.83625	5.79569	-0.0100619	0.00773333	0.99383	0.999916	no	-	-	-	-	-	-	-	-
TCONS_00054570	scaffold1058:181787-195328	E50	E60	OK	0	2.70694	1.79769e+308	1.79769e+308	0.0623337	0.12295	no	-	-	-	-	-	-	-	-
TCONS_00054570	scaffold1058:181787-195328	E50	E70	NOTEST	0	0	0	0	1	1	no	-	-	-	-	-	-	-	-
TCONS_00054570	scaffold1058:181787-195328	E60	E70	OK	2.70694	0	-1.79769e+308	-1.79769e+308	0.0623337	0.12295	no	-	-	-	-	-	-	-	-
TCONS_00054572	scaffold1058:224158-238068	E50	E60	OK	0	1.39346	1.79769e+308	1.79769e+308	0.0597121	0.12295	no	-	-	-	-	-	-	-	-
TCONS_00054572	scaffold1058:224158-238068	E50	E70	NOTEST	0	0	0	0	1	1	no	-	-	-	-	-	-	-	-
TCONS_00054572	scaffold1058:224158-238068	E60	E70	OK	1.39346	0	-1.79769e+308	-1.79769e+308	0.0597121	0.12295	no	-	-	-	-	-	-	-	-
TCONS_00054576	scaffold1058:384581-388365	E50	E60	OK	0	1.21194	1.79769e+308	1.79769e+308	0.139943	0.182891	no	-	-	-	-	-	-	-	-
TCONS_00054576	scaffold1058:384581-388365	E50	E70	NOTEST	0	0	0	0	1	1	no	-	-	-	-	-	-	-	-
TCONS_00054576	scaffold1058:384581-388365	E60	E70	OK	1.21194	0	-1.79769e+308	-1.79769e+308	0.139943	0.182891	no	-	-	-	-	-	-	-	-
TCONS_00054577	scaffold1058:416218-423159	E50	E60	OK	3.17204	5.7515	0.858529	-0.480403	0.630941	0.692067	no	-	-	-	-	-	-	-	-
TCONS_00054577	scaffold1058:416218-423159	E50	E70	OK	3.17204	4.41805	0.478001	-0.244794	0.806616	0.853681	no	-	-	-	-	-	-	-	-
TCONS_00054577	scaffold1058:416218-423159	E60	E70	OK	5.7515	4.41805	-0.380528	0.222609	0.82384	0.868826	no	-	-	-	-	-	-	-	-
TCONS_00054578	scaffold1058:424930-457543	E50	E60	NOTEST	0.687042	0.151271	-2.18326	1.06616	0.28635	1	no	-	-	-	-	-	-	-	-
TCONS_00054578	scaffold1058:424930-457543	E50	E70	NOTEST	0.687042	0	-1.79769e+308	-1.79769e+308	0.110183	1	no	-	-	-	-	-	-	-	-
TCONS_00054578	scaffold1058:424930-457543	E60	E70	NOTEST	0.151271	0	-1.79769e+308	-1.79769e+308	0.194618	1	no	-	-	-	-	-	-	-	-
TCONS_00054583	scaffold1058:656016-660122	E50	E60	NOTEST	0	0.35282	1.79769e+308	1.79769e+308	0.119296	1	no	-	-	-	-	-	-	-	-
TCONS_00054583	scaffold1058:656016-660122	E50	E70	NOTEST	0	0	0	0	1	1	no	-	-	-	-	-	-	-	-
TCONS_00054583	scaffold1058:656016-660122	E60	E70	NOTEST	0.35282	0	-1.79769e+308	-1.79769e+308	0.119296	1	no	-	-	-	-	-	-	-	-
TCONS_00054584	scaffold1058:674534-684282	E50	E60	NOTEST	0	0.212215	1.79769e+308	1.79769e+308	0.144422	1	no	-	-	-	-	-	-	-	-
TCONS_00054584	scaffold1058:674534-684282	E50	E70	NOTEST	0	0	0	0	1	1	no	-	-	-	-	-	-	-	-
TCONS_00054584	scaffold1058:674534-684282	E60	E70	NOTEST	0.212215	0	-1.79769e+308	-1.79769e+308	0.144422	1	no	-	-	-	-	-	-	-	-
TCONS_00054586	scaffold1058:717303-728146	E50	E60	OK	0	48.4945	1.79769e+308	1.79769e+308	0.0349704	0.12295	no	-	-	-	-	-	-	-	-
TCONS_00054586	scaffold1058:717303-728146	E50	E70	NOTEST	0	0	0	0	1	1	no	-	-	-	-	-	-	-	-
TCONS_00054586	scaffold1058:717303-728146	E60	E70	OK	48.4945	0	-1.79769e+308	-1.79769e+308	0.0349704	0.12295	no	-	-	-	-	-	-	-	-
TCONS_00054587	scaffold1058:516-3991	E50	E60	NOTEST	0	0	0	0	1	1	no	-	-	-	-	-	-	-	-
TCONS_00054587	scaffold1058:516-3991	E50	E70	NOTEST	0	0	0	0	1	1	no	-	-	-	-	-	-	-	-
TCONS_00054587	scaffold1058:516-3991	E60	E70	NOTEST	0	0	0	0	1	1	no	-	-	-	-	-	-	-	-
TCONS_00054588	scaffold1058:43653-57249	E50	E60	OK	2.02455	41.7035	4.36449	-3.25787	0.00112251	0.0129636	yes	-	-	-	-	-	-	-	-
TCONS_00054588	scaffold1058:43653-57249	E50	E70	OK	2.02455	21.9488	3.43847	-2.43613	0.0148453	0.0991298	no	-	-	-	-	-	-	-	-
TCONS_00054588	scaffold1058:43653-57249	E60	E70	OK	41.7035	21.9488	-0.926026	0.824108	0.409878	0.473153	no	-	-	-	-	-	-	-	-
TCONS_00054589	scaffold1058:58593-61537	E50	E60	OK	0	3.00951	1.79769e+308	1.79769e+308	0.064027	0.12295	no	-	-	-	-	-	-	-	-
TCONS_00054589	scaffold1058:58593-61537	E50	E70	NOTEST	0	0	0	0	1	1	no	-	-	-	-	-	-	-	-
TCONS_00054589	scaffold1058:58593-61537	E60	E70	OK	3.00951	0	-1.79769e+308	-1.79769e+308	0.064027	0.12295	no	-	-	-	-	-	-	-	-
TCONS_00054590	scaffold1058:62342-72216	E50	E60	OK	0	4.0722	1.79769e+308	1.79769e+308	0.0564982	0.12295	no	-	-	-	-	-	-	-	-
TCONS_00054590	scaffold1058:62342-72216	E50	E70	NOTEST	0	0	0	0	1	1	no	-	-	-	-	-	-	-	-
TCONS_00054590	scaffold1058:62342-72216	E60	E70	OK	4.0722	0	-1.79769e+308	-1.79769e+308	0.0564982	0.12295	no	-	-	-	-	-	-	-	-
TCONS_00054591	scaffold1058:108094-143734	E50	E60	NOTEST	0	0	0	0	1	1	no	-	-	-	-	-	-	-	-
TCONS_00054591	scaffold1058:108094-143734	E50	E70	NOTEST	0	0	0	0	1	1	no	-	-	-	-	-	-	-	-
TCONS_00054591	scaffold1058:108094-143734	E60	E70	NOTEST	0	0	0	0	1	1	no	-	-	-	-	-	-	-	-
TCONS_00054597	scaffold1058:254404-263362	E50	E60	NOTEST	0.11987	0.154424	0.365421	-0.188863	0.8502	1	no	-	-	-	-	-	-	-	-
TCONS_00054597	scaffold1058:254404-263362	E50	E70	NOTEST	0.11987	0.478808	1.99797	-1.05597	0.290983	1	no	-	-	-	-	-	-	-	-
TCONS_00054597	scaffold1058:254404-263362	E60	E70	NOTEST	0.154424	0.478808	1.63255	-0.918261	0.358482	1	no	-	-	-	-	-	-	-	-
TCONS_00054598	scaffold1058:280339-281697	E50	E60	NOTEST	1.85638	0.382386	-2.27939	1.40795	0.159147	1	no	-	-	-	-	-	-	-	-
TCONS_00054598	scaffold1058:280339-281697	E50	E70	NOTEST	1.85638	0	-1.79769e+308	-1.79769e+308	0.0969654	1	no	-	-	-	-	-	-	-	-
TCONS_00054598	scaffold1058:280339-281697	E60	E70	NOTEST	0.382386	0	-1.79769e+308	-1.79769e+308	0.110336	1	no	-	-	-	-	-	-	-	-
TCONS_00054599	scaffold1058:282368-308085	E50	E60	NOTEST	0	0	0	0	1	1	no	-	-	-	-	-	-	-	-
TCONS_00054599	scaffold1058:282368-308085	E50	E70	NOTEST	0	0	0	0	1	1	no	-	-	-	-	-	-	-	-
TCONS_00054599	scaffold1058:282368-308085	E60	E70	NOTEST	0	0	0	0	1	1	no	-	-	-	-	-	-	-	-
TCONS_00054600	scaffold1058:359731-363786	E50	E60	NOTEST	0	0.564664	1.79769e+308	1.79769e+308	0.0786496	1	no	-	-	-	-	-	-	-	-
TCONS_00054600	scaffold1058:359731-363786	E50	E70	NOTEST	0	0	0	0	1	1	no	-	-	-	-	-	-	-	-
TCONS_00054600	scaffold1058:359731-363786	E60	E70	NOTEST	0.564664	0	-1.79769e+308	-1.79769e+308	0.0786496	1	no	-	-	-	-	-	-	-	-
TCONS_00054601	scaffold1058:416218-423159	E50	E60	OK	0.00218987	19.9881	13.156	-0.190906	0.8486	0.890332	no	-	-	-	-	-	-	-	-
TCONS_00054601	scaffold1058:416218-423159	E50	E70	NOTEST	0.00218987	0.477359	7.76809	-0.112713	0.910258	1	no	-	-	-	-	-	-	-	-
TCONS_00054601	scaffold1058:416218-423159	E60	E70	OK	19.9881	0.477359	-5.38793	3.75422	0.00017388	0.0029578	yes	-	-	-	-	-	-	-	-
TCONS_00054602	scaffold1058:473360-474148	E50	E60	NOTEST	0	0.310377	1.79769e+308	1.79769e+308	0.158655	1	no	-	-	-	-	-	-	-	-
TCONS_00054602	scaffold1058:473360-474148	E50	E70	NOTEST	0	0	0	0	1	1	no	-	-	-	-	-	-	-	-
TCONS_00054602	scaffold1058:473360-474148	E60	E70	NOTEST	0.310377	0	-1.79769e+308	-1.79769e+308	0.158655	1	no	-	-	-	-	-	-	-	-
TCONS_00054604	scaffold1058:562919-598981	E50	E60	NOTEST	0	0.351647	1.79769e+308	1.79769e+308	0.100552	1	no	-	-	-	-	-	-	-	-
TCONS_00054604	scaffold1058:562919-598981	E50	E70	NOTEST	0	0	0	0	1	1	no	-	-	-	-	-	-	-	-
TCONS_00054604	scaffold1058:562919-598981	E60	E70	NOTEST	0.351647	0	-1.79769e+308	-1.79769e+308	0.100552	1	no	-	-	-	-	-	-	-	-
TCONS_00054608	scaffold1058:712840-717044	E50	E60	OK	0	20.8604	1.79769e+308	1.79769e+308	0.0425456	0.12295	no	-	-	-	-	-	-	-	-
TCONS_00054608	scaffold1058:712840-717044	E50	E70	NOTEST	0	0	0	0	1	1	no	-	-	-	-	-	-	-	-
TCONS_00054608	scaffold1058:712840-717044	E60	E70	OK	20.8604	0	-1.79769e+308	-1.79769e+308	0.0425456	0.12295	no	-	-	-	-	-	-	-	-
TCONS_00054615	scaffold1058:43653-57249	E50	E60	OK	500.115	41.6031	-3.5875	2.82684	0.00470103	0.0401521	yes	-	-	-	-	-	-	-	-
TCONS_00054615	scaffold1058:43653-57249	E50	E70	OK	500.115	556.239	0.153446	-0.135119	0.892518	0.928041	no	-	-	-	-	-	-	-	-
TCONS_00054615	scaffold1058:43653-57249	E60	E70	OK	41.6031	556.239	3.74094	-2.96599	0.00301706	0.0283128	yes	-	-	-	-	-	-	-	-
TCONS_00054771	scaffold1058:717303-728146	E50	E60	LOWDATA	7680.56	741.948	-3.37182	0	1	1	no	-	-	-	-	-	-	-	-
TCONS_00054771	scaffold1058:717303-728146	E50	E70	LOWDATA	7680.56	0	-1.79769e+308	0	1	1	no	-	-	-	-	-	-	-	-
TCONS_00054771	scaffold1058:717303-728146	E60	E70	LOWDATA	741.948	0	-1.79769e+308	0	1	1	no	-	-	-	-	-	-	-	-
TCONS_00054845	scaffold1058:181787-195328	E50	E60	OK	190.967	5.09917	-5.22692	3.374	0.000740844	0.00933592	yes	-	-	-	-	-	-	-	-
TCONS_00054845	scaffold1058:181787-195328	E50	E70	OK	190.967	244.12	0.354263	-0.288982	0.772595	0.823395	no	-	-	-	-	-	-	-	-
TCONS_00054845	scaffold1058:181787-195328	E60	E70	OK	5.09917	244.12	5.58118	-3.64092	0.000271665	0.00422464	yes	-	-	-	-	-	-	-	-
TCONS_00054967	scaffold1058:85956-106333	E50	E60	OK	0	3.93215	1.79769e+308	1.79769e+308	0.0504735	0.12295	no	-	-	-	-	-	-	-	-
TCONS_00054967	scaffold1058:85956-106333	E50	E70	NOTEST	0	0	0	0	1	1	no	-	-	-	-	-	-	-	-
TCONS_00054967	scaffold1058:85956-106333	E60	E70	OK	3.93215	0	-1.79769e+308	-1.79769e+308	0.0504735	0.12295	no	-	-	-	-	-	-	-	-
TCONS_00054972	scaffold1058:181787-195328	E50	E60	OK	0	1.29945	1.79769e+308	1.79769e+308	0.111328	0.153461	no	-	-	-	-	-	-	-	-
TCONS_00054972	scaffold1058:181787-195328	E50	E70	NOTEST	0	0	0	0	1	1	no	-	-	-	-	-	-	-	-
TCONS_00054972	scaffold1058:181787-195328	E60	E70	OK	1.29945	0	-1.79769e+308	-1.79769e+308	0.111328	0.153461	no	-	-	-	-	-	-	-	-
TCONS_00055024	scaffold1058:62342-72216	E50	E60	OK	0	3.78814	1.79769e+308	1.79769e+308	0.0690746	0.12295	no	-	-	-	-	-	-	-	-
TCONS_00055024	scaffold1058:62342-72216	E50	E70	NOTEST	0	0.101977	1.79769e+308	1.79769e+308	0.158655	1	no	-	-	-	-	-	-	-	-
TCONS_00055024	scaffold1058:62342-72216	E60	E70	OK	3.78814	0.101977	-5.21517	2.99697	0.00272678	0.0261704	yes	-	-	-	-	-	-	-	-
TCONS_00055206	scaffold1058:181787-195328	E50	E60	OK	27.3931	0	-1.79769e+308	-1.79769e+308	0.144422	0.187357	no	-	-	-	-	-	-	-	-
TCONS_00055206	scaffold1058:181787-195328	E50	E70	OK	27.3931	339.395	3.63108	-2.1571	0.0309979	0.12295	no	-	-	-	-	-	-	-	-
TCONS_00055206	scaffold1058:181787-195328	E60	E70	OK	0	339.395	1.79769e+308	1.79769e+308	0.0728643	0.123188	no	-	-	-	-	-	-	-	-
TCONS_00055302	scaffold106:2567465-2894728	E50	E60	NOTEST	0	0	0	0	1	1	no	-	-	-	-	-	-	-	-
TCONS_00055302	scaffold106:2567465-2894728	E50	E70	NOTEST	0	0	0	0	1	1	no	-	-	-	-	-	-	-	-
TCONS_00055302	scaffold106:2567465-2894728	E60	E70	NOTEST	0	0	0	0	1	1	no	-	-	-	-	-	-	-	-
TCONS_00055304	scaffold106:3757175-3795815	E50	E60	OK	0.584518	0.997471	0.771028	-0.428755	0.668101	0.727304	no	-	-	-	-	-	-	-	-
TCONS_00055304	scaffold106:3757175-3795815	E50	E70	NOTEST	0.584518	0	-1.79769e+308	-1.79769e+308	0.158655	1	no	-	-	-	-	-	-	-	-
TCONS_00055304	scaffold106:3757175-3795815	E60	E70	OK	0.997471	0	-1.79769e+308	-1.79769e+308	0.0894962	0.133768	no	-	-	-	-	-	-	-	-
TCONS_00055307	scaffold106:3910524-3961934	E50	E60	OK	0	0.661481	1.79769e+308	1.79769e+308	0.123551	0.165871	no	-	-	-	-	-	-	-	-
TCONS_00055307	scaffold106:3910524-3961934	E50	E70	NOTEST	0	0	0	0	1	1	no	-	-	-	-	-	-	-	-
TCONS_00055307	scaffold106:3910524-3961934	E60	E70	OK	0.661481	0	-1.79769e+308	-1.79769e+308	0.123551	0.165871	no	-	-	-	-	-	-	-	-
TCONS_00055308	scaffold106:4045486-4094060	E50	E60	LOWDATA	0	0	-1.79769e+308	0	1	1	no	-	-	-	-	-	-	-	-
TCONS_00055308	scaffold106:4045486-4094060	E50	E70	LOWDATA	0	0	5.42242e-315	0	1	1	no	-	-	-	-	-	-	-	-
TCONS_00055308	scaffold106:4045486-4094060	E60	E70	LOWDATA	18.1672	0	-1.79769e+308	0	1	1	no	-	-	-	-	-	-	-	-
TCONS_00055311	scaffold106:4323893-4341334	E50	E60	NOTEST	0	0	0	0	1	1	no	-	-	-	-	-	-	-	-
TCONS_00055311	scaffold106:4323893-4341334	E50	E70	NOTEST	0	0	0	0	1	1	no	-	-	-	-	-	-	-	-
TCONS_00055311	scaffold106:4323893-4341334	E60	E70	NOTEST	0	0	0	0	1	1	no	-	-	-	-	-	-	-	-
TCONS_00055312	scaffold106:4353711-4377541	E50	E60	NOTEST	0.0455926	0.414148	3.18327	-1.87273	0.0611052	1	no	-	-	-	-	-	-	-	-
TCONS_00055312	scaffold106:4353711-4377541	E50	E70	NOTEST	0.0455926	0	-1.79769e+308	-1.79769e+308	0.158655	1	no	-	-	-	-	-	-	-	-
TCONS_00055312	scaffold106:4353711-4377541	E60	E70	NOTEST	0.414148	0	-1.79769e+308	-1.79769e+308	0.0542443	1	no	-	-	-	-	-	-	-	-
TCONS_00055314	scaffold106:4556486-4565697	E50	E60	OK	0	13.1066	1.79769e+308	1.79769e+308	0.0423601	0.12295	no	-	-	-	-	-	-	-	-
TCONS_00055314	scaffold106:4556486-4565697	E50	E70	NOTEST	0	0	0	0	1	1	no	-	-	-	-	-	-	-	-
TCONS_00055314	scaffold106:4556486-4565697	E60	E70	OK	13.1066	0	-1.79769e+308	-1.79769e+308	0.0423601	0.12295	no	-	-	-	-	-	-	-	-
TCONS_00055317	scaffold106:4620908-4621984	E50	E60	NOTEST	0	0	0	0	1	1	no	-	-	-	-	-	-	-	-
TCONS_00055317	scaffold106:4620908-4621984	E50	E70	NOTEST	0	0	0	0	1	1	no	-	-	-	-	-	-	-	-
TCONS_00055317	scaffold106:4620908-4621984	E60	E70	NOTEST	0	0	0	0	1	1	no	-	-	-	-	-	-	-	-
TCONS_00055320	scaffold106:4748251-4786157	E50	E60	OK	0	3.28313	1.79769e+308	1.79769e+308	0.0927146	0.136029	no	-	-	-	-	-	-	-	-
TCONS_00055320	scaffold106:4748251-4786157	E50	E70	NOTEST	0	0	0	0	1	1	no	-	-	-	-	-	-	-	-
TCONS_00055320	scaffold106:4748251-4786157	E60	E70	OK	3.28313	0	-1.79769e+308	-1.79769e+308	0.0927146	0.136029	no	-	-	-	-	-	-	-	-
TCONS_00055321	scaffold106:4984572-4995996	E50	E60	NOTEST	0	0.101691	1.79769e+308	1.79769e+308	0.153399	1	no	-	-	-	-	-	-	-	-
TCONS_00055321	scaffold106:4984572-4995996	E50	E70	NOTEST	0	0	0	0	1	1	no	-	-	-	-	-	-	-	-
TCONS_00055321	scaffold106:4984572-4995996	E60	E70	NOTEST	0.101691	0	-1.79769e+308	-1.79769e+308	0.153399	1	no	-	-	-	-	-	-	-	-
TCONS_00055336	scaffold106:6149255-6227724	E50	E60	NOTEST	0.811361	0.0508762	-3.99528	1.69984	0.0891603	1	no	-	-	-	-	-	-	-	-
TCONS_00055336	scaffold106:6149255-6227724	E50	E70	NOTEST	0.811361	0	-1.79769e+308	-1.79769e+308	0.119296	1	no	-	-	-	-	-	-	-	-
TCONS_00055336	scaffold106:6149255-6227724	E60	E70	NOTEST	0.0508762	0	-1.79769e+308	-1.79769e+308	0.236058	1	no	-	-	-	-	-	-	-	-
TCONS_00055337	scaffold106:6149255-6227724	E50	E60	NOTEST	0	0	0	0	1	1	no	-	-	-	-	-	-	-	-
TCONS_00055337	scaffold106:6149255-6227724	E50	E70	NOTEST	0	0	0	0	1	1	no	-	-	-	-	-	-	-	-
TCONS_00055337	scaffold106:6149255-6227724	E60	E70	NOTEST	0	0	0	0	1	1	no	-	-	-	-	-	-	-	-
TCONS_00055338	scaffold106:6149255-6227724	E50	E60	OK	0	1.02575	1.79769e+308	1.79769e+308	0.184694	0.230443	no	-	-	-	-	-	-	-	-
TCONS_00055338	scaffold106:6149255-6227724	E50	E70	NOTEST	0	0	0	0	1	1	no	-	-	-	-	-	-	-	-
TCONS_00055338	scaffold106:6149255-6227724	E60	E70	OK	1.02575	0	-1.79769e+308	-1.79769e+308	0.184694	0.230443	no	-	-	-	-	-	-	-	-
TCONS_00055341	scaffold106:6568983-6578917	E50	E60	OK	1.93613	0.248209	-2.96355	1.62738	0.103657	0.146246	no	-	-	-	-	-	-	-	-
TCONS_00055341	scaffold106:6568983-6578917	E50	E70	OK	1.93613	0.309238	-2.64639	1.61818	0.105623	0.147961	no	-	-	-	-	-	-	-	-
TCONS_00055341	scaffold106:6568983-6578917	E60	E70	NOTEST	0.248209	0.309238	0.317161	-0.158109	0.874371	1	no	-	-	-	-	-	-	-	-
TCONS_00055345	scaffold106:7443625-7468865	E50	E60	OK	0	23.4796	1.79769e+308	1.79769e+308	0.0259123	0.12295	no	-	-	-	-	-	-	-	-
TCONS_00055345	scaffold106:7443625-7468865	E50	E70	NOTEST	0	0	0	0	1	1	no	-	-	-	-	-	-	-	-
TCONS_00055345	scaffold106:7443625-7468865	E60	E70	OK	23.4796	0	-1.79769e+308	-1.79769e+308	0.0259123	0.12295	no	-	-	-	-	-	-	-	-
TCONS_00055349	scaffold106:1177141-1294993	E50	E60	NOTEST	0	0	0	0	1	1	no	-	-	-	-	-	-	-	-
TCONS_00055349	scaffold106:1177141-1294993	E50	E70	NOTEST	0	0	0	0	1	1	no	-	-	-	-	-	-	-	-
TCONS_00055349	scaffold106:1177141-1294993	E60	E70	NOTEST	0	0	0	0	1	1	no	-	-	-	-	-	-	-	-
TCONS_00055351	scaffold106:2982819-3366763	E50	E60	NOTEST	0	0.102457	1.79769e+308	1.79769e+308	0.157249	1	no	-	-	-	-	-	-	-	-
TCONS_00055351	scaffold106:2982819-3366763	E50	E70	NOTEST	0	0	0	0	1	1	no	-	-	-	-	-	-	-	-
TCONS_00055351	scaffold106:2982819-3366763	E60	E70	NOTEST	0.102457	0	-1.79769e+308	-1.79769e+308	0.157249	1	no	-	-	-	-	-	-	-	-
TCONS_00055352	scaffold106:3561826-3594218	E50	E60	OK	0.306498	6.72655	4.45591	-2.41621	0.0156829	0.103493	no	-	-	-	-	-	-	-	-
TCONS_00055352	scaffold106:3561826-3594218	E50	E70	NOTEST	0.306498	0.928399	1.59887	-0.812166	0.416696	1	no	-	-	-	-	-	-	-	-
TCONS_00055352	scaffold106:3561826-3594218	E60	E70	OK	6.72655	0.928399	-2.85705	1.88365	0.0596126	0.12295	no	-	-	-	-	-	-	-	-
TCONS_00055354	scaffold106:3808703-3823567	E50	E60	OK	3.89294	0.668563	-2.54172	1.7156	0.0862349	0.131992	no	-	-	-	-	-	-	-	-
TCONS_00055354	scaffold106:3808703-3823567	E50	E70	OK	3.89294	1.55728	-1.32184	0.882801	0.377344	0.439451	no	-	-	-	-	-	-	-	-
TCONS_00055354	scaffold106:3808703-3823567	E60	E70	OK	0.668563	1.55728	1.21989	-0.784209	0.432918	0.49695	no	-	-	-	-	-	-	-	-
TCONS_00055355	scaffold106:3967200-4001063	E50	E60	NOTEST	0.429398	0	-1.79769e+308	-1.79769e+308	0.119296	1	no	-	-	-	-	-	-	-	-
TCONS_00055355	scaffold106:3967200-4001063	E50	E70	NOTEST	0.429398	0.205715	-1.06167	0.580164	0.561804	1	no	-	-	-	-	-	-	-	-
TCONS_00055355	scaffold106:3967200-4001063	E60	E70	NOTEST	0	0.205715	1.79769e+308	1.79769e+308	0.144422	1	no	-	-	-	-	-	-	-	-
TCONS_00055357	scaffold106:4121078-4170527	E50	E60	NOTEST	0.156271	0.475173	1.6044	-0.879413	0.379177	1	no	-	-	-	-	-	-	-	-
TCONS_00055357	scaffold106:4121078-4170527	E50	E70	NOTEST	0.156271	0	-1.79769e+308	-1.79769e+308	0.158655	1	no	-	-	-	-	-	-	-	-
TCONS_00055357	scaffold106:4121078-4170527	E60	E70	NOTEST	0.475173	0	-1.79769e+308	-1.79769e+308	0.0981955	1	no	-	-	-	-	-	-	-	-
TCONS_00055359	scaffold106:4235296-4242161	E50	E60	OK	0	2.78342	1.79769e+308	1.79769e+308	0.13193	0.174793	no	-	-	-	-	-	-	-	-
TCONS_00055359	scaffold106:4235296-4242161	E50	E70	NOTEST	0	0	0	0	1	1	no	-	-	-	-	-	-	-	-
TCONS_00055359	scaffold106:4235296-4242161	E60	E70	OK	2.78342	0	-1.79769e+308	-1.79769e+308	0.13193	0.174793	no	-	-	-	-	-	-	-	-
TCONS_00055360	scaffold106:4381625-4385143	E50	E60	OK	0.972957	1.8008	0.888192	-0.518689	0.603977	0.666358	no	-	-	-	-	-	-	-	-
TCONS_00055360	scaffold106:4381625-4385143	E50	E70	NOTEST	0.972957	0	-1.79769e+308	-1.79769e+308	0.133648	1	no	-	-	-	-	-	-	-	-
TCONS_00055360	scaffold106:4381625-4385143	E60	E70	OK	1.8008	0	-1.79769e+308	-1.79769e+308	0.0976371	0.140532	no	-	-	-	-	-	-	-	-
TCONS_00055361	scaffold106:4391570-4403538	E50	E60	NOTEST	0	0	0	0	1	1	no	-	-	-	-	-	-	-	-
TCONS_00055361	scaffold106:4391570-4403538	E50	E70	NOTEST	0	0	0	0	1	1	no	-	-	-	-	-	-	-	-
TCONS_00055361	scaffold106:4391570-4403538	E60	E70	NOTEST	0	0	0	0	1	1	no	-	-	-	-	-	-	-	-
TCONS_00055367	scaffold106:4838674-4849811	E50	E60	NOTEST	0	0	0	0	1	1	no	-	-	-	-	-	-	-	-
TCONS_00055367	scaffold106:4838674-4849811	E50	E70	NOTEST	0	0	0	0	1	1	no	-	-	-	-	-	-	-	-
TCONS_00055367	scaffold106:4838674-4849811	E60	E70	NOTEST	0	0	0	0	1	1	no	-	-	-	-	-	-	-	-
TCONS_00055374	scaffold106:5906436-5924681	E50	E60	NOTEST	0	0.399401	1.79769e+308	1.79769e+308	0.0838861	1	no	-	-	-	-	-	-	-	-
TCONS_00055374	scaffold106:5906436-5924681	E50	E70	NOTEST	0	0.224354	1.79769e+308	1.79769e+308	0.152065	1	no	-	-	-	-	-	-	-	-
TCONS_00055374	scaffold106:5906436-5924681	E60	E70	NOTEST	0.399401	0.224354	-0.832062	0.475279	0.634588	1	no	-	-	-	-	-	-	-	-
TCONS_00055375	scaffold106:5994625-6008669	E50	E60	OK	0.921011	3.29362	1.83838	-1.0711	0.284125	0.340242	no	-	-	-	-	-	-	-	-
TCONS_00055375	scaffold106:5994625-6008669	E50	E70	NOTEST	0.921011	0	-1.79769e+308	-1.79769e+308	0.149318	1	no	-	-	-	-	-	-	-	-
TCONS_00055375	scaffold106:5994625-6008669	E60	E70	OK	3.29362	0	-1.79769e+308	-1.79769e+308	0.0764917	0.125056	no	-	-	-	-	-	-	-	-
TCONS_00055376	scaffold106:6055983-6072794	E50	E60	OK	0	9.29355	1.79769e+308	1.79769e+308	0.0565575	0.12295	no	-	-	-	-	-	-	-	-
TCONS_00055376	scaffold106:6055983-6072794	E50	E70	NOTEST	0	0	0	0	1	1	no	-	-	-	-	-	-	-	-
TCONS_00055376	scaffold106:6055983-6072794	E60	E70	OK	9.29355	0	-1.79769e+308	-1.79769e+308	0.0565575	0.12295	no	-	-	-	-	-	-	-	-
TCONS_00055377	scaffold106:6149255-6227724	E50	E60	NOTEST	0.467367	0.356552	-0.390442	0.193361	0.846676	1	no	-	-	-	-	-	-	-	-
TCONS_00055377	scaffold106:6149255-6227724	E50	E70	NOTEST	0.467367	0	-1.79769e+308	-1.79769e+308	0.144422	1	no	-	-	-	-	-	-	-	-
TCONS_00055377	scaffold106:6149255-6227724	E60	E70	NOTEST	0.356552	0	-1.79769e+308	-1.79769e+308	0.166845	1	no	-	-	-	-	-	-	-	-
TCONS_00055379	scaffold106:6238027-6248180	E50	E60	NOTEST	0	0	0	0	1	1	no	-	-	-	-	-	-	-	-
TCONS_00055379	scaffold106:6238027-6248180	E50	E70	NOTEST	0	0	0	0	1	1	no	-	-	-	-	-	-	-	-
TCONS_00055379	scaffold106:6238027-6248180	E60	E70	NOTEST	0	0	0	0	1	1	no	-	-	-	-	-	-	-	-
TCONS_00055382	scaffold106:6330404-6336446	E50	E60	NOTEST	0	0	0	0	1	1	no	-	-	-	-	-	-	-	-
TCONS_00055382	scaffold106:6330404-6336446	E50	E70	NOTEST	0	0	0	0	1	1	no	-	-	-	-	-	-	-	-
TCONS_00055382	scaffold106:6330404-6336446	E60	E70	NOTEST	0	0	0	0	1	1	no	-	-	-	-	-	-	-	-
TCONS_00055386	scaffold106:7318520-7437477	E50	E60	OK	0	2.1608	1.79769e+308	1.79769e+308	0.0597878	0.12295	no	-	-	-	-	-	-	-	-
TCONS_00055386	scaffold106:7318520-7437477	E50	E70	NOTEST	0	0	0	0	1	1	no	-	-	-	-	-	-	-	-
TCONS_00055386	scaffold106:7318520-7437477	E60	E70	OK	2.1608	0	-1.79769e+308	-1.79769e+308	0.0597878	0.12295	no	-	-	-	-	-	-	-	-
TCONS_00055781	scaffold106:2982819-3366763	E50	E60	OK	1133.43	0	-1.79769e+308	-1.79769e+308	0.0894962	0.133768	no	-	-	-	-	-	-	-	-
TCONS_00055781	scaffold106:2982819-3366763	E50	E70	OK	1133.43	5914.64	2.3836	-1.64456	0.100061	0.142508	no	-	-	-	-	-	-	-	-
TCONS_00055781	scaffold106:2982819-3366763	E60	E70	OK	0	5914.64	1.79769e+308	1.79769e+308	0.0692287	0.12295	no	-	-	-	-	-	-	-	-
TCONS_00055985	scaffold106:4481792-4503947	E50	E60	OK	6164.56	0	-1.79769e+308	-1.79769e+308	0.0800287	0.127066	no	-	-	-	-	-	-	-	-
TCONS_00055985	scaffold106:4481792-4503947	E50	E70	OK	6164.56	43283.3	2.81174	-2.05628	0.0397558	0.12295	no	-	-	-	-	-	-	-	-
TCONS_00055985	scaffold106:4481792-4503947	E60	E70	OK	0	43283.3	1.79769e+308	1.79769e+308	0.0550363	0.12295	no	-	-	-	-	-	-	-	-
TCONS_00056056	scaffold106:5099480-5118770	E50	E60	LOWDATA	5509.59	0	-1.79769e+308	0	1	1	no	-	-	-	-	-	-	-	-
TCONS_00056056	scaffold106:5099480-5118770	E50	E70	LOWDATA	5509.59	0	-1.79769e+308	0	1	1	no	-	-	-	-	-	-	-	-
TCONS_00056056	scaffold106:5099480-5118770	E60	E70	LOWDATA	0	0	5.42242e-315	0	1	1	no	-	-	-	-	-	-	-	-
TCONS_00056212	scaffold106:6284540-6303520	E50	E60	OK	3416.3	0	-1.79769e+308	-1.79769e+308	0.0236687	0.12295	no	-	-	-	-	-	-	-	-
TCONS_00056212	scaffold106:6284540-6303520	E50	E70	OK	3416.3	2370.08	-0.527497	0.512199	0.608512	0.67072	no	-	-	-	-	-	-	-	-
TCONS_00056212	scaffold106:6284540-6303520	E60	E70	OK	0	2370.08	1.79769e+308	1.79769e+308	0.0239107	0.12295	no	-	-	-	-	-	-	-	-
TCONS_00056318	scaffold106:7318520-7437477	E50	E60	OK	544.073	0	-1.79769e+308	-1.79769e+308	0.0841021	0.129941	no	-	-	-	-	-	-	-	-
TCONS_00056318	scaffold106:7318520-7437477	E50	E70	OK	544.073	1622.35	1.57622	-1.07829	0.280905	0.336757	no	-	-	-	-	-	-	-	-
TCONS_00056318	scaffold106:7318520-7437477	E60	E70	OK	0	1622.35	1.79769e+308	1.79769e+308	0.0786496	0.126225	no	-	-	-	-	-	-	-	-
TCONS_00056321	scaffold106:7318520-7437477	E50	E60	OK	388.021	32.6318	-3.57178	2.33755	0.0194107	0.121968	no	-	-	-	-	-	-	-	-
TCONS_00056321	scaffold106:7318520-7437477	E50	E70	OK	388.021	817.05	1.07429	-0.872807	0.382768	0.445126	no	-	-	-	-	-	-	-	-
TCONS_00056321	scaffold106:7318520-7437477	E60	E70	OK	32.6318	817.05	4.64607	-3.08019	0.00206869	0.0210492	yes	-	-	-	-	-	-	-	-
TCONS_00056991	scaffold106:4323893-4341334	E50	E60	OK	1274.73	0	-1.79769e+308	-1.79769e+308	0.0468585	0.12295	no	-	-	-	-	-	-	-	-
TCONS_00056991	scaffold106:4323893-4341334	E50	E70	OK	1274.73	3057.04	1.26194	-1.03773	0.299396	0.356791	no	-	-	-	-	-	-	-	-
TCONS_00056991	scaffold106:4323893-4341334	E60	E70	OK	0	3057.04	1.79769e+308	1.79769e+308	0.0465313	0.12295	no	-	-	-	-	-	-	-	-
TCONS_00057130	scaffold106:5099480-5118770	E50	E60	OK	15.2434	0	-1.79769e+308	-1.79769e+308	0.0728643	0.123188	no	-	-	-	-	-	-	-	-
TCONS_00057130	scaffold106:5099480-5118770	E50	E70	OK	15.2434	43.5666	1.51504	-1.15085	0.249794	0.302949	no	-	-	-	-	-	-	-	-
TCONS_00057130	scaffold106:5099480-5118770	E60	E70	OK	0	43.5666	1.79769e+308	1.79769e+308	0.0478243	0.12295	no	-	-	-	-	-	-	-	-
TCONS_00057478	scaffold106:2567465-2894728	E50	E60	OK	3.2305	2.17499	-0.570751	0.387218	0.698595	0.755832	no	-	-	-	-	-	-	-	-
TCONS_00057478	scaffold106:2567465-2894728	E50	E70	OK	3.2305	2.40259	-0.427167	0.289945	0.771859	0.822787	no	-	-	-	-	-	-	-	-
TCONS_00057478	scaffold106:2567465-2894728	E60	E70	OK	2.17499	2.40259	0.143584	-0.0969301	0.922782	0.952993	no	-	-	-	-	-	-	-	-
TCONS_00057518	scaffold106:4556486-4565697	E50	E60	OK	0	1164.76	1.79769e+308	1.79769e+308	0.052844	0.12295	no	-	-	-	-	-	-	-	-
TCONS_00057518	scaffold106:4556486-4565697	E50	E70	NOTEST	0	0	0	0	1	1	no	-	-	-	-	-	-	-	-
TCONS_00057518	scaffold106:4556486-4565697	E60	E70	OK	1164.76	0	-1.79769e+308	-1.79769e+308	0.052844	0.12295	no	-	-	-	-	-	-	-	-
TCONS_00057519	scaffold106:4556486-4565697	E50	E60	OK	0.374179	23.2496	5.95733	-3.56923	0.000358032	0.00523839	yes	-	-	-	-	-	-	-	-
TCONS_00057519	scaffold106:4556486-4565697	E50	E70	NOTEST	0.374179	0	-1.79769e+308	-1.79769e+308	0.158655	1	no	-	-	-	-	-	-	-	-
TCONS_00057519	scaffold106:4556486-4565697	E60	E70	OK	23.2496	0	-1.79769e+308	-1.79769e+308	0.042818	0.12295	no	-	-	-	-	-	-	-	-
TCONS_00057522	scaffold106:4566634-4569695	E50	E60	OK	0	1.40156	1.79769e+308	1.79769e+308	0.0718242	0.123136	no	-	-	-	-	-	-	-	-
TCONS_00057522	scaffold106:4566634-4569695	E50	E70	NOTEST	0	0	0	0	1	1	no	-	-	-	-	-	-	-	-
TCONS_00057522	scaffold106:4566634-4569695	E60	E70	OK	1.40156	0	-1.79769e+308	-1.79769e+308	0.0718242	0.123136	no	-	-	-	-	-	-	-	-
TCONS_00057523	scaffold106:4566634-4569695	E50	E60	OK	0	1.27842	1.79769e+308	1.79769e+308	0.0749646	0.124194	no	-	-	-	-	-	-	-	-
TCONS_00057523	scaffold106:4566634-4569695	E50	E70	NOTEST	0	0	0	0	1	1	no	-	-	-	-	-	-	-	-
TCONS_00057523	scaffold106:4566634-4569695	E60	E70	OK	1.27842	0	-1.79769e+308	-1.79769e+308	0.0749646	0.124194	no	-	-	-	-	-	-	-	-
TCONS_00057524	scaffold106:4566634-4569695	E50	E60	OK	0	1.17332	1.79769e+308	1.79769e+308	0.0758599	0.124588	no	-	-	-	-	-	-	-	-
TCONS_00057524	scaffold106:4566634-4569695	E50	E70	NOTEST	0	0	0	0	1	1	no	-	-	-	-	-	-	-	-
TCONS_00057524	scaffold106:4566634-4569695	E60	E70	OK	1.17332	0	-1.79769e+308	-1.79769e+308	0.0758599	0.124588	no	-	-	-	-	-	-	-	-
TCONS_00057578	scaffold106:7443625-7468865	E50	E60	OK	0	8.66725	1.79769e+308	1.79769e+308	0.0412235	0.12295	no	-	-	-	-	-	-	-	-
TCONS_00057578	scaffold106:7443625-7468865	E50	E70	NOTEST	0	0	0	0	1	1	no	-	-	-	-	-	-	-	-
TCONS_00057578	scaffold106:7443625-7468865	E60	E70	OK	8.66725	0	-1.79769e+308	-1.79769e+308	0.0412235	0.12295	no	-	-	-	-	-	-	-	-
TCONS_00057585	scaffold106:2982819-3366763	E50	E60	LOWDATA	0	0	-1.79769e+308	0	1	1	no	-	-	-	-	-	-	-	-
TCONS_00057585	scaffold106:2982819-3366763	E50	E70	LOWDATA	0	0	5.42242e-315	0	1	1	no	-	-	-	-	-	-	-	-
TCONS_00057585	scaffold106:2982819-3366763	E60	E70	LOWDATA	4.82359	0	-1.79769e+308	0	1	1	no	-	-	-	-	-	-	-	-
TCONS_00057586	scaffold106:3561826-3594218	E50	E60	OK	1.26894	14.6775	3.5319	-2.04818	0.0405426	0.12295	no	-	-	-	-	-	-	-	-
TCONS_00057586	scaffold106:3561826-3594218	E50	E70	NOTEST	1.26894	0.47146	-1.42842	0.688846	0.49092	1	no	-	-	-	-	-	-	-	-
TCONS_00057586	scaffold106:3561826-3594218	E60	E70	OK	14.6775	0.47146	-4.96032	2.94531	0.00322632	0.0298988	yes	-	-	-	-	-	-	-	-
TCONS_00057591	scaffold106:4121078-4170527	E50	E60	OK	0	499.418	1.79769e+308	1.79769e+308	0.0964105	0.139629	no	-	-	-	-	-	-	-	-
TCONS_00057591	scaffold106:4121078-4170527	E50	E70	NOTEST	0	0	0	0	1	1	no	-	-	-	-	-	-	-	-
TCONS_00057591	scaffold106:4121078-4170527	E60	E70	OK	499.418	0	-1.79769e+308	-1.79769e+308	0.0964105	0.13963	no	-	-	-	-	-	-	-	-
TCONS_00057593	scaffold106:4222086-4225750	E50	E60	OK	4.12839	3.0553	-0.434264	0.332971	0.739156	0.793021	no	-	-	-	-	-	-	-	-
TCONS_00057593	scaffold106:4222086-4225750	E50	E70	OK	4.12839	0.528056	-2.96682	1.83282	0.0668289	0.12295	no	-	-	-	-	-	-	-	-
TCONS_00057593	scaffold106:4222086-4225750	E60	E70	OK	3.0553	0.528056	-2.53255	1.61373	0.106586	0.14892	no	-	-	-	-	-	-	-	-
TCONS_00057602	scaffold106:5906436-5924681	E50	E60	OK	0	2.59463	1.79769e+308	1.79769e+308	0.106677	0.149006	no	-	-	-	-	-	-	-	-
TCONS_00057602	scaffold106:5906436-5924681	E50	E70	NOTEST	0	0	0	0	1	1	no	-	-	-	-	-	-	-	-
TCONS_00057602	scaffold106:5906436-5924681	E60	E70	OK	2.59463	0	-1.79769e+308	-1.79769e+308	0.106677	0.149006	no	-	-	-	-	-	-	-	-
TCONS_00057603	scaffold106:5906436-5924681	E50	E60	OK	0	2.39101	1.79769e+308	1.79769e+308	0.110369	0.152432	no	-	-	-	-	-	-	-	-
TCONS_00057603	scaffold106:5906436-5924681	E50	E70	NOTEST	0	0	0	0	1	1	no	-	-	-	-	-	-	-	-
TCONS_00057603	scaffold106:5906436-5924681	E60	E70	OK	2.39101	0	-1.79769e+308	-1.79769e+308	0.110369	0.152432	no	-	-	-	-	-	-	-	-
TCONS_00058296	scaffold106:645179-645556	E50	E60	NOTEST	0	0	0	0	1	1	no	-	-	-	-	-	-	-	-
TCONS_00058296	scaffold106:645179-645556	E50	E70	OK	0	180200	1.79769e+308	1.79769e+308	0.0926632	0.135987	no	-	-	-	-	-	-	-	-
TCONS_00058296	scaffold106:645179-645556	E60	E70	OK	0	180200	1.79769e+308	1.79769e+308	0.0926632	0.135987	no	-	-	-	-	-	-	-	-
TCONS_00058569	scaffold106:4481792-4503947	E50	E60	LOWDATA	0	0	5.42242e-315	0	1	1	no	-	-	-	-	-	-	-	-
TCONS_00058569	scaffold106:4481792-4503947	E50	E70	LOWDATA	0	0	5.42242e-315	0	1	1	no	-	-	-	-	-	-	-	-
TCONS_00058569	scaffold106:4481792-4503947	E60	E70	LOWDATA	0	0	5.42242e-315	0	1	1	no	-	-	-	-	-	-	-	-
TCONS_00058570	scaffold106:4481792-4503947	E50	E60	NOTEST	0	0	0	0	1	1	no	-	-	-	-	-	-	-	-
TCONS_00058570	scaffold106:4481792-4503947	E50	E70	OK	0	109.582	1.79769e+308	1.79769e+308	0.246512	0.29934	no	-	-	-	-	-	-	-	-
TCONS_00058570	scaffold106:4481792-4503947	E60	E70	OK	0	109.582	1.79769e+308	1.79769e+308	0.246512	0.29934	no	-	-	-	-	-	-	-	-
TCONS_00058823	scaffold1060:194271-195214	E50	E60	NOTEST	0	0	0	0	1	1	no	-	-	-	-	-	-	-	-
TCONS_00058823	scaffold1060:194271-195214	E50	E70	NOTEST	0	0	0	0	1	1	no	-	-	-	-	-	-	-	-
TCONS_00058823	scaffold1060:194271-195214	E60	E70	NOTEST	0	0	0	0	1	1	no	-	-	-	-	-	-	-	-
TCONS_00058936	scaffold1062:154557-156496	E50	E60	OK	2.11184	0	-1.79769e+308	-1.79769e+308	0.0800287	0.127066	no	-	-	-	-	-	-	-	-
TCONS_00058936	scaffold1062:154557-156496	E50	E70	OK	2.11184	0	-1.79769e+308	-1.79769e+308	0.0800287	0.127066	no	-	-	-	-	-	-	-	-
TCONS_00058936	scaffold1062:154557-156496	E60	E70	NOTEST	0	0	0	0	1	1	no	-	-	-	-	-	-	-	-
TCONS_00059127	scaffold1066:822210-823183	E50	E60	NOTEST	0	0	0	0	1	1	no	-	-	-	-	-	-	-	-
TCONS_00059127	scaffold1066:822210-823183	E50	E70	NOTEST	0	0	0	0	1	1	no	-	-	-	-	-	-	-	-
TCONS_00059127	scaffold1066:822210-823183	E60	E70	NOTEST	0	0	0	0	1	1	no	-	-	-	-	-	-	-	-
TCONS_00059128	scaffold1066:844314-851282	E50	E60	NOTEST	0	0	0	0	1	1	no	-	-	-	-	-	-	-	-
TCONS_00059128	scaffold1066:844314-851282	E50	E70	NOTEST	0	0	0	0	1	1	no	-	-	-	-	-	-	-	-
TCONS_00059128	scaffold1066:844314-851282	E60	E70	NOTEST	0	0	0	0	1	1	no	-	-	-	-	-	-	-	-
TCONS_00059129	scaffold1066:914861-931924	E50	E60	NOTEST	0	0	0	0	1	1	no	-	-	-	-	-	-	-	-
TCONS_00059129	scaffold1066:914861-931924	E50	E70	NOTEST	0	0	0	0	1	1	no	-	-	-	-	-	-	-	-
TCONS_00059129	scaffold1066:914861-931924	E60	E70	NOTEST	0	0	0	0	1	1	no	-	-	-	-	-	-	-	-
TCONS_00059130	scaffold1066:967700-974198	E50	E60	NOTEST	0	0	0	0	1	1	no	-	-	-	-	-	-	-	-
TCONS_00059130	scaffold1066:967700-974198	E50	E70	NOTEST	0	0	0	0	1	1	no	-	-	-	-	-	-	-	-
TCONS_00059130	scaffold1066:967700-974198	E60	E70	NOTEST	0	0	0	0	1	1	no	-	-	-	-	-	-	-	-
TCONS_00059510	scaffold107:919437-1217196	E50	E60	OK	0.53609	3.25298	2.60122	-1.9363	0.0528307	0.12295	no	-	-	-	-	-	-	-	-
TCONS_00059510	scaffold107:919437-1217196	E50	E70	NOTEST	0.53609	0.0984496	-2.44502	1.46095	0.14403	1	no	-	-	-	-	-	-	-	-
TCONS_00059510	scaffold107:919437-1217196	E60	E70	OK	3.25298	0.0984496	-5.04623	3.20128	0.0013682	0.0151564	yes	-	-	-	-	-	-	-	-
TCONS_00059512	scaffold107:1480178-1496466	E50	E60	OK	0	42.5074	1.79769e+308	1.79769e+308	0.0327127	0.12295	no	-	-	-	-	-	-	-	-
TCONS_00059512	scaffold107:1480178-1496466	E50	E70	OK	0	3.37106	1.79769e+308	1.79769e+308	0.143093	0.186382	no	-	-	-	-	-	-	-	-
TCONS_00059512	scaffold107:1480178-1496466	E60	E70	OK	42.5074	3.37106	-3.65644	2.33935	0.0193173	0.121492	no	-	-	-	-	-	-	-	-
TCONS_00059517	scaffold107:43630-64131	E50	E60	NOTEST	0	0	0	0	1	1	no	-	-	-	-	-	-	-	-
TCONS_00059517	scaffold107:43630-64131	E50	E70	NOTEST	0	0	0	0	1	1	no	-	-	-	-	-	-	-	-
TCONS_00059517	scaffold107:43630-64131	E60	E70	NOTEST	0	0	0	0	1	1	no	-	-	-	-	-	-	-	-
TCONS_00059519	scaffold107:1499407-1653400	E50	E60	OK	1.04561	4.15509	1.99053	-1.3467	0.178076	0.223123	no	-	-	-	-	-	-	-	-
TCONS_00059519	scaffold107:1499407-1653400	E50	E70	NOTEST	1.04561	0.95546	-0.130078	0.0785538	0.937388	1	no	-	-	-	-	-	-	-	-
TCONS_00059519	scaffold107:1499407-1653400	E60	E70	OK	4.15509	0.95546	-2.12061	1.44063	0.149688	0.193119	no	-	-	-	-	-	-	-	-
TCONS_00059520	scaffold107:1691405-1725059	E50	E60	LOWDATA	2.20334	2.78433	0.337638	0	1	1	no	-	-	-	-	-	-	-	-
TCONS_00059520	scaffold107:1691405-1725059	E50	E70	LOWDATA	2.20334	0	-1.79769e+308	0	1	1	no	-	-	-	-	-	-	-	-
TCONS_00059520	scaffold107:1691405-1725059	E60	E70	LOWDATA	2.78433	0	-1.79769e+308	0	1	1	no	-	-	-	-	-	-	-	-
TCONS_00059521	scaffold107:1733735-1735310	E50	E60	NOTEST	0	0	0	0	1	1	no	-	-	-	-	-	-	-	-
TCONS_00059521	scaffold107:1733735-1735310	E50	E70	NOTEST	0	0	0	0	1	1	no	-	-	-	-	-	-	-	-
TCONS_00059521	scaffold107:1733735-1735310	E60	E70	NOTEST	0	0	0	0	1	1	no	-	-	-	-	-	-	-	-
TCONS_00059524	scaffold107:1874130-1908925	E50	E60	OK	4.1416	1.13654	-1.86554	1.2205	0.222274	0.272593	no	-	-	-	-	-	-	-	-
TCONS_00059524	scaffold107:1874130-1908925	E50	E70	OK	4.1416	1.0079	-2.03884	1.35472	0.175508	0.220241	no	-	-	-	-	-	-	-	-
TCONS_00059524	scaffold107:1874130-1908925	E60	E70	OK	1.13654	1.0079	-0.173301	0.105373	0.91608	0.947389	no	-	-	-	-	-	-	-	-
TCONS_00059654	scaffold107:919437-1217196	E50	E60	OK	12.9335	0	-1.79769e+308	-1.79769e+308	0.0634155	0.12295	no	-	-	-	-	-	-	-	-
TCONS_00059654	scaffold107:919437-1217196	E50	E70	OK	12.9335	5.04261	-1.35888	0.970592	0.331751	0.391357	no	-	-	-	-	-	-	-	-
TCONS_00059654	scaffold107:919437-1217196	E60	E70	OK	0	5.04261	1.79769e+308	1.79769e+308	0.0812742	0.128344	no	-	-	-	-	-	-	-	-
TCONS_00060228	scaffold107:1499407-1653400	E50	E60	OK	93.2832	1.08922	-6.42025	3.20593	0.00134627	0.0149693	yes	-	-	-	-	-	-	-	-
TCONS_00060228	scaffold107:1499407-1653400	E50	E70	OK	93.2832	0	-1.79769e+308	-1.79769e+308	0.0689633	0.12295	no	-	-	-	-	-	-	-	-
TCONS_00060228	scaffold107:1499407-1653400	E60	E70	OK	1.08922	0	-1.79769e+308	-1.79769e+308	0.204945	0.253193	no	-	-	-	-	-	-	-	-
TCONS_00060612	scaffold107:1499407-1653400	E50	E60	OK	17.6015	8.94078	-0.977228	0.720218	0.471391	0.536083	no	-	-	-	-	-	-	-	-
TCONS_00060612	scaffold107:1499407-1653400	E50	E70	OK	17.6015	9.77825	-0.848052	0.633003	0.526732	0.591109	no	-	-	-	-	-	-	-	-
TCONS_00060612	scaffold107:1499407-1653400	E60	E70	OK	8.94078	9.77825	0.129176	-0.0990416	0.921105	0.951593	no	-	-	-	-	-	-	-	-
TCONS_00060613	scaffold107:1499407-1653400	E50	E60	OK	0.420488	1.02253	1.28202	-0.618277	0.536393	0.600684	no	-	-	-	-	-	-	-	-
TCONS_00060613	scaffold107:1499407-1653400	E50	E70	NOTEST	0.420488	1.35245	1.68544	-0.781356	0.434593	1	no	-	-	-	-	-	-	-	-
TCONS_00060613	scaffold107:1499407-1653400	E60	E70	OK	1.02253	1.35245	0.403427	-0.245775	0.805856	0.853019	no	-	-	-	-	-	-	-	-
TCONS_00060614	scaffold107:1499407-1653400	E50	E60	OK	0.326517	3.40933	3.38426	-1.99411	0.0461396	0.12295	no	-	-	-	-	-	-	-	-
TCONS_00060614	scaffold107:1499407-1653400	E50	E70	NOTEST	0.326517	0	-1.79769e+308	-1.79769e+308	0.161374	1	no	-	-	-	-	-	-	-	-
TCONS_00060614	scaffold107:1499407-1653400	E60	E70	OK	3.40933	0	-1.79769e+308	-1.79769e+308	0.0480405	0.12295	no	-	-	-	-	-	-	-	-
TCONS_00060618	scaffold107:1874130-1908925	E50	E60	OK	0	50.7212	1.79769e+308	1.79769e+308	0.0321553	0.12295	no	-	-	-	-	-	-	-	-
TCONS_00060618	scaffold107:1874130-1908925	E50	E70	NOTEST	0	0	0	0	1	1	no	-	-	-	-	-	-	-	-
TCONS_00060618	scaffold107:1874130-1908925	E60	E70	OK	50.7212	0	-1.79769e+308	-1.79769e+308	0.0321553	0.12295	no	-	-	-	-	-	-	-	-
TCONS_00061311	scaffold1074:138756-182325	E50	E60	OK	6.54813	0	-1.79769e+308	-1.79769e+308	0.0598612	0.12295	no	-	-	-	-	-	-	-	-
TCONS_00061311	scaffold1074:138756-182325	E50	E70	OK	6.54813	0	-1.79769e+308	-1.79769e+308	0.0598612	0.12295	no	-	-	-	-	-	-	-	-
TCONS_00061311	scaffold1074:138756-182325	E60	E70	NOTEST	0	0	0	0	1	1	no	-	-	-	-	-	-	-	-
TCONS_00061313	scaffold1074:337689-419745	E50	E60	OK	2.64271	6.25935	1.24399	-0.869281	0.384693	0.447116	no	-	-	-	-	-	-	-	-
TCONS_00061313	scaffold1074:337689-419745	E50	E70	OK	2.64271	1.176	-1.16813	0.706727	0.479736	0.544427	no	-	-	-	-	-	-	-	-
TCONS_00061313	scaffold1074:337689-419745	E60	E70	OK	6.25935	1.176	-2.41213	1.58599	0.112741	0.154891	no	-	-	-	-	-	-	-	-
TCONS_00061315	scaffold1074:519990-572395	E50	E60	OK	0	4.4645	1.79769e+308	1.79769e+308	0.0581433	0.12295	no	-	-	-	-	-	-	-	-
TCONS_00061315	scaffold1074:519990-572395	E50	E70	NOTEST	0	0	0	0	1	1	no	-	-	-	-	-	-	-	-
TCONS_00061315	scaffold1074:519990-572395	E60	E70	OK	4.4645	0	-1.79769e+308	-1.79769e+308	0.0581433	0.12295	no	-	-	-	-	-	-	-	-
TCONS_00061316	scaffold1074:582951-587508	E50	E60	NOTEST	0	0.225319	1.79769e+308	1.79769e+308	0.189198	1	no	-	-	-	-	-	-	-	-
TCONS_00061316	scaffold1074:582951-587508	E50	E70	NOTEST	0	0	0	0	1	1	no	-	-	-	-	-	-	-	-
TCONS_00061316	scaffold1074:582951-587508	E60	E70	NOTEST	0.225319	0	-1.79769e+308	-1.79769e+308	0.189198	1	no	-	-	-	-	-	-	-	-
TCONS_00061318	scaffold1074:519990-572395	E50	E60	NOTEST	0	0	0	0	1	1	no	-	-	-	-	-	-	-	-
TCONS_00061318	scaffold1074:519990-572395	E50	E70	NOTEST	0	0	0	0	1	1	no	-	-	-	-	-	-	-	-
TCONS_00061318	scaffold1074:519990-572395	E60	E70	NOTEST	0	0	0	0	1	1	no	-	-	-	-	-	-	-	-
TCONS_00061320	scaffold1074:610455-630431	E50	E60	OK	1.12639	2.63101	1.22391	-0.823898	0.409998	0.473258	no	-	-	-	-	-	-	-	-
TCONS_00061320	scaffold1074:610455-630431	E50	E70	OK	1.12639	2.77726	1.30196	-0.844764	0.398243	0.461046	no	-	-	-	-	-	-	-	-
TCONS_00061320	scaffold1074:610455-630431	E60	E70	OK	2.63101	2.77726	0.078045	-0.0623465	0.950287	0.975573	no	-	-	-	-	-	-	-	-
TCONS_00061321	scaffold1074:667834-705181	E50	E60	OK	0.746111	167.788	7.81303	-4.31417	1.60205e-05	0.000463842	yes	-	-	-	-	-	-	-	-
TCONS_00061321	scaffold1074:667834-705181	E50	E70	OK	0.746111	141.652	7.56874	-4.2168	2.4779e-05	0.000648574	yes	-	-	-	-	-	-	-	-
TCONS_00061321	scaffold1074:667834-705181	E60	E70	OK	167.788	141.652	-0.244289	0.2281	0.819569	0.865046	no	-	-	-	-	-	-	-	-
TCONS_00061322	scaffold1074:706287-707223	E50	E60	OK	2.22328	0	-1.79769e+308	-1.79769e+308	0.144422	0.187357	no	-	-	-	-	-	-	-	-
TCONS_00061322	scaffold1074:706287-707223	E50	E70	OK	2.22328	0	-1.79769e+308	-1.79769e+308	0.144422	0.187357	no	-	-	-	-	-	-	-	-
TCONS_00061322	scaffold1074:706287-707223	E60	E70	NOTEST	0	0	0	0	1	1	no	-	-	-	-	-	-	-	-
TCONS_00061414	scaffold1074:667834-705181	E50	E60	OK	1769.89	0	-1.79769e+308	-1.79769e+308	0.0406974	0.12295	no	-	-	-	-	-	-	-	-
TCONS_00061414	scaffold1074:667834-705181	E50	E70	OK	1769.89	5587.97	1.65867	-1.42877	0.153071	0.196867	no	-	-	-	-	-	-	-	-
TCONS_00061414	scaffold1074:667834-705181	E60	E70	OK	0	5587.97	1.79769e+308	1.79769e+308	0.0381384	0.12295	no	-	-	-	-	-	-	-	-
TCONS_00061553	scaffold1074:667834-705181	E50	E60	LOWDATA	7380.69	0	-1.79769e+308	0	1	1	no	-	-	-	-	-	-	-	-
TCONS_00061553	scaffold1074:667834-705181	E50	E70	LOWDATA	7380.69	1156.86	-2.67354	0	1	1	no	-	-	-	-	-	-	-	-
TCONS_00061553	scaffold1074:667834-705181	E60	E70	LOWDATA	0	0	-1.79769e+308	0	1	1	no	-	-	-	-	-	-	-	-
TCONS_00061570	scaffold1074:754350-765468	E50	E60	OK	657.472	2.21958	-8.2105	6.43833	1.20798e-10	8.03856e-08	yes	-	-	-	-	-	-	-	-
TCONS_00061570	scaffold1074:754350-765468	E50	E70	OK	657.472	673.854	0.0355061	-0.0341548	0.972754	0.99216	no	-	-	-	-	-	-	-	-
TCONS_00061570	scaffold1074:754350-765468	E60	E70	OK	2.21958	673.854	8.24601	-6.44279	1.17298e-10	7.86863e-08	yes	-	-	-	-	-	-	-	-
TCONS_00061814	scaffold1077:4994-18161	E50	E60	NOTEST	0	0	0	0	1	1	no	-	-	-	-	-	-	-	-
TCONS_00061814	scaffold1077:4994-18161	E50	E70	NOTEST	0	0	0	0	1	1	no	-	-	-	-	-	-	-	-
TCONS_00061814	scaffold1077:4994-18161	E60	E70	NOTEST	0	0	0	0	1	1	no	-	-	-	-	-	-	-	-
TCONS_00061828	scaffold1078:27986-32251	E50	E60	NOTEST	0	0	0	0	1	1	no	-	-	-	-	-	-	-	-
TCONS_00061828	scaffold1078:27986-32251	E50	E70	NOTEST	0	0	0	0	1	1	no	-	-	-	-	-	-	-	-
TCONS_00061828	scaffold1078:27986-32251	E60	E70	NOTEST	0	0	0	0	1	1	no	-	-	-	-	-	-	-	-
TCONS_00061829	scaffold1078:74727-139734	E50	E60	OK	0.872843	2.54131	1.54178	-1.17674	0.239298	0.291469	no	-	-	-	-	-	-	-	-
TCONS_00061829	scaffold1078:74727-139734	E50	E70	NOTEST	0.872843	0.915587	0.0689752	-0.0495831	0.960455	1	no	-	-	-	-	-	-	-	-
TCONS_00061829	scaffold1078:74727-139734	E60	E70	OK	2.54131	0.915587	-1.47281	1.1039	0.269635	0.324537	no	-	-	-	-	-	-	-	-
TCONS_00061832	scaffold1078:329008-340375	E50	E60	OK	0	41.3801	1.79769e+308	1.79769e+308	0.033293	0.12295	no	-	-	-	-	-	-	-	-
TCONS_00061832	scaffold1078:329008-340375	E50	E70	NOTEST	0	0	0	0	1	1	no	-	-	-	-	-	-	-	-
TCONS_00061832	scaffold1078:329008-340375	E60	E70	OK	41.3801	0	-1.79769e+308	-1.79769e+308	0.033293	0.12295	no	-	-	-	-	-	-	-	-
TCONS_00061834	scaffold1078:406161-429521	E50	E60	OK	0	10.7915	1.79769e+308	1.79769e+308	0.0441698	0.12295	no	-	-	-	-	-	-	-	-
TCONS_00061834	scaffold1078:406161-429521	E50	E70	NOTEST	0	0	0	0	1	1	no	-	-	-	-	-	-	-	-
TCONS_00061834	scaffold1078:406161-429521	E60	E70	OK	10.7915	0	-1.79769e+308	-1.79769e+308	0.0441698	0.12295	no	-	-	-	-	-	-	-	-
TCONS_00061840	scaffold1078:698905-766225	E50	E60	OK	9.53473	27.5068	1.52853	-1.22776	0.219538	0.269481	no	-	-	-	-	-	-	-	-
TCONS_00061840	scaffold1078:698905-766225	E50	E70	OK	9.53473	12.3125	0.368861	-0.274361	0.783807	0.833327	no	-	-	-	-	-	-	-	-
TCONS_00061840	scaffold1078:698905-766225	E60	E70	OK	27.5068	12.3125	-1.15967	0.966418	0.333835	0.393603	no	-	-	-	-	-	-	-	-
TCONS_00061841	scaffold1078:836854-866698	E50	E60	OK	0	9.21472	1.79769e+308	1.79769e+308	0.0461898	0.12295	no	-	-	-	-	-	-	-	-
TCONS_00061841	scaffold1078:836854-866698	E50	E70	NOTEST	0	0	0	0	1	1	no	-	-	-	-	-	-	-	-
TCONS_00061841	scaffold1078:836854-866698	E60	E70	OK	9.21472	0	-1.79769e+308	-1.79769e+308	0.0461898	0.12295	no	-	-	-	-	-	-	-	-
TCONS_00061852	scaffold1078:1199680-1227203	E50	E60	OK	2.371	43.3023	4.19087	-3.12937	0.00175182	0.0184502	yes	-	-	-	-	-	-	-	-
TCONS_00061852	scaffold1078:1199680-1227203	E50	E70	OK	2.371	2.32677	-0.0271711	0.0175827	0.985972	0.999916	no	-	-	-	-	-	-	-	-
TCONS_00061852	scaffold1078:1199680-1227203	E60	E70	OK	43.3023	2.32677	-4.21804	3.24705	0.00116608	0.0133366	yes	-	-	-	-	-	-	-	-
TCONS_00061853	scaffold1078:1237525-1247945	E50	E60	NOTEST	0.370282	0.204472	-0.856721	0.410107	0.681727	1	no	-	-	-	-	-	-	-	-
TCONS_00061853	scaffold1078:1237525-1247945	E50	E70	NOTEST	0.370282	0	-1.79769e+308	-1.79769e+308	0.144422	1	no	-	-	-	-	-	-	-	-
TCONS_00061853	scaffold1078:1237525-1247945	E60	E70	NOTEST	0.204472	0	-1.79769e+308	-1.79769e+308	0.181434	1	no	-	-	-	-	-	-	-	-
TCONS_00061854	scaffold1078:1312657-1340959	E50	E60	OK	0	114.815	1.79769e+308	1.79769e+308	0.0242394	0.12295	no	-	-	-	-	-	-	-	-
TCONS_00061854	scaffold1078:1312657-1340959	E50	E70	OK	0	373.315	1.79769e+308	1.79769e+308	0.0256782	0.12295	no	-	-	-	-	-	-	-	-
TCONS_00061854	scaffold1078:1312657-1340959	E60	E70	OK	114.815	373.315	1.70109	-1.63474	0.102104	0.144597	no	-	-	-	-	-	-	-	-
TCONS_00061857	scaffold1078:152438-156607	E50	E60	OK	0	6.58778	1.79769e+308	1.79769e+308	0.0672354	0.12295	no	-	-	-	-	-	-	-	-
TCONS_00061857	scaffold1078:152438-156607	E50	E70	NOTEST	0	0	0	0	1	1	no	-	-	-	-	-	-	-	-
TCONS_00061857	scaffold1078:152438-156607	E60	E70	OK	6.58778	0	-1.79769e+308	-1.79769e+308	0.0672354	0.12295	no	-	-	-	-	-	-	-	-
TCONS_00061860	scaffold1078:185560-195831	E50	E60	OK	2.38519	0.24388	-3.28986	1.76231	0.0780168	0.126119	no	-	-	-	-	-	-	-	-
TCONS_00061860	scaffold1078:185560-195831	E50	E70	OK	2.38519	0	-1.79769e+308	-1.79769e+308	0.0986922	0.141529	no	-	-	-	-	-	-	-	-
TCONS_00061860	scaffold1078:185560-195831	E60	E70	NOTEST	0.24388	0	-1.79769e+308	-1.79769e+308	0.167121	1	no	-	-	-	-	-	-	-	-
TCONS_00061862	scaffold1078:283476-309065	E50	E60	OK	0	1.1219	1.79769e+308	1.79769e+308	0.0577539	0.12295	no	-	-	-	-	-	-	-	-
TCONS_00061862	scaffold1078:283476-309065	E50	E70	NOTEST	0	0	0	0	1	1	no	-	-	-	-	-	-	-	-
TCONS_00061862	scaffold1078:283476-309065	E60	E70	OK	1.1219	0	-1.79769e+308	-1.79769e+308	0.0577539	0.12295	no	-	-	-	-	-	-	-	-
TCONS_00061865	scaffold1078:341526-349538	E50	E60	NOTEST	0	0	0	0	1	1	no	-	-	-	-	-	-	-	-
TCONS_00061865	scaffold1078:341526-349538	E50	E70	NOTEST	0	0	0	0	1	1	no	-	-	-	-	-	-	-	-
TCONS_00061865	scaffold1078:341526-349538	E60	E70	NOTEST	0	0	0	0	1	1	no	-	-	-	-	-	-	-	-
TCONS_00061870	scaffold1078:459963-509213	E50	E60	OK	0.185948	35.5445	7.57859	-3.56011	0.000370697	0.00537763	yes	-	-	-	-	-	-	-	-
TCONS_00061870	scaffold1078:459963-509213	E50	E70	NOTEST	0.185948	0	-1.79769e+308	-1.79769e+308	0.232743	1	no	-	-	-	-	-	-	-	-
TCONS_00061870	scaffold1078:459963-509213	E60	E70	OK	35.5445	0	-1.79769e+308	-1.79769e+308	0.033915	0.12295	no	-	-	-	-	-	-	-	-
TCONS_00061874	scaffold1078:560716-570388	E50	E60	OK	0	3.23428	1.79769e+308	1.79769e+308	0.0649444	0.12295	no	-	-	-	-	-	-	-	-
TCONS_00061874	scaffold1078:560716-570388	E50	E70	NOTEST	0	0	0	0	1	1	no	-	-	-	-	-	-	-	-
TCONS_00061874	scaffold1078:560716-570388	E60	E70	OK	3.23428	0	-1.79769e+308	-1.79769e+308	0.0649444	0.12295	no	-	-	-	-	-	-	-	-
TCONS_00061875	scaffold1078:579113-632931	E50	E60	OK	0	6.60489	1.79769e+308	1.79769e+308	0.0502459	0.12295	no	-	-	-	-	-	-	-	-
TCONS_00061875	scaffold1078:579113-632931	E50	E70	NOTEST	0	0	0	0	1	1	no	-	-	-	-	-	-	-	-
TCONS_00061875	scaffold1078:579113-632931	E60	E70	OK	6.60489	0	-1.79769e+308	-1.79769e+308	0.0502459	0.12295	no	-	-	-	-	-	-	-	-
TCONS_00062090	scaffold1078:1180961-1188684	E50	E60	LOWDATA	2565.68	0	-1.79769e+308	0	1	1	no	-	-	-	-	-	-	-	-
TCONS_00062090	scaffold1078:1180961-1188684	E50	E70	LOWDATA	2565.68	0	-1.79769e+308	0	1	1	no	-	-	-	-	-	-	-	-
TCONS_00062090	scaffold1078:1180961-1188684	E60	E70	LOWDATA	0	0	5.42242e-315	0	1	1	no	-	-	-	-	-	-	-	-
TCONS_00062200	scaffold1078:459963-509213	E50	E60	LOWDATA	250.941	51.9513	-2.27211	0	1	1	no	-	-	-	-	-	-	-	-
TCONS_00062200	scaffold1078:459963-509213	E50	E70	LOWDATA	250.941	0	-1.79769e+308	0	1	1	no	-	-	-	-	-	-	-	-
TCONS_00062200	scaffold1078:459963-509213	E60	E70	LOWDATA	51.9513	0	-1.79769e+308	0	1	1	no	-	-	-	-	-	-	-	-
TCONS_00062201	scaffold1078:459963-509213	E50	E60	OK	285.916	45.6327	-2.64745	1.66033	0.0968476	0.139847	no	-	-	-	-	-	-	-	-
TCONS_00062201	scaffold1078:459963-509213	E50	E70	OK	285.916	178.518	-0.679522	0.475211	0.634636	0.695772	no	-	-	-	-	-	-	-	-
TCONS_00062201	scaffold1078:459963-509213	E60	E70	OK	45.6327	178.518	1.96793	-1.17439	0.240239	0.292406	no	-	-	-	-	-	-	-	-
TCONS_00062202	scaffold1078:459963-509213	E50	E60	LOWDATA	356.267	23.6356	-3.91392	0	1	1	no	-	-	-	-	-	-	-	-
TCONS_00062202	scaffold1078:459963-509213	E50	E70	LOWDATA	356.267	669.089	0.909239	0	1	1	no	-	-	-	-	-	-	-	-
TCONS_00062202	scaffold1078:459963-509213	E60	E70	LOWDATA	23.6356	669.089	4.82316	0	1	1	no	-	-	-	-	-	-	-	-
TCONS_00062392	scaffold1078:1312657-1340959	E50	E60	OK	1042.83	50.9207	-4.35611	4.07837	4.53534e-05	0.00103899	yes	-	-	-	-	-	-	-	-
TCONS_00062392	scaffold1078:1312657-1340959	E50	E70	OK	1042.83	1175.71	0.173032	-0.165148	0.868828	0.907823	no	-	-	-	-	-	-	-	-
TCONS_00062392	scaffold1078:1312657-1340959	E60	E70	OK	50.9207	1175.71	4.52914	-4.20467	2.61467e-05	0.000677873	yes	-	-	-	-	-	-	-	-
[truncated: 134,844 more rows]
