# Supplementary material for: Transcriptome analysis of coding and long non-coding RNAs highlights the regulatory network of cascade initiation of permanent molars in miniature pigs
Source: BMC Genomics. 2017 Feb 10;18:148. doi: 10.1186/s12864-017-3546-4 (PMC5303240; doi:10.1186/s12864-017-3546-4)
Supplement: Additional file 4: — Data 2. The GOs and pathways enrichment of differentially expressed genes from microarray. (XLSX 1879 kb) [file 12864_2017_3546_MOESM4_ESM.xlsx]

## Sheet: diff genes_array 
Additional file 4: Data 2. The GOs and pathways enrichment of differentially expressed genes from microarray
id	ProbeSet	p-value	FDR	E55_Geom mean of intensities	E55 LOG值	E60-E55 FC	E60_Geom mean of intensities	E60 LOG值	E70-E60 FC	E70_Geom mean of intensities	E70 LOG值	E70-E55 FC	Species Scientific Name	Annotation Date	Representative Public ID	Target Description	new merge	New Gene Title	Gene Symbol	Gene Title	Gene Symbol	Gene Title	Entrez Gene ID	human_gene	Chromosomal Location	Entrez Gene	SwissProt	Gene Ontology Biological Process	Gene Ontology Cellular Component	Gene Ontology Molecular Function	E55-1_(Porcine)-Signal	E55-1_(Porcine)-Detection	E55-2_(Porcine)-Signal	E55-2_(Porcine)-Detection	E55-3_(Porcine)-Signal	E55-3_(Porcine)-Detection	E60-1_(Porcine)-Signal	E60-1_(Porcine)-Detection	E60-2_(Porcine)-Signal	E60-2_(Porcine)-Detection	E60-3_(Porcine)-Signal	E60-3_(Porcine)-Detection	E70-1_(Porcine)-Signal	E70-1_(Porcine)-Detection	E70-2_(Porcine)-Signal	E70-2_(Porcine)-Detection	E70-3_(Porcine)-Signal	E70-3_(Porcine)-Detection	human_gene
758	Ssc.10019.1.A1_at	0.0001416	0.00105	580.57	9.18133	0.262501	152.4	7.25172	1.26995	193.54	7.59649	0.333362	Sus scrofa		BI399617	gb:BI399617 /DB_XREF=gi:15178678 /DB_XREF=MI-P-AY1-nrt-h-07-0-UI.s1 /CLONE=MI-P-AY1-nrt-h-07-0-UI /TID=Ssc.10019.1 /CNT=1 /FEA=EST /TIER=ConsEnd /STK=0 /UG=Ssc.10019 /UG_TITLE=Transcribed locus /REP_ORG=S. scrofa	--	---	---	---	---	---	---	--	---	---	---	---	---	---	590.908	A	491.67	A	826.019	P	160.168	P	150.516	P	145.606	P	163.503	P	195.754	P	227.383	P	--
1550	Ssc.10023.1.A1_at	0.0010127	0.00373	752.27	9.55511	2.30255	1732.14	10.7583	1.07486	1861.8	10.8625	2.47491	Sus scrofa		BI399624	gb:BI399624 /DB_XREF=gi:15178685 /DB_XREF=MI-P-AY1-nrr-a-07-0-UI.s1 /CLONE=MI-P-AY1-nrr-a-07-0-UI /TID=Ssc.10023.1 /CNT=2 /FEA=EST /TIER=ConsEnd /STK=1 /UG=Ssc.10023 /UG_TITLE=Transcribed locus /REP_ORG=S. scrofa	--	---	#VALUE!	---	---	---	---	--	---	---	---	---	---	---	679.795	P	825.256	P	930.646	A	1815.24	P	1596.98	P	1777.92	P	2198.27	P	1403.74	P	2099.56	P	--
1942	Ssc.10054.1.S1_at	0.0023417	0.0069	436.45	8.76967	1.727	753.75	9.55794	1.21731	917.55	9.84164	2.1023	Sus scrofa		BF703847	gb:BF703847 /DB_XREF=gi:11989255 /DB_XREF=MI-P-O2-abs-f-05-1-UM.s1 /CLONE=MI-P-O2-abs-f-05-1-UM /TID=Ssc.10054.1 /CNT=11 /FEA=EST /TIER=ConsEnd /STK=0 /UG=Ssc.10054 /UG_TITLE=Transcribed locus, moderately similar to XP_127780.3 RIKEN cDNA 4930570G11 gene	--	---	---	---	---	---	---	--	---	---	---	---	---	---	411.781	A	458.725	A	539.752	A	687.471	P	702.601	P	879.257	P	993.398	P	735.709	P	1061.1	P	--
3263	Ssc.10122.1.A1_at	0.0377553	0.0666	34.39	5.10392	4.21198	144.85	7.17842	3.596	520.88	9.02481	15.1463	Sus scrofa		BI399890	gb:BI399890 /DB_XREF=gi:15178951 /DB_XREF=MI-P-AY1-nrv-h-07-0-UI.s1 /CLONE=MI-P-AY1-nrv-h-07-0-UI /TID=Ssc.10122.1 /CNT=1 /FEA=EST /TIER=ConsEnd /STK=0 /UG=Ssc.10122 /UG_TITLE=Transcribed locus, moderately similar to XP_371878.2 hypothetical protein FLJ1	--	---	---	---	---	---	---	--	---	---	---	---	---	---	21.714	A	229.694	A	9.25038	A	165.015	P	130.435	P	140.02	P	428.751	P	509.295	P	649.747	P	--
2345	Ssc.10142.1.A1_at	0.0051718	0.0127	29.27	4.87135	16.5326	483.91	8.91859	3.91817	1896.04	10.8888	64.7776	Sus scrofa		BI399951	gb:BI399951 /DB_XREF=gi:15179012 /DB_XREF=MI-P-AY1-nrh-f-07-0-UI.s1 /CLONE=MI-P-AY1-nrh-f-07-0-UI /TID=Ssc.10142.1 /CNT=1 /FEA=EST /TIER=ConsEnd /STK=0 /UG=Ssc.10142 /UG_TITLE=Transcribed locus /REP_ORG=S. scrofa	--	---	---	---	---	---	---	--	---	---	---	---	---	---	9.51627	A	13.7825	A	223.139	A	415.509	P	518.45	P	521.663	P	1750.2	P	2215.04	P	1765.1	P	--
1265	Ssc.10175.1.S1_at	0.00052	0.00234	376.64	8.55704	3.53276	1330.58	10.3778	0.745585	992.06	9.95428	2.63397	Sus scrofa		BI184419	gb:BI184419 /DB_XREF=gi:14658828 /DB_XREF=UNL-P-FN-cn-h-03-0-UNL.s1 /CLONE=UNL-P-FN-cn-h-03-0-UNL /TID=Ssc.10175.1 /CNT=11 /FEA=EST /TIER=ConsEnd /STK=0 /UG=Ssc.10175 /UG_TITLE=Transcribed locus /REP_ORG=S. scrofa	--	---	---	---	---	---	---	--	---	---	---	---	---	---	293.575	A	526.159	P	424.193	A	1374.7	P	1384.48	P	1227.51	P	1186.33	P	889.594	P	928.788	P	--
3152	Ssc.10203.1.S1_at	0.0297563	0.0543	432.79	8.75752	2.1827	944.65	9.88364	0.706346	667.25	9.38208	1.54174	Sus scrofa		CK449451	gb:CK449451 /DB_XREF=gi:40796665 /DB_XREF=893022 /TID=Ssc.10203.1 /CNT=4 /FEA=EST /TIER=ConsEnd /STK=2 /UG=Ssc.10203 /UG_TITLE=Transcribed locus /REP_ORG=S. scrofa	--	---	---	---	---	---	---	--	---	---	---	---	---	---	442.162	P	377.218	P	596.045	A	935.057	P	875.981	P	1020.65	P	910.199	P	426.805	P	767.695	P	--
538	Ssc.1029.1.S1_at	6.17e-05	0.000638	694.77	9.44039	3.46283	2405.87	11.2323	1.19935	2885.49	11.4946	4.15316	Sus scrofa		CK458254	gb:CK458254 /DB_XREF=gi:40829535 /DB_XREF=922616 /TID=Ssc.1029.1 /CNT=6 /FEA=EST /TIER=ConsEnd /STK=0 /UG=Ssc.1029 /UG_TITLE=Transcribed locus /REP_ORG=S. scrofa	--	---	---	---	---	---	---	--	---	---	---	---	---	---	705.16	P	912.75	P	639.007	A	2546.97	P	2438.96	P	2223.21	P	3411.97	P	2500.27	P	2827.25	P	--
993	Ssc.10308.1.A1_at	0.0002699	0.00153	421.43	8.71915	3.93097	1656.63	10.694	0.581657	963.59	9.91228	2.28648	Sus scrofa		CK463397	gb:CK463397 /DB_XREF=gi:40834678 /DB_XREF=934301 /TID=Ssc.10308.1 /CNT=4 /FEA=EST /TIER=ConsEnd /STK=3 /UG=Ssc.10308 /UG_TITLE=Transcribed locus /REP_ORG=S. scrofa	--	---	---	---	---	---	---	--	---	---	---	---	---	---	381.536	A	379.738	A	633.564	A	1614.02	P	1707.69	P	1635.9	P	972.756	P	1144.03	P	807.11	P	--
151	Ssc.10329.1.S1_at	3.4e-06	0.000119	12.19	3.60763	13.4758	164.27	7.35993	1.15888	190.37	7.57266	15.6169	Sus scrofa		BI400620	gb:BI400620 /DB_XREF=gi:15179681 /DB_XREF=MI-P-AY1-nqf-e-11-0-UI.s1 /CLONE=MI-P-AY1-nqf-e-11-0-UI /TID=Ssc.10329.1 /CNT=6 /FEA=EST /TIER=ConsEnd /STK=2 /UG=Ssc.10329 /UG_TITLE=Transcribed locus /REP_ORG=S. scrofa	--	---	---	---	---	---	---	--	---	---	---	---	---	---	11.6012	A	9.94192	A	19.1467	A	170.402	P	150.295	P	171.654	P	211.014	P	175.726	P	186.799	P	--
1419	Ssc.10341.1.S1_at	0.0007589	0.00305	18.13	4.18031	21.1555	383.55	8.58327	1.0681	409.67	8.67832	22.5962	Sus scrofa		CK456197	gb:CK456197 /DB_XREF=gi:40803411 /DB_XREF=916852 /TID=Ssc.10341.1 /CNT=6 /FEA=EST /TIER=ConsEnd /STK=2 /UG=Ssc.10341 /UG_TITLE=Transcribed locus /REP_ORG=S. scrofa	--	---	---	---	---	---	---	--	---	---	---	---	---	---	11.6347	A	10.7281	A	58.581	A	521.234	P	345.912	P	310.363	P	371.295	P	379.64	P	489.68	P	--
2811	Ssc.10362.1.S1_at	0.0147289	0.0301	321.72	8.32966	0.494436	159.07	7.31352	0.727793	115.77	6.85512	0.359847	Sus scrofa		BI400798	gb:BI400798 /DB_XREF=gi:15179859 /DB_XREF=MI-P-AY1-nqh-g-10-0-UI.s1 /CLONE=MI-P-AY1-nqh-g-10-0-UI /TID=Ssc.10362.1 /CNT=2 /FEA=EST /TIER=ConsEnd /STK=0 /UG=Ssc.10362 /UG_TITLE=Transcribed locus /REP_ORG=S. scrofa	--	---	---	---	---	---	---	--	---	---	---	---	---	---	515.36	P	373.563	M	212.128	A	134.529	P	163.589	P	181.395	P	132.462	P	108.89	P	107.988	P	--
3269	Ssc.10365.1.A1_at	0.0379686	0.0669	24.57	4.61883	5.36345	131.78	7.04199	1.09296	144.03	7.17023	5.86203	Sus scrofa		BI400811	gb:BI400811 /DB_XREF=gi:15179872 /DB_XREF=MI-P-AY1-nqi-a-05-0-UI.s1 /CLONE=MI-P-AY1-nqi-a-05-0-UI /TID=Ssc.10365.1 /CNT=1 /FEA=EST /TIER=ConsEnd /STK=0 /UG=Ssc.10365 /UG_TITLE=Transcribed locus /REP_ORG=S. scrofa	--	---	---	---	---	---	---	--	---	---	---	---	---	---	11.6488	A	101.785	A	15.3508	A	118.594	P	162.131	P	118.046	P	118.909	P	185.738	P	135.809	P	--
1282	Ssc.10517.2.S1_at	0.0005482	0.00243	532.52	9.05669	2.08144	1108.41	10.1143	1.02769	1139.1	10.1537	2.13907	Sus scrofa		BI345460	gb:BI345460 /DB_XREF=gi:15038749 /DB_XREF=374291 /TID=Ssc.10517.2 /CNT=3 /FEA=EST /TIER=ConsEnd /STK=0 /UG=Ssc.10517 /UG_TITLE=Transcribed locus /REP_ORG=S. scrofa	--	---	---	---	---	---	---	--	---	---	---	---	---	---	621.01	A	486.749	A	612.671	A	1054.49	P	1226.59	P	1044.12	P	981.783	P	1358.82	P	1112.25	P	--
2049	Ssc.10601.1.A1_at	0.0028178	0.00788	21.15	4.40259	10.3939	219.83	7.78024	1.30082	285.96	8.15967	13.5206	Sus scrofa		BM190013	gb:BM190013 /DB_XREF=gi:17525976 /DB_XREF=POSM0100003_C06 /TID=Ssc.10601.1 /CNT=3 /FEA=EST /TIER=ConsEnd /STK=3 /UG=Ssc.10601 /UG_TITLE=Transcribed locus /REP_ORG=S. scrofa	--	---	---	---	---	---	---	--	---	---	---	---	---	---	67.677	A	12.2337	A	14.016	A	210.522	P	209.312	P	239.108	P	225.434	P	387.657	P	268.623	P	--
1215	Ssc.10628.1.A1_at	0.000454	0.00212	781.97	9.61097	2.1984	1719.08	10.7474	0.900389	1547.84	10.596	1.97941	Sus scrofa		BQ597450	gb:BQ597450 /DB_XREF=gi:21544176 /DB_XREF=MI-P-A2-aey-c-11-1-UM.s1 /CLONE=MI-P-A2-aey-c-11-1-UM /TID=Ssc.10628.1 /CNT=1 /FEA=EST /TIER=ConsEnd /STK=1 /UG=Ssc.10628 /UG_TITLE=Transcribed locus /REP_ORG=S. scrofa	--	---	---	---	---	---	---	--	---	---	---	---	---	---	773.206	P	703.98	P	1077.3	A	1778.7	P	1681.53	P	1684.53	P	1593.84	P	1406.77	P	1660.38	P	--
3194	Ssc.10644.1.A1_at	0.0322306	0.0581	442.61	8.78989	0.669031	296.12	8.21004	0.671012	198.7	7.63445	0.448928	Sus scrofa		BQ597509	gb:BQ597509 /DB_XREF=gi:21544235 /DB_XREF=MI-P-A2-aez-c-06-1-UM.s1 /CLONE=MI-P-A2-aez-c-06-1-UM /TID=Ssc.10644.1 /CNT=1 /FEA=EST /TIER=ConsEnd /STK=1 /UG=Ssc.10644 /UG_TITLE=Transcribed locus /REP_ORG=S. scrofa	--	---	---	---	---	---	---	--	---	---	---	---	---	---	492.063	A	366.635	A	589.41	A	268.094	P	338.841	P	283.482	P	267.264	P	125.673	P	234.476	P	--
2016	Ssc.10650.1.A1_at	0.0026827	0.00762	121.05	6.91946	18.1102	2192.24	11.0982	1.06975	2345.15	11.1955	19.3734	Sus scrofa		AJ660919	gb:AJ660919 /DB_XREF=gi:49344892 /DB_XREF=AJ660919 /CLONE=C0000023_D01 /TID=Ssc.10650.1 /CNT=5 /FEA=EST /TIER=ConsEnd /STK=0 /UG=Ssc.10650 /UG_TITLE=Transcribed locus /REP_ORG=S. scrofa	--	---	---	---	---	---	---	--	---	---	---	---	---	---	129.527	A	408.102	A	41.1482	A	2260.14	P	2146.33	P	2153.91	P	2414.53	P	2240.49	P	2393.49	P	--
2092	Ssc.10725.1.A1_at	0.0030944	0.00847	20.87	4.38336	8.43316	176	7.45943	0.726307	127.83	6.99808	6.12506	Sus scrofa		BQ597799	gb:BQ597799 /DB_XREF=gi:21544525 /DB_XREF=MI-P-A2-aff-h-09-1-UM.s1 /CLONE=MI-P-A2-aff-h-09-1-UM /TID=Ssc.10725.1 /CNT=2 /FEA=EST /TIER=ConsEnd /STK=1 /UG=Ssc.10725 /UG_TITLE=Transcribed locus /REP_ORG=S. scrofa	--	---	---	---	---	---	---	--	---	---	---	---	---	---	21.196	A	10.2345	A	51.4222	A	185.571	P	175.739	P	165.778	P	100.112	P	167.787	P	124.826	P	--
626	Ssc.1079.1.A1_at	8.52e-05	0.00076	916.76	9.8404	2.87234	2633.25	11.3626	1.0208	2688.02	11.3923	2.93209	Sus scrofa		BQ599947	gb:BQ599947 /DB_XREF=gi:21546673 /DB_XREF=MI-P-E6-ahp-h-12-1-UM.s1 /CLONE=MI-P-E6-ahp-h-12-1-UM /TID=Ssc.1079.1 /CNT=6 /FEA=EST /TIER=ConsEnd /STK=0 /UG=Ssc.1079 /UG_TITLE=Transcribed locus /REP_ORG=S. scrofa	--	---	---	---	---	---	---	--	---	---	---	---	---	---	832.735	P	1072.71	P	1057.79	P	2580.17	P	2543.79	P	2758.94	P	2286.86	P	3292.69	P	2589.45	P	--
2750	Ssc.1079.2.S1_at	0.0128014	0.0267	213.67	7.73924	3.11125	664.78	9.37673	1.29805	862.92	9.75308	4.03856	Sus scrofa		AJ666895	gb:AJ666895 /DB_XREF=gi:49351346 /DB_XREF=AJ666895 /CLONE=C0000038_M10 /TID=Ssc.1079.2 /CNT=3 /FEA=EST /TIER=ConsEnd /STK=0 /UG=Ssc.1079 /UG_TITLE=Transcribed locus /REP_ORG=S. scrofa	--	---	---	---	---	---	---	--	---	---	---	---	---	---	305.043	A	365.327	A	107.349	A	670.904	P	646.133	P	672.121	P	1022.57	P	810.286	P	778.529	P	--
947	Ssc.10822.1.S1_at	0.0002417	0.00144	825.87	9.68977	3.91465	3232.99	11.6587	0.656003	2120.85	11.0504	2.56802	Sus scrofa		BX671544	gb:BX671544 /DB_XREF=gi:37983229 /DB_XREF=BX671544 /CLONE=scac0032i.l.04 /TID=Ssc.10822.1 /CNT=85 /FEA=EST /TIER=Stack /STK=21 /UG=Ssc.10822 /UG_TITLE=Transcribed locus /REP_ORG=S. scrofa	--	---	---	---	---	---	---	--	---	---	---	---	---	---	1231.81	P	773.708	P	724.827	A	3210.67	P	3229.13	P	3232.41	P	2195.89	P	2093.05	P	2083.7	P	--
643	Ssc.10838.1.A1_at	8.99e-05	0.000782	318.24	8.31397	4.90771	1561.83	10.609	0.952338	1487.39	10.5386	4.6738	Sus scrofa		BF713026	gb:BF713026 /DB_XREF=gi:12012501 /DB_XREF=MI-P-O2-ads-h-09-1-UM.s1 /CLONE=MI-P-O2-ads-h-09-1-UM /TID=Ssc.10838.1 /CNT=2 /FEA=EST /TIER=ConsEnd /STK=2 /UG=Ssc.10838 /UG_TITLE=Transcribed locus /REP_ORG=S. scrofa	--	---	---	---	---	---	---	--	---	---	---	---	---	---	253.035	A	360.383	A	433.464	A	1589.47	P	1585.7	P	1499.08	P	1862.42	P	1185.01	P	1496.82	P	--
2178	Ssc.10910.1.A1_at	0.0036289	0.00955	488.5	8.93221	0.500778	244.63	7.93446	0.83657	204.65	7.67701	0.418936	Sus scrofa		BF702886	gb:BF702886 /DB_XREF=gi:11988294 /DB_XREF=MI-P-H2-abi-a-05-1-UM.s1 /CLONE=MI-P-H2-abi-a-05-1-UM /TID=Ssc.10910.1 /CNT=1 /FEA=EST /TIER=ConsEnd /STK=0 /UG=Ssc.10910 /UG_TITLE=Transcribed locus /REP_ORG=S. scrofa	--	---	---	---	---	---	---	--	---	---	---	---	---	---	484.433	A	586.982	M	502.752	A	266.588	P	238.564	P	228.28	P	143.817	P	237.948	P	251.434	P	--
867	Ssc.10920.1.S1_a_at	0.0001978	0.00129	872.26	9.76861	0.688934	600.93	9.23105	0.650092	390.66	8.60977	0.447871	Sus scrofa		CK452161	gb:CK452161 /DB_XREF=gi:40799375 /DB_XREF=907759 /TID=Ssc.10920.1 /CNT=8 /FEA=EST /TIER=ConsEnd /STK=3 /UG=Ssc.10920 /UG_TITLE=Transcribed locus /REP_ORG=S. scrofa	--	---	---	---	---	---	---	--	---	---	---	---	---	---	1003.62	P	909.459	P	891.671	P	640.273	P	524.484	P	640.882	P	407.735	P	353.31	P	415.475	P	--
1662	Ssc.10990.1.A1_at	0.00138	0.00474	859.08	9.74665	3.61096	3102.1	11.599	1.12203	3480.66	11.7651	4.05161	Sus scrofa		BI097759	gb:BI097759 /DB_XREF=gi:15412508 /DB_XREF=AR5D3 /TID=Ssc.10990.1 /CNT=5 /FEA=EST /TIER=ConsEnd /STK=0 /UG=Ssc.10990 /UG_TITLE=Transcribed locus /REP_ORG=S. scrofa	--	---	---	---	---	---	---	--	---	---	---	---	---	---	1243	P	1080.34	P	579.02	A	3152.82	P	2840.12	P	3306.18	P	3803	P	2889.15	P	3852.89	P	--
2943	Ssc.11151.1.A1_at	0.0196674	0.0384	312.98	8.28993	4.86073	1521.31	10.5711	1.13538	1727.26	10.7543	5.51876	Sus scrofa		CN154537	gb:CN154537 /DB_XREF=gi:46168967 /DB_XREF=941749 /TID=Ssc.11151.1 /CNT=7 /FEA=EST /TIER=ConsEnd /STK=5 /UG=Ssc.11151 /UG_TITLE=Transcribed locus, moderately similar to XP_376238.1 hypothetical protein LOC285331 (Homo sapiens) /REP_ORG=S. scrofa	--	---	---	---	---	---	---	--	---	---	---	---	---	---	719.839	P	460.379	A	113.456	A	1546.34	P	1431.02	P	1577.98	P	1563.46	P	1883.75	P	1756.55	P	--
84	Ssc.11166.1.S1_at	1.3e-06	7.43e-05	775.82	9.59958	1.77455	1376.73	10.427	1.48798	2048.54	11.0004	2.64048	Sus scrofa		BX670311	gb:BX670311 /DB_XREF=gi:37980715 /DB_XREF=BX670311 /CLONE=scac0035i.b.23 /TID=Ssc.11166.1 /CNT=9 /FEA=EST /TIER=ConsEnd /STK=4 /UG=Ssc.11166 /UG_TITLE=Transcribed locus, weakly similar to NP_666130.1 RIKEN cDNA B430214A04 gene (Mus musculus) /REP_ORG=S.	--	---	---	---	---	---	---	--	---	---	---	---	---	---	768.816	P	796.617	P	935.028	M	1329.22	P	1458.9	P	1334.52	P	2040.46	P	2034.28	P	2079.2	P	--
3260	Ssc.11251.1.A1_at	0.0374993	0.0662	58.76	5.87676	2.07999	122.22	6.93334	0.828261	101.23	6.66149	1.72277	Sus scrofa		BI181185	gb:BI181185 /DB_XREF=gi:14655594 /DB_XREF=UNL-P-FN-ad-c-09-0-UNL.s1 /CLONE=UNL-P-FN-ad-c-09-0-UNL /TID=Ssc.11251.1 /CNT=1 /FEA=EST /TIER=ConsEnd /STK=1 /UG=Ssc.11251 /UG_TITLE=Transcribed locus /REP_ORG=S. scrofa	--	---	---	---	---	---	---	--	---	---	---	---	---	---	93.8309	A	58.6931	A	45.1843	A	114.114	P	153.35	P	103.459	P	93.0396	P	119.275	P	93.8315	P	--
1960	Ssc.11300.1.S1_at	0.002435	0.00711	1839.57	10.8452	0.63068	1160.18	10.1801	0.706511	819.68	9.67892	0.445582	Sus scrofa		BI181590	gb:BI181590 /DB_XREF=gi:14655999 /DB_XREF=UNL-P-FN-at-b-07-0-UNL.s1 /CLONE=UNL-P-FN-at-b-07-0-UNL /TID=Ssc.11300.1 /CNT=7 /FEA=EST /TIER=ConsEnd /STK=0 /UG=Ssc.11300 /UG_TITLE=Transcribed locus /REP_ORG=S. scrofa	--	---	---	---	---	---	---	--	---	---	---	---	---	---	2379.65	P	1533.76	P	2091.71	P	1186.72	P	1197.37	P	1089.93	P	956.619	P	700.113	P	825.51	P	--
2580	Ssc.11312.1.A1_at	0.008925	0.0199	25.07	4.64789	3.63183	91.05	6.50859	1.03295	94.05	6.55536	3.7515	Sus scrofa		BI181667	gb:BI181667 /DB_XREF=gi:14656076 /DB_XREF=UNL-P-FN-av-g-08-0-UNL.s1 /CLONE=UNL-P-FN-av-g-08-0-UNL /TID=Ssc.11312.1 /CNT=1 /FEA=EST /TIER=ConsEnd /STK=0 /UG=Ssc.11312 /UG_TITLE=Transcribed locus, moderately similar to NP_796355.1 component of oligomeric g	--	---	---	---	---	---	---	--	---	---	---	---	---	---	45.2762	A	14.8351	A	28.7547	A	77.6117	P	117.87	M	81.8228	A	115.152	P	107.448	P	67.5058	P	--
3331	Ssc.1138.1.A1_at	0.0431827	0.0747	164.7	7.3637	5.93169	976.95	9.93214	1.12229	1096.42	10.0986	6.65707	Sus scrofa		BF712024	gb:BF712024 /DB_XREF=gi:12011499 /DB_XREF=MI-P-E6-acg-c-12-1-UM.s1 /CLONE=MI-P-E6-acg-c-12-1-UM /TID=Ssc.1138.1 /CNT=1 /FEA=EST /TIER=ConsEnd /STK=1 /UG=Ssc.1138 /UG_TITLE=Transcribed locus /REP_ORG=S. scrofa	--	---	---	---	---	---	---	--	---	---	---	---	---	---	245.681	A	534.298	P	41.7396	A	1185.63	P	936.399	P	832.923	P	1171.58	P	1113.11	P	1014.66	P	--
1803	Ssc.11432.1.A1_at	0.0018117	0.00575	166.44	7.37886	0.494232	82.26	6.36212	0.440676	36.25	5.17991	0.217796	Sus scrofa		BI182520	gb:BI182520 /DB_XREF=gi:14656929 /DB_XREF=UNL-P-FN-bi-e-11-0-UNL.s1 /CLONE=UNL-P-FN-bi-e-11-0-UNL /TID=Ssc.11432.1 /CNT=1 /FEA=EST /TIER=ConsEnd /STK=1 /UG=Ssc.11432 /UG_TITLE=Transcribed locus /REP_ORG=S. scrofa	--	---	---	---	---	---	---	--	---	---	---	---	---	---	155.824	A	134.805	A	269.167	A	75.3473	P	77.3363	P	94.7386	P	34.0445	A	26.7914	M	52.4388	M	--
1792	Ssc.11442.1.A1_at	0.0017834	0.0057	504.23	8.97794	0.483053	243.57	7.92819	0.707066	172.22	7.42811	0.34155	Sus scrofa		BI182596	gb:BI182596 /DB_XREF=gi:14657005 /DB_XREF=UNL-P-FN-bj-h-08-0-UNL.s1 /CLONE=UNL-P-FN-bj-h-08-0-UNL /TID=Ssc.11442.1 /CNT=1 /FEA=EST /TIER=ConsEnd /STK=0 /UG=Ssc.11442 /UG_TITLE=Transcribed locus /REP_ORG=S. scrofa	--	---	---	---	---	---	---	--	---	---	---	---	---	---	432.185	A	537.788	P	676.451	A	255.877	P	230.855	P	242.595	P	213.008	P	124.505	P	193.367	P	--
2718	Ssc.11480.1.A1_at	0.0117593	0.0249	30.34	4.92315	12.5003	379.26	8.56704	1.20137	455.63	8.83172	15.0175	Sus scrofa		CF360295	gb:CF360295 /DB_XREF=gi:34157862 /DB_XREF=821613 /TID=Ssc.11480.1 /CNT=1 /FEA=EST /TIER=ConsEnd /STK=1 /UG=Ssc.11480 /UG_TITLE=Transcribed locus /REP_ORG=S. scrofa	--	---	---	---	---	---	---	--	---	---	---	---	---	---	155.466	A	8.95739	A	22.0218	A	367.349	P	404.184	P	364.369	P	474.085	P	451.284	P	443.847	P	--
3122	Ssc.11502.1.A1_at	0.0275438	0.0508	227.72	7.83112	1.15365	262.71	8.03733	1.8568	487.8	8.93015	2.1421	Sus scrofa		BI183121	gb:BI183121 /DB_XREF=gi:14657530 /DB_XREF=UNL-P-FN-bu-d-12-0-UNL.s1 /CLONE=UNL-P-FN-bu-d-12-0-UNL /TID=Ssc.11502.1 /CNT=2 /FEA=EST /TIER=ConsEnd /STK=2 /UG=Ssc.11502 /UG_TITLE=Transcribed locus /REP_ORG=S. scrofa	--	---	---	---	---	---	---	--	---	---	---	---	---	---	358.829	A	250.138	A	161.341	A	269.44	P	251.891	P	264.93	P	503.864	P	411.143	P	562.49	P	--
346	Ssc.11508.1.A1_at	2.09e-05	0.000327	687.69	9.42561	2.66655	1833.76	10.8406	1.11236	2039.8	10.9942	2.96616	Sus scrofa		CO955587	gb:CO955587 /DB_XREF=gi:51332650 /DB_XREF=UMC-pputal2-002-b06 /TID=Ssc.11508.1 /CNT=3 /FEA=EST /TIER=ConsEnd /STK=1 /UG=Ssc.11508 /UG_TITLE=Transcribed locus /REP_ORG=S. scrofa	--	---	---	---	---	---	---	--	---	---	---	---	---	---	690.363	P	638.572	P	904.729	P	1894.29	P	1892.21	P	1706.13	P	1975.3	P	2201.52	P	1959.31	P	--
296	Ssc.11541.1.A1_at	1.35e-05	0.000247	446.05	8.80106	2.13844	953.85	9.89762	1.35679	1294.17	10.3378	2.9014	Sus scrofa		CF359177	gb:CF359177 /DB_XREF=gi:34155646 /DB_XREF=818923 /TID=Ssc.11541.1 /CNT=2 /FEA=EST /TIER=ConsEnd /STK=1 /UG=Ssc.11541 /UG_TITLE=Transcribed locus /REP_ORG=S. scrofa	--	---	---	---	---	---	---	--	---	---	---	---	---	---	455.019	P	492.584	A	485.568	A	997.641	P	880.577	P	979.704	P	1125.63	P	1360.48	P	1420.97	P	--
2527	Ssc.11563.1.S1_at	0.007843	0.0178	308.22	8.26782	1.96464	605.54	9.24208	3.91201	2368.88	11.21	7.68568	Sus scrofa		BI183614	gb:BI183614 /DB_XREF=gi:14658023 /DB_XREF=UNL-P-FN-ca-h-11-0-UNL.s1 /CLONE=UNL-P-FN-ca-h-11-0-UNL /TID=Ssc.11563.1 /CNT=6 /FEA=EST /TIER=ConsEnd /STK=1 /UG=Ssc.11563 /UG_TITLE=Transcribed locus /REP_ORG=S. scrofa	--	---	---	---	---	---	---	--	---	---	---	---	---	---	545.013	M	118.389	A	556.534	A	746.293	P	512.904	P	575.275	P	2242.17	P	2571.64	P	2314.45	P	--
1258	Ssc.11619.1.A1_at	0.0005064	0.00229	16.33	4.02945	8.31537	135.79	7.08523	0.835555	113.46	6.82604	6.94795	Sus scrofa		BI182244	gb:BI182244 /DB_XREF=gi:14656653 /DB_XREF=UNL-P-FN-bh-g-03-0-UNL.s1 /CLONE=UNL-P-FN-bh-g-03-0-UNL /TID=Ssc.11619.1 /CNT=1 /FEA=EST /TIER=ConsEnd /STK=1 /UG=Ssc.11619 /UG_TITLE=Transcribed locus /REP_ORG=S. scrofa	--	---	---	---	---	---	---	--	---	---	---	---	---	---	11.503	A	14.5255	A	31.9836	A	147.376	P	155.447	P	108.396	P	85.6078	P	120.623	P	141.99	P	--
984	Ssc.11675.1.A1_at	0.0002632	0.00151	682.36	9.41439	2.73005	1862.88	10.8633	0.838911	1562.79	10.6099	2.29027	Sus scrofa		CO951909	gb:CO951909 /DB_XREF=gi:51328917 /DB_XREF=UMC-pd12fol-015-d08 /TID=Ssc.11675.1 /CNT=3 /FEA=EST /TIER=ConsEnd /STK=2 /UG=Ssc.11675 /UG_TITLE=Transcribed locus /REP_ORG=S. scrofa	--	---	---	---	---	---	---	--	---	---	---	---	---	---	722.457	P	660.895	A	816.063	A	1562.87	P	2307.6	P	1777.74	P	1613.93	P	1740.58	P	1364.04	P	--
2423	Ssc.11684.1.A1_at	0.0061914	0.0147	869.58	9.76417	2.14712	1867.09	10.8666	0.934733	1745.23	10.7692	2.00698	Sus scrofa		BI183745	gb:BI183745 /DB_XREF=gi:14658154 /DB_XREF=UNL-P-FN-cc-h-07-0-UNL.s1 /CLONE=UNL-P-FN-cc-h-07-0-UNL /TID=Ssc.11684.1 /CNT=1 /FEA=EST /TIER=ConsEnd /STK=1 /UG=Ssc.11684 /UG_TITLE=Transcribed locus /REP_ORG=S. scrofa	--	---	---	---	---	---	---	--	---	---	---	---	---	---	1006.05	P	1108.11	M	723.343	A	1679.32	P	2106.68	P	1824.57	P	1394.3	P	2102.83	P	1820.08	P	--
146	Ssc.1169.1.A1_s_at	3.3e-06	0.000119	5329.09	12.3797	0.549914	2930.54	11.517	0.221935	650.39	9.34516	0.122045	Sus scrofa		CF366047	gb:CF366047 /DB_XREF=gi:34169253 /DB_XREF=836726 /TID=Ssc.1169.1 /CNT=6 /FEA=EST /TIER=Stack /STK=6 /UG=Ssc.1169 /UG_TITLE=Transcribed locus, weakly similar to XP_359956.1 Magnaporthe grisea 70-15 MG11027.4 gene /REP_ORG=S. scrofa	--	---	---	---	---	---	---	--	---	---	---	---	---	---	4743.16	P	5895.55	P	6637.26	P	2509.83	P	3208.14	P	3099.87	P	623.296	P	751.242	P	589.851	P	--
2979	Ssc.11746.1.A1_at	0.0212416	0.041	1268.59	10.309	0.5514	699.5	9.45018	0.556269	389.11	8.60403	0.306726	Sus scrofa		BI184312	gb:BI184312 /DB_XREF=gi:14658721 /DB_XREF=UNL-P-FN-ck-h-09-0-UNL.s1 /CLONE=UNL-P-FN-ck-h-09-0-UNL /TID=Ssc.11746.1 /CNT=1 /FEA=EST /TIER=ConsEnd /STK=0 /UG=Ssc.11746 /UG_TITLE=Transcribed locus /REP_ORG=S. scrofa	--	---	---	---	---	---	---	--	---	---	---	---	---	---	1712.66	P	1879.6	P	777.762	A	676.557	P	545.467	P	919.768	P	327.492	P	522.384	P	345.722	P	--
739	Ssc.12014.2.A1_at	0.0001332	0.00101	1665.09	10.7014	0.546847	910.55	9.83059	0.707397	644.12	9.33119	0.386838	Sus scrofa		BG382521	gb:BG382521 /DB_XREF=gi:13306993 /DB_XREF=298447 /TID=Ssc.12014.2 /CNT=6 /FEA=EST /TIER=ConsEnd /STK=0 /UG=Ssc.12014 /UG_TITLE=Transcribed locus, highly similar to NP_699198.1 chromosome 10 open reading frame 56 (Homo sapiens) /REP_ORG=S. scrofa	--	---	---	---	---	---	---	--	---	---	---	---	---	---	1713.21	P	1793.28	P	1842.81	P	937.266	P	871.845	P	916.231	P	530.875	P	774.806	P	652.259	P	--
3210	Ssc.12036.1.A1_at	0.0335981	0.0603	125.26	6.96878	3.00639	376.58	8.55681	1.12531	423.77	8.72714	3.38312	Sus scrofa		BI185845	gb:BI185845 /DB_XREF=gi:14660254 /DB_XREF=UNL-P-FN-de-a-12-0-UNL.s1 /CLONE=UNL-P-FN-de-a-12-0-UNL /TID=Ssc.12036.1 /CNT=1 /FEA=EST /TIER=ConsEnd /STK=1 /UG=Ssc.12036 /UG_TITLE=Transcribed locus /REP_ORG=S. scrofa	--	---	---	---	---	---	---	--	---	---	---	---	---	---	223.052	A	190.797	A	56.633	A	396.092	P	351.836	P	380.034	P	467.744	P	351.316	P	464.923	P	--
1805	Ssc.12160.1.A1_at	0.0018157	0.00575	329.89	8.36584	0.518385	171.01	7.41794	0.984094	168.29	7.39481	0.51014	Sus scrofa		BI401193	gb:BI401193 /DB_XREF=gi:15180254 /DB_XREF=MI-P-CP0-nvj-d-07-0-UI.s1 /CLONE=MI-P-CP0-nvj-d-07-0-UI /TID=Ssc.12160.1 /CNT=1 /FEA=EST /TIER=ConsEnd /STK=1 /UG=Ssc.12160 /UG_TITLE=Transcribed locus /REP_ORG=S. scrofa	--	---	---	---	---	---	---	--	---	---	---	---	---	---	335.584	A	368.464	A	356.065	A	173.207	P	154.156	P	185.755	P	152.905	P	217.94	P	143.579	P	--
1754	Ssc.1229.1.A1_at	0.0016559	0.0054	2694.03	11.3956	0.444873	1198.5	10.227	0.756345	906.48	9.82413	0.336477	Sus scrofa		BQ599420	gb:BQ599420 /DB_XREF=gi:21546146 /DB_XREF=MI-P-E6-ahj-a-03-1-UM.s1 /CLONE=MI-P-E6-ahj-a-03-1-UM /TID=Ssc.1229.1 /CNT=5 /FEA=EST /TIER=ConsEnd /STK=0 /UG=Ssc.1229 /UG_TITLE=Transcribed locus, moderately similar to NP_116290.1 hypothetical protein MGC14288	--	---	---	---	---	---	---	--	---	---	---	---	---	---	3887.33	P	3009.06	P	2049.97	P	1236.7	P	1150.83	P	1199.61	P	904.283	P	866.397	P	954.44	P	--
2454	Ssc.12404.1.S1_at	0.0068867	0.0161	845.3	9.72332	2.29272	1938.04	10.9204	0.781609	1514.79	10.5649	1.79201	Sus scrofa		BI402098	gb:BI402098 /DB_XREF=gi:15181159 /DB_XREF=MI-P-CP0-nvv-f-07-0-UI.s1 /CLONE=MI-P-CP0-nvv-f-07-0-UI /TID=Ssc.12404.1 /CNT=6 /FEA=EST /TIER=ConsEnd /STK=0 /UG=Ssc.12404 /UG_TITLE=Transcribed locus /REP_ORG=S. scrofa	--	---	---	---	---	---	---	--	---	---	---	---	---	---	951.336	P	923.476	P	843.132	P	1856.52	P	1983.33	P	1960.61	P	1035.12	P	2024.24	P	1665.36	P	--
1884	Ssc.12456.1.A1_at	0.0021676	0.00658	1215	10.2467	1.80193	2189.35	11.0963	1.40349	3072.74	11.5853	2.529	Sus scrofa		CK463859	gb:CK463859 /DB_XREF=gi:40835140 /DB_XREF=934793 /TID=Ssc.12456.1 /CNT=16 /FEA=EST /TIER=Stack /STK=8 /UG=Ssc.12456 /UG_TITLE=Transcribed locus /REP_ORG=S. scrofa	--	---	---	---	---	---	---	--	---	---	---	---	---	---	1490.99	P	1019.02	P	1447.77	P	2712.36	P	1808.58	P	2121.57	P	3259.46	P	2680.71	P	3333.33	P	--
2679	Ssc.1248.1.S1_at	0.010884	0.0233	1437.38	10.4892	0.612302	880.11	9.78154	0.887071	780.72	9.60866	0.543155	Sus scrofa		BG383179	gb:BG383179 /DB_XREF=gi:13307651 /DB_XREF=301132 /TID=Ssc.1248.1 /CNT=12 /FEA=EST /TIER=ConsEnd /STK=0 /UG=Ssc.1248 /UG_TITLE=Transcribed locus /REP_ORG=S. scrofa	--	---	---	---	---	---	---	--	---	---	---	---	---	---	1698.02	P	1504.98	P	1425.17	A	981.045	P	792.761	P	869.326	P	890.526	P	918.461	P	584.082	P	--
3004	Ssc.12523.1.A1_at	0.022028	0.0422	33.97	5.08619	16.7033	567.41	9.14825	0.463527	263.01	8.03897	7.74242	Sus scrofa		BI402693	gb:BI402693 /DB_XREF=gi:15181754 /DB_XREF=MI-P-CP0-nwa-g-08-0-UI.s1 /CLONE=MI-P-CP0-nwa-g-08-0-UI /TID=Ssc.12523.1 /CNT=1 /FEA=EST /TIER=ConsEnd /STK=0 /UG=Ssc.12523 /UG_TITLE=Transcribed locus /REP_ORG=S. scrofa	--	---	---	---	---	---	---	--	---	---	---	---	---	---	208.258	A	11.2373	A	20.537	A	618.09	P	595.379	P	492.327	P	236.979	P	340.131	P	226.604	P	--
3056	Ssc.12600.1.A1_at	0.0244864	0.0461	252.17	7.97825	4.18682	1055.79	10.0441	0.865863	914.17	9.83632	3.62521	Sus scrofa		BI402960	gb:BI402960 /DB_XREF=gi:15182021 /DB_XREF=MI-P-CP1-nwf-b-08-0-UI.s1 /CLONE=MI-P-CP1-nwf-b-08-0-UI /TID=Ssc.12600.1 /CNT=1 /FEA=EST /TIER=ConsEnd /STK=0 /UG=Ssc.12600 /UG_TITLE=Transcribed locus /REP_ORG=S. scrofa	--	---	---	---	---	---	---	--	---	---	---	---	---	---	528.957	M	350.121	A	106.191	A	1012.42	P	1027.42	P	1122.07	P	849.939	P	882.013	P	1023.11	P	--
2779	Ssc.12769.1.A1_at	0.0136578	0.0282	281.28	8.13586	0.291951	82.12	6.35966	1.61775	132.85	7.05365	0.472305	Sus scrofa		BI403565	gb:BI403565 /DB_XREF=gi:15182626 /DB_XREF=MI-P-CP1-nwp-b-08-0-UI.s1 /CLONE=MI-P-CP1-nwp-b-08-0-UI /TID=Ssc.12769.1 /CNT=1 /FEA=EST /TIER=ConsEnd /STK=1 /UG=Ssc.12769 /UG_TITLE=Transcribed locus /REP_ORG=S. scrofa	--	---	---	---	---	---	---	--	---	---	---	---	---	---	466.648	A	313.219	A	186.723	A	86.2007	P	103.103	P	61.7942	M	107.574	P	171.686	P	127.438	P	--
1447	Ssc.12787.1.A1_at	0.0007973	0.00314	34.7	5.11686	5.99222	207.93	7.69995	1.21685	253.02	7.98311	7.29164	Sus scrofa		BI403620	gb:BI403620 /DB_XREF=gi:15182681 /DB_XREF=MI-P-CP1-nwp-g-04-0-UI.s1 /CLONE=MI-P-CP1-nwp-g-04-0-UI /TID=Ssc.12787.1 /CNT=1 /FEA=EST /TIER=ConsEnd /STK=1 /UG=Ssc.12787 /UG_TITLE=Transcribed locus /REP_ORG=S. scrofa	--	---	---	---	---	---	---	--	---	---	---	---	---	---	21.5985	A	33.2778	A	71.263	A	215.635	P	232.061	P	178.173	P	282.601	P	266.819	M	215.666	P	--
832	Ssc.1281.1.S1_at	0.0001778	0.0012	1833.65	10.8405	0.57109	1047.18	10.0323	0.728375	762.74	9.57505	0.415968	Sus scrofa		BI181965	gb:BI181965 /DB_XREF=gi:14656374 /DB_XREF=UNL-P-FN-bb-g-09-0-UNL.s1 /CLONE=UNL-P-FN-bb-g-09-0-UNL /TID=Ssc.1281.1 /CNT=10 /FEA=EST /TIER=ConsEnd /STK=5 /UG=Ssc.1281 /UG_TITLE=Transcribed locus /REP_ORG=S. scrofa	--	---	---	---	---	---	---	--	---	---	---	---	---	---	1877.76	P	1993.56	P	2019.76	P	1112.74	P	963.354	P	1062.39	P	793.796	P	885.06	P	634.085	P	--
3129	Ssc.12874.1.A1_at	0.0279413	0.0514	55.85	5.80349	7.41235	413.98	8.69342	0.908619	376.15	8.55516	6.735	Sus scrofa		CN160455	gb:CN160455 /DB_XREF=gi:46174885 /DB_XREF=949639 /TID=Ssc.12874.1 /CNT=8 /FEA=EST /TIER=ConsEnd /STK=4 /UG=Ssc.12874 /UG_TITLE=Transcribed locus /REP_ORG=S. scrofa	--	---	---	---	---	---	---	--	---	---	---	---	---	---	16.596	A	214.201	A	60.1007	A	395.487	P	475.914	P	373.829	P	437.784	P	353.344	P	345.401	P	--
1338	Ssc.12877.1.A1_at	0.0006325	0.00269	21.95	4.45615	47.1868	1035.75	10.0165	1.13811	1178.8	10.2031	53.7039	Sus scrofa		BI404040	gb:BI404040 /DB_XREF=gi:15183227 /DB_XREF=MI-P-CP1-nwv-f-06-0-UI.s1 /CLONE=MI-P-CP1-nwv-f-06-0-UI /TID=Ssc.12877.1 /CNT=1 /FEA=EST /TIER=ConsEnd /STK=1 /UG=Ssc.12877 /UG_TITLE=Transcribed locus /REP_ORG=S. scrofa	--	---	---	---	---	---	---	--	---	---	---	---	---	---	14.2988	A	8.62233	A	90.7241	A	1354.68	P	716.241	P	1135.69	P	1206.24	P	1067.74	P	1276.77	P	--
3237	Ssc.12910.1.A1_at	0.0356752	0.0635	438.21	8.77548	0.494923	216.88	7.76075	0.768075	166.58	7.38007	0.380137	Sus scrofa		BI404153	gb:BI404153 /DB_XREF=gi:15183360 /DB_XREF=MI-P-CP1-nww-a-04-0-UI.s1 /CLONE=MI-P-CP1-nww-a-04-0-UI /TID=Ssc.12910.1 /CNT=1 /FEA=EST /TIER=ConsEnd /STK=1 /UG=Ssc.12910 /UG_TITLE=Transcribed locus /REP_ORG=S. scrofa	--	---	---	---	---	---	---	--	---	---	---	---	---	---	269.105	A	579.802	A	661.405	A	300.514	P	160.917	P	209.223	P	209.227	P	134.28	P	165.177	P	--
2361	Ssc.12917.1.A1_at	0.0053569	0.013	323.09	8.33579	0.365719	118.16	6.8846	1.20193	142.02	7.14995	0.439568	Sus scrofa		BI404179	gb:BI404179 /DB_XREF=gi:15183386 /DB_XREF=MI-P-CP1-nww-c-07-0-UI.s1 /CLONE=MI-P-CP1-nww-c-07-0-UI /TID=Ssc.12917.1 /CNT=1 /FEA=EST /TIER=ConsEnd /STK=1 /UG=Ssc.12917 /UG_TITLE=Transcribed locus /REP_ORG=S. scrofa	--	---	---	---	---	---	---	--	---	---	---	---	---	---	503.804	P	286.442	A	286.621	A	121.639	P	113.48	P	118.528	P	135.572	P	186.825	P	113.542	P	--
748	Ssc.12946.1.A1_at	0.0001362	0.00102	1396.54	10.4476	0.464999	649.39	9.34294	0.942638	612.14	9.25772	0.438326	Sus scrofa		CA779821	gb:CA779821 /DB_XREF=gi:26017794 /DB_XREF=MPL384_2_C03 /CLONE=pSPORT1 /TID=Ssc.12946.1 /CNT=3 /FEA=EST /TIER=ConsEnd /STK=0 /UG=Ssc.12946 /UG_TITLE=Transcribed locus /REP_ORG=S. scrofa	--	---	---	---	---	---	---	--	---	---	---	---	---	---	1379.02	P	1382.84	P	1751.62	A	686.867	P	607.196	P	651.208	P	717.691	P	557.07	P	575.986	P	--
2297	Ssc.12955.1.A1_at	0.0046133	0.0115	508.36	8.98971	0.230565	117.21	6.87295	0.98925	115.95	6.85736	0.228086	Sus scrofa		BI404314	gb:BI404314 /DB_XREF=gi:15183527 /DB_XREF=MI-P-CP1-nwt-h-11-0-UI.s1 /CLONE=MI-P-CP1-nwt-h-11-0-UI /TID=Ssc.12955.1 /CNT=1 /FEA=EST /TIER=ConsEnd /STK=1 /UG=Ssc.12955 /UG_TITLE=Transcribed locus /REP_ORG=S. scrofa	--	---	---	---	---	---	---	--	---	---	---	---	---	---	634.941	A	267.208	A	949.641	A	109.263	A	133.333	P	109.611	M	94.8861	P	123.765	P	133.249	P	--
3250	Ssc.13105.1.A1_at	0.0365759	0.0648	469.01	8.87347	0.386111	181.09	7.50056	1.38196	250.26	7.96728	0.533592	Sus scrofa		BQ604288	gb:BQ604288 /DB_XREF=gi:21551014 /DB_XREF=MI-P-CP1-nzb-h-23-0-UI.s1 /CLONE=MI-P-CP1-nzb-h-23-0-UI /TID=Ssc.13105.1 /CNT=2 /FEA=EST /TIER=ConsEnd /STK=2 /UG=Ssc.13105 /UG_TITLE=Transcribed locus /REP_ORG=S. scrofa	--	---	---	---	---	---	---	--	---	---	---	---	---	---	550.305	P	319.788	P	718.946	A	153.758	P	291.848	P	131.245	A	224.513	A	295.265	P	237.366	P	--
2912	Ssc.1312.1.S1_at	0.018836	0.0372	189.88	7.56894	1.34016	254.47	7.99135	1.52533	388.15	8.60047	2.04419	Sus scrofa		BQ603339	gb:BQ603339 /DB_XREF=gi:21550065 /DB_XREF=MI-P-NA-afs-c-11-1-UM.s1 /CLONE=MI-P-NA-afs-c-11-1-UM /TID=Ssc.1312.1 /CNT=9 /FEA=EST /TIER=ConsEnd /STK=0 /UG=Ssc.1312 /UG_TITLE=Transcribed locus /REP_ORG=S. scrofa	--	---	---	---	---	---	---	--	---	---	---	---	---	---	228.524	A	232.784	A	157.825	A	264.136	P	261.834	P	236.284	P	288.586	P	490.214	P	415.002	P	--
2455	Ssc.13122.1.A1_at	0.0068915	0.0161	27.27	4.76924	4.12688	112.54	6.81429	1.3963	157.14	7.29591	5.76238	Sus scrofa		BQ604393	gb:BQ604393 /DB_XREF=gi:21551119 /DB_XREF=MI-P-CP1-nzb-m-21-0-UI.s1 /CLONE=MI-P-CP1-nzb-m-21-0-UI /TID=Ssc.13122.1 /CNT=3 /FEA=EST /TIER=ConsEnd /STK=2 /UG=Ssc.13122 /UG_TITLE=Transcribed locus /REP_ORG=S. scrofa	--	---	---	---	---	---	---	--	---	---	---	---	---	---	12.702	A	46.2178	A	42.383	A	78.3617	A	128.166	P	140.748	P	143.667	P	179.552	P	151.011	P	--
56	Ssc.13135.1.A1_a_at	7e-07	5.83e-05	11.85	3.56682	37.443	443.7	8.79344	1.09826	487.3	8.92867	41.1224	Sus scrofa		CK464884	gb:CK464884 /DB_XREF=gi:40836165 /DB_XREF=935940 /TID=Ssc.13135.1 /CNT=3 /FEA=EST /TIER=ConsEnd /STK=1 /UG=Ssc.13135 /UG_TITLE=Transcribed locus /REP_ORG=S. scrofa	--	---	---	---	---	---	---	--	---	---	---	---	---	---	10.9945	A	11.2747	A	16.4493	A	501.948	P	537.943	P	320.819	P	489.8	P	460.188	P	515.37	P	--
1799	Ssc.13147.1.A1_at	0.0018017	0.00573	16.25	4.02237	6.42646	104.43	6.70639	1.49603	156.23	7.28753	9.61415	Sus scrofa		BQ604511	gb:BQ604511 /DB_XREF=gi:21551237 /DB_XREF=MI-P-CP1-nzc-c-06-0-UI.s1 /CLONE=MI-P-CP1-nzc-c-06-0-UI /TID=Ssc.13147.1 /CNT=1 /FEA=EST /TIER=ConsEnd /STK=0 /UG=Ssc.13147 /UG_TITLE=Transcribed locus /REP_ORG=S. scrofa	--	---	---	---	---	---	---	--	---	---	---	---	---	---	8.28132	A	12.2429	A	42.9698	A	116.449	P	110.559	P	87.7371	A	164.871	P	139.962	P	165.905	P	--
1749	Ssc.13275.1.A1_at	0.0016382	0.00536	468.48	8.87184	0.429752	201.33	7.65342	1.24442	250.54	7.9689	0.534793	Sus scrofa		BQ605140	gb:BQ605140 /DB_XREF=gi:21551866 /DB_XREF=MI-P-CP1-nzd-o-21-0-UI.s1 /CLONE=MI-P-CP1-nzd-o-21-0-UI /TID=Ssc.13275.1 /CNT=1 /FEA=EST /TIER=ConsEnd /STK=0 /UG=Ssc.13275 /UG_TITLE=Transcribed locus /REP_ORG=S. scrofa	--	---	---	---	---	---	---	--	---	---	---	---	---	---	481.865	A	445.629	A	587.202	A	196.74	P	159.871	P	257.329	P	254.631	P	272.525	P	227.507	P	--
2799	Ssc.13313.1.A1_at	0.0143129	0.0294	17.13	4.09845	5.22709	89.54	6.48446	1.48459	132.93	7.05452	7.76007	Sus scrofa		BI404572	gb:BI404572 /DB_XREF=gi:15183785 /DB_XREF=MI-P-NA-aea-a-09-1-UM.s1.ab1 /CLONE=MI-P-NA-aea-a-09-1-UM.ab1 /TID=Ssc.13313.1 /CNT=1 /FEA=EST /TIER=ConsEnd /STK=0 /UG=Ssc.13313 /UG_TITLE=Transcribed locus /REP_ORG=S. scrofa	--	---	---	---	---	---	---	--	---	---	---	---	---	---	5.75123	A	8.9286	A	61.591	A	95.7713	P	68.4344	P	108.63	A	131.495	P	108.101	P	165.911	P	--
3043	Ssc.13323.1.A1_at	0.0238524	0.0451	61.96	5.95327	18.0533	1118.58	10.1275	0.650441	727.57	9.50694	11.7426	Sus scrofa		BI404624	gb:BI404624 /DB_XREF=gi:15183837 /DB_XREF=MI-P-NA-aea-f-02-1-UM.s1.ab1 /CLONE=MI-P-NA-aea-f-02-1-UM.ab1 /TID=Ssc.13323.1 /CNT=3 /FEA=EST /TIER=ConsEnd /STK=3 /UG=Ssc.13323 /UG_TITLE=Transcribed locus /REP_ORG=S. scrofa	--	---	---	---	---	---	---	--	---	---	---	---	---	---	249.333	A	117.017	A	9.51477	A	1119.34	P	1133.56	P	1093.92	P	748.72	P	635.132	P	813.074	P	--
2210	Ssc.13323.2.S1_at	0.003935	0.0102	282.4	8.1416	4.03183	1138.59	10.153	0.607497	691.69	9.43398	2.44933	Sus scrofa		CK453427	gb:CK453427 /DB_XREF=gi:40800641 /DB_XREF=909139 /TID=Ssc.13323.2 /CNT=4 /FEA=EST /TIER=ConsEnd /STK=1 /UG=Ssc.13323 /UG_TITLE=Transcribed locus /REP_ORG=S. scrofa	--	---	---	---	---	---	---	--	---	---	---	---	---	---	471.932	A	293.19	A	199.618	A	1195.76	P	1006.49	P	1216.31	P	523.54	P	796.525	P	796.677	P	--
2559	Ssc.13338.1.A1_at	0.0085056	0.0191	526.15	9.03933	2.53882	1335.8	10.3835	0.451916	603.67	9.23762	1.14733	Sus scrofa		CK465030	gb:CK465030 /DB_XREF=gi:40836311 /DB_XREF=936100 /TID=Ssc.13338.1 /CNT=3 /FEA=EST /TIER=ConsEnd /STK=1 /UG=Ssc.13338 /UG_TITLE=Transcribed locus /REP_ORG=S. scrofa	--	---	---	---	---	---	---	--	---	---	---	---	---	---	605.521	A	542.069	A	544.219	A	1971.99	P	1066.21	P	1124.27	P	446.549	P	705.283	P	701.227	P	--
2026	Ssc.13343.1.A1_at	0.0027547	0.00779	673.37	9.39526	1.3529	911	9.83131	0.264786	241.22	7.91421	0.358228	Sus scrofa		BI404867	gb:BI404867 /DB_XREF=gi:15184080 /DB_XREF=MI-P-NA-aeg-b-04-1-UM.s1.ab1 /CLONE=MI-P-NA-aeg-b-04-1-UM.ab1 /TID=Ssc.13343.1 /CNT=1 /FEA=EST /TIER=ConsEnd /STK=1 /UG=Ssc.13343 /UG_TITLE=Transcribed locus /REP_ORG=S. scrofa	--	---	---	---	---	---	---	--	---	---	---	---	---	---	730.885	A	585.159	P	875.499	P	835.219	P	957.467	P	937.608	P	143.6	P	310.479	P	316.053	P	--
726	Ssc.13346.1.A1_at	0.0001265	0.000978	466.9	8.86697	3.9913	1863.54	10.8638	0.98608	1837.6	10.8436	3.93575	Sus scrofa		CK463666	gb:CK463666 /DB_XREF=gi:40834947 /DB_XREF=934588 /TID=Ssc.13346.1 /CNT=3 /FEA=EST /TIER=ConsEnd /STK=1 /UG=Ssc.13346 /UG_TITLE=Transcribed locus /REP_ORG=S. scrofa	--	---	---	---	---	---	---	--	---	---	---	---	---	---	448.297	A	654.644	P	425.325	P	1728.62	P	1704.02	P	2178.89	P	2026.8	P	1598.43	P	1922.85	P	--
3297	Ssc.13349.1.A1_at	0.0403259	0.0704	25.72	4.68482	3.20684	82.48	6.36597	1.61494	133.2	7.05745	5.17885	Sus scrofa		BI404884	gb:BI404884 /DB_XREF=gi:15184097 /DB_XREF=MI-P-NA-aeg-d-01-1-UM.s1.ab1 /CLONE=MI-P-NA-aeg-d-01-1-UM.ab1 /TID=Ssc.13349.1 /CNT=1 /FEA=EST /TIER=ConsEnd /STK=1 /UG=Ssc.13349 /UG_TITLE=Transcribed locus, weakly similar to XP_343999.1 similar to ORF1 (Rattus	--	---	---	---	---	---	---	--	---	---	---	---	---	---	20.6675	A	11.6152	A	86.9071	A	102.144	P	58.7136	P	92.7809	A	157.962	P	122.867	P	122.246	P	--
3378	Ssc.13352.1.A1_at	0.0474447	0.0809	41.28	5.36737	10.8098	446.23	8.80164	0.483405	215.71	7.75295	5.22553	Sus scrofa		BI404890	gb:BI404890 /DB_XREF=gi:15184103 /DB_XREF=MI-P-NA-aeg-d-07-1-UM.s1.ab1 /CLONE=MI-P-NA-aeg-d-07-1-UM.ab1 /TID=Ssc.13352.1 /CNT=1 /FEA=EST /TIER=ConsEnd /STK=0 /UG=Ssc.13352 /UG_TITLE=Transcribed locus /REP_ORG=S. scrofa	--	---	---	---	---	---	---	--	---	---	---	---	---	---	254.569	A	26.1631	A	12.9538	A	384.041	P	529.701	P	433.189	P	199.822	P	206.509	P	244.2	P	--
655	Ssc.13356.1.A1_at	9.49e-05	0.000811	32.8	5.03562	14.7921	485.18	8.92238	1.17142	568.35	9.15064	17.3277	Sus scrofa		BI404921	gb:BI404921 /DB_XREF=gi:15184134 /DB_XREF=MI-P-NA-aeg-g-08-1-UM.s1.ab1 /CLONE=MI-P-NA-aeg-g-08-1-UM.ab1 /TID=Ssc.13356.1 /CNT=1 /FEA=EST /TIER=ConsEnd /STK=1 /UG=Ssc.13356 /UG_TITLE=Transcribed locus /REP_ORG=S. scrofa	--	---	---	---	---	---	---	--	---	---	---	---	---	---	66.7173	A	23.5067	A	27.6066	A	508.278	P	531.729	P	419.089	P	504.896	P	670.873	P	544.142	P	--
1665	Ssc.13358.1.A1_at	0.0013825	0.00474	384.23	8.58583	4.01921	1544.3	10.5927	0.841015	1298.78	10.3429	3.38021	Sus scrofa		BI405073	gb:BI405073 /DB_XREF=gi:15184286 /DB_XREF=MI-P-NA-aei-f-10-1-UM.s1.ab1 /CLONE=MI-P-NA-aei-f-10-1-UM.ab1 /TID=Ssc.13358.1 /CNT=3 /FEA=EST /TIER=ConsEnd /STK=3 /UG=Ssc.13358 /UG_TITLE=Transcribed locus, weakly similar to XP_341569.1 similar to ORF4 (Rattus	--	---	---	---	---	---	---	--	---	---	---	---	---	---	404.819	A	291.512	A	589.515	A	1552.97	P	1537.8	P	1529.41	P	918.951	P	1337.82	P	1789.01	P	--
718	Ssc.13380.1.A1_at	0.0001225	0.000957	14.5	3.85798	13.8972	201.51	7.65471	0.888939	179.13	7.48486	12.3538	Sus scrofa		BI405026	gb:BI405026 /DB_XREF=gi:15184239 /DB_XREF=MI-P-NA-aei-b-02-1-UM.s1.ab1 /CLONE=MI-P-NA-aei-b-02-1-UM.ab1 /TID=Ssc.13380.1 /CNT=1 /FEA=EST /TIER=ConsEnd /STK=1 /UG=Ssc.13380 /UG_TITLE=Transcribed locus /REP_ORG=S. scrofa	--	---	---	---	---	---	---	--	---	---	---	---	---	---	8.26799	A	14.2689	A	26.2121	A	237.585	P	208.38	P	163.908	P	168.391	P	135.482	P	252.911	P	--
1017	Ssc.13394.1.A1_at	0.0002844	0.00158	76.86	6.26416	7.92181	608.87	9.24999	0.702597	427.79	8.74076	5.56583	Sus scrofa		BI405081	gb:BI405081 /DB_XREF=gi:15184294 /DB_XREF=MI-P-NA-aej-a-01-1-UM.s1.ab1 /CLONE=MI-P-NA-aej-a-01-1-UM.ab1 /TID=Ssc.13394.1 /CNT=1 /FEA=EST /TIER=ConsEnd /STK=1 /UG=Ssc.13394 /UG_TITLE=Transcribed locus /REP_ORG=S. scrofa	--	---	---	---	---	---	---	--	---	---	---	---	---	---	91.6212	A	112.066	A	54.2211	A	690.755	P	595.846	P	543.891	P	424.999	P	326.147	P	567	P	--
900	Ssc.13396.1.A1_at	0.0002203	0.00138	354.19	8.46838	2.65143	939.11	9.87515	0.89719	842.56	9.71864	2.37884	Sus scrofa		BI405105	gb:BI405105 /DB_XREF=gi:15184318 /DB_XREF=MI-P-NA-aej-c-04-1-UM.s1.ab1 /CLONE=MI-P-NA-aej-c-04-1-UM.ab1 /TID=Ssc.13396.1 /CNT=1 /FEA=EST /TIER=ConsEnd /STK=1 /UG=Ssc.13396 /UG_TITLE=Transcribed locus /REP_ORG=S. scrofa	--	---	---	---	---	---	---	--	---	---	---	---	---	---	442.283	A	294.899	A	417.78	A	910.343	P	1050.28	P	859.072	P	818.343	P	869.503	P	843.903	P	--
2425	Ssc.13434.2.A1_at	0.006205	0.0147	106.98	6.7412	10.9438	1170.77	10.1932	0.929995	1088.81	10.0885	10.1777	Sus scrofa		BI404893	gb:BI404893 /DB_XREF=gi:15184106 /DB_XREF=MI-P-NA-aeg-d-10-1-UM.s1.ab1 /CLONE=MI-P-NA-aeg-d-10-1-UM.ab1 /TID=Ssc.13434.2 /CNT=1 /FEA=EST /TIER=ConsEnd /STK=0 /UG=Ssc.13434 /UG_TITLE=Transcribed locus /REP_ORG=S. scrofa	--	---	---	---	---	---	---	--	---	---	---	---	---	---	399.496	A	68.8996	A	54.5507	A	1243.88	P	1110.6	P	1152.04	P	1213.47	P	941.792	P	1133.89	P	--
1051	Ssc.13443.2.S1_at	0.0003124	0.00168	14.54	3.86196	10.8927	158.38	7.30725	0.919939	145.7	7.18686	10.0206	Sus scrofa		BF193108	gb:BF193108 /DB_XREF=gi:11076477 /DB_XREF=244571 /TID=Ssc.13443.2 /CNT=3 /FEA=EST /TIER=ConsEnd /STK=0 /UG=Ssc.13443 /UG_TITLE=Transcribed locus /REP_ORG=S. scrofa	--	---	---	---	---	---	---	--	---	---	---	---	---	---	23.1715	A	7.6596	A	16.2742	A	177.859	P	222.096	P	99.7494	P	115.867	P	183.917	P	145.702	P	--
2283	Ssc.13458.1.A1_at	0.0044837	0.0113	55.84	5.80323	4.39416	245.37	7.93882	0.9892	242.72	7.92315	4.3467	Sus scrofa		BI405211	gb:BI405211 /DB_XREF=gi:15184424 /DB_XREF=MI-P-NA-aek-f-04-1-UM.s1.ab1 /CLONE=MI-P-NA-aek-f-04-1-UM.ab1 /TID=Ssc.13458.1 /CNT=1 /FEA=EST /TIER=ConsEnd /STK=1 /UG=Ssc.13458 /UG_TITLE=Transcribed locus /REP_ORG=S. scrofa	--	---	---	---	---	---	---	--	---	---	---	---	---	---	34.6695	A	102.617	A	60.0072	A	258.727	P	306.551	P	184.716	P	241.432	P	316.904	P	187.619	P	--
686	Ssc.13462.1.A1_at	0.0001077	0.00088	14.19	3.8268	9.13319	129.6	7.01792	0.722299	93.61	6.54859	6.5969	Sus scrofa		BI405019	gb:BI405019 /DB_XREF=gi:15184232 /DB_XREF=MI-P-NA-aei-a-05-1-UM.s1.ab1 /CLONE=MI-P-NA-aei-a-05-1-UM.ab1 /TID=Ssc.13462.1 /CNT=3 /FEA=EST /TIER=ConsEnd /STK=1 /UG=Ssc.13462 /UG_TITLE=Transcribed locus /REP_ORG=S. scrofa	--	---	---	---	---	---	---	--	---	---	---	---	---	---	20.2611	A	17.3066	A	7.66342	A	126.896	P	125.032	P	136.068	P	80.0606	P	85.2822	P	120.592	P	--
2098	Ssc.13471.1.A1_at	0.0031282	0.00854	184.32	7.52607	3.72922	687.37	9.42494	0.979996	673.62	9.39579	3.65462	Sus scrofa		CK456152	gb:CK456152 /DB_XREF=gi:40803366 /DB_XREF=916797 /TID=Ssc.13471.1 /CNT=4 /FEA=EST /TIER=ConsEnd /STK=3 /UG=Ssc.13471 /UG_TITLE=Transcribed locus /REP_ORG=S. scrofa	--	---	---	---	---	---	---	--	---	---	---	---	---	---	320.285	A	111.315	A	215.394	A	644.607	P	698.912	P	714.91	P	671.122	P	618.274	P	739.534	P	--
3342	Ssc.13492.1.A1_at	0.0438923	0.0757	253.75	7.98726	8.19858	2080.39	11.0226	0.856652	1782.17	10.7994	7.02333	Sus scrofa		BQ602491	gb:BQ602491 /DB_XREF=gi:21549217 /DB_XREF=MI-P-NA-aem-e-08-1-UM.s1 /CLONE=MI-P-NA-aem-e-08-1-UM /TID=Ssc.13492.1 /CNT=1 /FEA=EST /TIER=ConsEnd /STK=1 /UG=Ssc.13492 /UG_TITLE=Transcribed locus /REP_ORG=S. scrofa	--	---	---	---	---	---	---	--	---	---	---	---	---	---	503.842	A	767.957	M	51.7837	A	1901.01	P	1864.97	P	2518.67	P	1783.14	P	1556.87	P	2046.93	P	--
2715	Ssc.13548.1.S1_at	0.0117194	0.0248	42.35	5.40429	11.9776	507.25	8.98655	0.873987	443.33	8.79224	10.4682	Sus scrofa		BM190462	gb:BM190462 /DB_XREF=gi:17526425 /DB_XREF=POSM0100012_C04F /TID=Ssc.13548.1 /CNT=7 /FEA=EST /TIER=ConsEnd /STK=0 /UG=Ssc.13548 /UG_TITLE=Transcribed locus /REP_ORG=S. scrofa	--	---	---	---	---	---	---	--	---	---	---	---	---	---	7.64432	A	86.8842	A	107.248	A	581.982	P	468.187	P	475.038	P	370.405	P	517.232	P	456.592	P	--
2987	Ssc.13565.1.A1_at	0.0215848	0.0416	55.35	5.79051	5.84499	323.52	8.33771	1.9307	624.62	9.28683	11.2849	Sus scrofa		BQ602713	gb:BQ602713 /DB_XREF=gi:21549439 /DB_XREF=MI-P-NA-aep-d-07-1-UM.s1 /CLONE=MI-P-NA-aep-d-07-1-UM /TID=Ssc.13565.1 /CNT=3 /FEA=EST /TIER=ConsEnd /STK=2 /UG=Ssc.13565 /UG_TITLE=Transcribed locus /REP_ORG=S. scrofa	--	---	---	---	---	---	---	--	---	---	---	---	---	---	12.7363	A	113.825	A	143.419	A	268.084	P	280.792	P	446.094	P	649.636	P	574.67	P	655.313	P	--
2986	Ssc.13601.1.A1_at	0.0215717	0.0416	353.13	8.46406	2.06462	729.08	9.50993	0.598809	436.58	8.7701	1.23632	Sus scrofa		BQ602827	gb:BQ602827 /DB_XREF=gi:21549553 /DB_XREF=MI-P-NA-aeq-h-03-1-UM.s1 /CLONE=MI-P-NA-aeq-h-03-1-UM /TID=Ssc.13601.1 /CNT=1 /FEA=EST /TIER=ConsEnd /STK=0 /UG=Ssc.13601 /UG_TITLE=Transcribed locus /REP_ORG=S. scrofa	--	---	---	---	---	---	---	--	---	---	---	---	---	---	401.62	P	251.569	A	534.51	A	780.98	P	674.952	P	729.142	P	473.821	P	360.541	P	489.025	P	--
3097	Ssc.13604.1.A1_at	0.0263793	0.049	319.64	8.3203	0.481917	154.04	7.26716	1.27655	196.64	7.61941	0.615192	Sus scrofa		BQ602833	gb:BQ602833 /DB_XREF=gi:21549559 /DB_XREF=MI-P-NA-aeq-h-09-1-UM.s1 /CLONE=MI-P-NA-aeq-h-09-1-UM /TID=Ssc.13604.1 /CNT=1 /FEA=EST /TIER=ConsEnd /STK=1 /UG=Ssc.13604 /UG_TITLE=Transcribed locus /REP_ORG=S. scrofa	--	---	---	---	---	---	---	--	---	---	---	---	---	---	349.538	A	241.168	A	475.126	A	135.083	P	138.841	P	193.268	P	156.465	P	224.353	P	217.467	P	--
2219	Ssc.13632.1.A1_at	0.003998	0.0103	116.46	6.86369	5.20591	606.28	9.24384	1.5858	961.44	9.90905	8.25554	Sus scrofa		BQ602956	gb:BQ602956 /DB_XREF=gi:21549682 /DB_XREF=MI-P-NA-aes-e-03-1-UM.s1 /CLONE=MI-P-NA-aes-e-03-1-UM /TID=Ssc.13632.1 /CNT=1 /FEA=EST /TIER=ConsEnd /STK=0 /UG=Ssc.13632 /UG_TITLE=Transcribed locus /REP_ORG=S. scrofa	--	---	---	---	---	---	---	--	---	---	---	---	---	---	117.002	A	267.143	A	61.9673	A	774.831	P	558.937	P	510.324	P	1260.54	P	749.699	P	944.094	P	--
1791	Ssc.13646.1.A1_at	0.0017811	0.00569	16.51	4.04527	4.67353	77.16	6.26978	1.28681	99.29	6.63358	6.01393	Sus scrofa		BQ603005	gb:BQ603005 /DB_XREF=gi:21549731 /DB_XREF=MI-P-NA-aet-b-02-1-UM.s1 /CLONE=MI-P-NA-aet-b-02-1-UM /TID=Ssc.13646.1 /CNT=1 /FEA=EST /TIER=ConsEnd /STK=1 /UG=Ssc.13646 /UG_TITLE=Transcribed locus /REP_ORG=S. scrofa	--	---	---	---	---	---	---	--	---	---	---	---	---	---	33.3314	A	9.91866	A	16.5591	A	75.2237	P	78.9712	P	76.6911	P	116.028	P	89.539	P	94.5962	P	--
3296	Ssc.13686.1.A1_at	0.0403053	0.0704	737.74	9.52697	3.01852	2226.88	11.1208	0.552082	1229.42	10.2638	1.66647	Sus scrofa		CK459792	gb:CK459792 /DB_XREF=gi:40831073 /DB_XREF=930012 /TID=Ssc.13686.1 /CNT=12 /FEA=EST /TIER=Stack /STK=10 /UG=Ssc.13686 /UG_TITLE=Transcribed locus /REP_ORG=S. scrofa	--	---	---	---	---	---	---	--	---	---	---	---	---	---	1201.56	P	1084.33	P	377.943	A	2565.57	P	2003.76	P	2130.39	P	1308.78	P	1122.05	P	1270.34	P	--
2216	Ssc.13732.1.A1_at	0.0039793	0.0103	44.48	5.47508	3.87972	172.57	7.43104	1.00429	173.31	7.43721	3.89636	Sus scrofa		BQ603325	gb:BQ603325 /DB_XREF=gi:21550051 /DB_XREF=MI-P-NA-afs-b-09-1-UM.s1 /CLONE=MI-P-NA-afs-b-09-1-UM /TID=Ssc.13732.1 /CNT=1 /FEA=EST /TIER=ConsEnd /STK=1 /UG=Ssc.13732 /UG_TITLE=Transcribed locus /REP_ORG=S. scrofa	--	---	---	---	---	---	---	--	---	---	---	---	---	---	47.0653	A	69.5356	A	32.9821	A	254.822	P	181.269	P	110.335	P	168.655	P	164.628	P	188.219	P	--
3363	Ssc.13944.1.A1_at	0.0459057	0.0786	46.25	5.53138	4.63416	214.33	7.74369	0.761069	163.12	7.34979	3.52692	Sus scrofa		BQ602172	gb:BQ602172 /DB_XREF=gi:21548898 /DB_XREF=MI-P-HO-ahw-a-08-1-UM.s1 /CLONE=MI-P-HO-ahw-a-08-1-UM /TID=Ssc.13944.1 /CNT=2 /FEA=EST /TIER=ConsEnd /STK=0 /UG=Ssc.13944 /UG_TITLE=Transcribed locus /REP_ORG=S. scrofa	--	---	---	---	---	---	---	--	---	---	---	---	---	---	120.134	A	18.5415	A	54.4823	A	220.614	P	182.678	P	242.296	P	120.579	P	128.638	P	280.917	P	--
3087	Ssc.14003.5.S1_at	0.0258338	0.0482	1122.55	10.1326	1.54594	1735.4	10.7611	1.42853	2479.07	11.2756	2.20843	Sus scrofa		CF175273	gb:CF175273 /DB_XREF=gi:33287049 /DB_XREF=799194 /TID=Ssc.14003.5 /CNT=25 /FEA=EST /TIER=Stack /STK=8 /LL=397657 /UG_GENE=CTNNB1 /UG=Ssc.14003 /UG_TITLE=Beta-catenin /REP_ORG=S. scrofa	--	---	---	---	---	---	---	--	---	---	---	---	---	---	1232.88	P	1657.66	P	848.836	A	1840.31	P	1875.55	P	1501.68	P	2448.25	P	3123.33	P	2000.29	P	--
3139	Ssc.14043.1.A1_at	0.0290684	0.0533	106.07	6.72887	6.68059	708.61	9.46885	0.670778	475.32	8.89276	4.48119	Sus scrofa		BQ601898	gb:BQ601898 /DB_XREF=gi:21548624 /DB_XREF=MI-P-HO-afz-g-02-1-UM.s1 /CLONE=MI-P-HO-afz-g-02-1-UM /TID=Ssc.14043.1 /CNT=2 /FEA=EST /TIER=ConsEnd /STK=1 /UG=Ssc.14043 /UG_TITLE=Transcribed locus /REP_ORG=S. scrofa	--	---	---	---	---	---	---	--	---	---	---	---	---	---	31.5624	A	294.165	A	157.629	A	734.048	P	731.299	P	657.343	P	410.927	P	470.192	P	557.976	P	--
987	Ssc.14085.1.A1_at	0.0002647	0.00151	17.98	4.16832	4.77976	85.94	6.42526	1.70631	146.64	7.19613	8.15573	Sus scrofa		BQ600054	gb:BQ600054 /DB_XREF=gi:21546780 /DB_XREF=MI-P-E7-agj-d-04-1-UM.s1 /CLONE=MI-P-E7-agj-d-04-1-UM /TID=Ssc.14085.1 /CNT=1 /FEA=EST /TIER=ConsEnd /STK=1 /UG=Ssc.14085 /UG_TITLE=Transcribed locus /REP_ORG=S. scrofa	--	---	---	---	---	---	---	--	---	---	---	---	---	---	13.5309	A	28.521	A	18.484	A	66.0116	P	115.416	M	82.6322	A	167.692	P	152.865	P	123.485	P	--
3259	Ssc.14168.1.A1_at	0.0374724	0.0662	35.7	5.15785	5.97115	213.17	7.73586	1.19416	254.56	7.99186	7.13053	Sus scrofa		BQ600594	gb:BQ600594 /DB_XREF=gi:21547320 /DB_XREF=MI-P-E7-agy-h-09-1-UM.s1 /CLONE=MI-P-E7-agy-h-09-1-UM /TID=Ssc.14168.1 /CNT=2 /FEA=EST /TIER=ConsEnd /STK=1 /UG=Ssc.14168 /UG_TITLE=Transcribed locus /REP_ORG=S. scrofa	--	---	---	---	---	---	---	--	---	---	---	---	---	---	10.2591	A	35.7616	A	152.122	A	219.761	P	176.455	P	247.746	P	228.446	P	276.638	P	262.031	P	--
3132	Ssc.14170.1.A1_at	0.0285858	0.0525	84.8	6.40599	2.22276	188.49	7.55834	2.14977	405.21	8.66253	4.77842	Sus scrofa		BQ600605	gb:BQ600605 /DB_XREF=gi:21547331 /DB_XREF=MI-P-E7-agz-b-02-1-UM.s1 /CLONE=MI-P-E7-agz-b-02-1-UM /TID=Ssc.14170.1 /CNT=1 /FEA=EST /TIER=ConsEnd /STK=1 /UG=Ssc.14170 /UG_TITLE=Transcribed locus /REP_ORG=S. scrofa	--	---	---	---	---	---	---	--	---	---	---	---	---	---	78.4676	A	223.895	A	42.5746	A	164.655	P	227.215	A	177.514	P	360.314	P	372.948	P	497.075	P	--
3353	Ssc.14173.1.S1_at	0.0449033	0.0771	85.76	6.42223	4.27262	366.42	8.51735	1.11356	408.03	8.67253	4.75781	Sus scrofa		BQ600636	gb:BQ600636 /DB_XREF=gi:21547362 /DB_XREF=MI-P-E7-agz-e-07-1-UM.s1 /CLONE=MI-P-E7-agz-e-07-1-UM /TID=Ssc.14173.1 /CNT=2 /FEA=EST /TIER=ConsEnd /STK=1 /UG=Ssc.14173 /UG_TITLE=Transcribed locus /REP_ORG=S. scrofa	--	---	---	---	---	---	---	--	---	---	---	---	---	---	38.9138	A	283.312	A	70.1654	A	419.976	P	326.449	P	355.873	P	562.402	P	252.229	P	480.78	P	--
2196	Ssc.14195.1.A1_at	0.0037925	0.0099	72.85	6.18686	14.7526	1074.73	10.0698	0.819843	881.11	9.78318	12.0949	Sus scrofa		BQ600729	gb:BQ600729 /DB_XREF=gi:21547455 /DB_XREF=MI-P-E7-aha-g-10-1-UM.s1 /CLONE=MI-P-E7-aha-g-10-1-UM /TID=Ssc.14195.1 /CNT=1 /FEA=EST /TIER=ConsEnd /STK=1 /UG=Ssc.14195 /UG_TITLE=Transcribed locus /REP_ORG=S. scrofa	--	---	---	---	---	---	---	--	---	---	---	---	---	---	31.9422	A	53.2749	A	278.591	A	1051.33	P	1078.64	P	1085.61	P	915.514	P	1051.65	P	713.266	P	--
3096	Ssc.14196.1.A1_at	0.0263716	0.049	295.87	8.20882	1.33376	394.62	8.62432	1.49871	591.42	9.20804	1.99892	Sus scrofa		BQ600732	gb:BQ600732 /DB_XREF=gi:21547458 /DB_XREF=MI-P-E7-aha-h-02-1-UM.s1 /CLONE=MI-P-E7-aha-h-02-1-UM /TID=Ssc.14196.1 /CNT=2 /FEA=EST /TIER=ConsEnd /STK=1 /UG=Ssc.14196 /UG_TITLE=Transcribed locus /REP_ORG=S. scrofa	--	---	---	---	---	---	---	--	---	---	---	---	---	---	292.396	A	268.491	A	404.587	A	342.043	P	389.399	P	457.555	P	651.861	P	416.937	P	764.1	P	--
263	Ssc.14202.1.A1_at	1.13e-05	0.000231	12.94	3.69377	23.6515	306.05	8.25762	1.28133	392.15	8.61526	30.3053	Sus scrofa		BQ600766	gb:BQ600766 /DB_XREF=gi:21547492 /DB_XREF=MI-P-E7-ahr-d-11-1-UM.s1 /CLONE=MI-P-E7-ahr-d-11-1-UM /TID=Ssc.14202.1 /CNT=1 /FEA=EST /TIER=ConsEnd /STK=1 /UG=Ssc.14202 /UG_TITLE=Transcribed locus /REP_ORG=S. scrofa	--	---	---	---	---	---	---	--	---	---	---	---	---	---	9.29287	A	11.4012	A	23.3091	A	278.632	P	322.218	P	316.675	P	292.139	P	449.825	P	460.701	P	--
166	Ssc.14209.1.A1_at	4.4e-06	0.000137	380.47	8.57164	3.86882	1471.97	10.5235	1.11241	1637.43	10.6772	4.3037	Sus scrofa		BQ600790	gb:BQ600790 /DB_XREF=gi:21547516 /DB_XREF=MI-P-E7-ahr-g-08-1-UM.s1 /CLONE=MI-P-E7-ahr-g-08-1-UM /TID=Ssc.14209.1 /CNT=2 /FEA=EST /TIER=ConsEnd /STK=0 /UG=Ssc.14209 /UG_TITLE=Transcribed locus /REP_ORG=S. scrofa	--	---	---	---	---	---	---	--	---	---	---	---	---	---	406.742	A	358.843	A	462.76	A	1365.85	P	1579.92	P	1465.72	P	1781.68	P	1766.42	P	1400.42	P	--
3131	Ssc.14222.1.A1_at	0.0283651	0.0521	430.08	8.74846	0.338635	145.64	7.18626	1.21869	177.49	7.47159	0.412691	Sus scrofa		BQ600857	gb:BQ600857 /DB_XREF=gi:21547583 /DB_XREF=MI-P-E7-ahs-h-05-1-UM.s1 /CLONE=MI-P-E7-ahs-h-05-1-UM /TID=Ssc.14222.1 /CNT=1 /FEA=EST /TIER=ConsEnd /STK=1 /UG=Ssc.14222 /UG_TITLE=Transcribed locus /REP_ORG=S. scrofa	--	---	---	---	---	---	---	--	---	---	---	---	---	---	571.657	P	290.033	A	588.437	A	104.822	P	216.165	P	135.203	P	113.16	P	241.404	P	205.493	P	--
2940	Ssc.14242.1.A1_at	0.0194877	0.0381	41.28	5.36737	14.7614	609.35	9.25113	0.870994	530.74	9.05186	12.8571	Sus scrofa		BQ601537	gb:BQ601537 /DB_XREF=gi:21548263 /DB_XREF=MI-P-HO-aft-c-05-1-UM.s1 /CLONE=MI-P-HO-aft-c-05-1-UM /TID=Ssc.14242.1 /CNT=1 /FEA=EST /TIER=ConsEnd /STK=1 /UG=Ssc.14242 /UG_TITLE=Transcribed locus /REP_ORG=S. scrofa	--	---	---	---	---	---	---	--	---	---	---	---	---	---	265.18	A	16.7568	A	19.4088	A	550.049	P	662.716	P	615.548	P	437.555	P	482.048	P	711.572	P	--
2517	Ssc.14277.1.A1_at	0.0076464	0.0174	1320.9	10.3673	1.63903	2164.99	11.0801	1.46436	3170.32	11.6304	2.40012	Sus scrofa		BQ601671	gb:BQ601671 /DB_XREF=gi:21548397 /DB_XREF=MI-P-HO-afv-e-04-1-UM.s1 /CLONE=MI-P-HO-afv-e-04-1-UM /TID=Ssc.14277.1 /CNT=1 /FEA=EST /TIER=ConsEnd /STK=1 /UG=Ssc.14277 /UG_TITLE=Transcribed locus /REP_ORG=S. scrofa	--	---	---	---	---	---	---	--	---	---	---	---	---	---	1979.19	P	1429.73	P	998.836	P	2216.92	P	2099.55	P	2162.16	P	3355.91	P	3071.52	P	3103.45	P	--
2963	Ssc.14278.1.A1_at	0.020268	0.0393	9788.43	13.2569	0.805824	7887.75	12.9454	0.584372	4609.38	12.1704	0.470901	Sus scrofa		BQ601674	gb:BQ601674 /DB_XREF=gi:21548400 /DB_XREF=MI-P-HO-afv-e-07-1-UM.s1 /CLONE=MI-P-HO-afv-e-07-1-UM /TID=Ssc.14278.1 /CNT=19 /FEA=EST /TIER=Stack /STK=16 /UG=Ssc.14278 /UG_TITLE=Transcribed locus /REP_ORG=S. scrofa	--	---	---	---	---	---	---	--	---	---	---	---	---	---	13092.1	P	12561.1	P	6993.98	P	7231.38	P	8089.09	P	8320.24	P	4244.32	P	4327.68	P	5352.55	P	--
3208	Ssc.14287.1.S1_at	0.0333878	0.0599	137.78	7.10622	1.89273	260.78	8.02669	2.88534	752.44	9.55543	5.46117	Sus scrofa		CK457076	gb:CK457076 /DB_XREF=gi:40804290 /DB_XREF=921343 /TID=Ssc.14287.1 /CNT=10 /FEA=EST /TIER=ConsEnd /STK=3 /UG=Ssc.14287 /UG_TITLE=Transcribed locus /REP_ORG=S. scrofa	--	---	---	---	---	---	---	--	---	---	---	---	---	---	294.909	A	225.261	A	48.2863	A	251.141	P	284.067	P	246.53	P	755.766	P	647.662	P	873.745	P	--
1193	Ssc.14294.1.A1_at	0.0004353	0.00207	30.12	4.91265	5.13645	154.71	7.27342	0.896839	138.75	7.11634	4.60657	Sus scrofa		BQ601728	gb:BQ601728 /DB_XREF=gi:21548454 /DB_XREF=MI-P-HO-afw-d-05-1-UM.s1 /CLONE=MI-P-HO-afw-d-05-1-UM /TID=Ssc.14294.1 /CNT=1 /FEA=EST /TIER=ConsEnd /STK=1 /UG=Ssc.14294 /UG_TITLE=Transcribed locus /REP_ORG=S. scrofa	--	---	---	---	---	---	---	--	---	---	---	---	---	---	25.3254	A	25.7127	A	51.4646	A	147.565	P	164.081	P	151.673	P	104.991	P	147.422	P	173.251	P	--
2666	Ssc.14322.1.A1_at	0.0106503	0.0229	361.24	8.49681	0.394779	142.61	7.15593	1.01122	144.21	7.17203	0.399208	Sus scrofa		BQ601844	gb:BQ601844 /DB_XREF=gi:21548570 /DB_XREF=MI-P-HO-afz-a-02-1-UM.s1 /CLONE=MI-P-HO-afz-a-02-1-UM /TID=Ssc.14322.1 /CNT=1 /FEA=EST /TIER=ConsEnd /STK=1 /UG=Ssc.14322 /UG_TITLE=Transcribed locus, highly similar to NP_619595.2 cDNA sequence AF397014 (Mus mus	--	---	---	---	---	---	---	--	---	---	---	---	---	---	435.418	P	436.629	A	304.077	A	139.229	P	146.448	P	141.071	P	88.1784	P	181.371	P	188.26	P	--
105	Ssc.14328.1.A1_at	1.7e-06	8.54e-05	12.69	3.66562	18.4594	234.25	7.87191	1.99885	468.23	8.87107	36.8976	Sus scrofa		BQ601858	gb:BQ601858 /DB_XREF=gi:21548584 /DB_XREF=MI-P-HO-afz-b-08-1-UM.s1 /CLONE=MI-P-HO-afz-b-08-1-UM /TID=Ssc.14328.1 /CNT=1 /FEA=EST /TIER=ConsEnd /STK=1 /UG=Ssc.14328 /UG_TITLE=Transcribed locus /REP_ORG=S. scrofa	--	---	---	---	---	---	---	--	---	---	---	---	---	---	9.88299	A	18.5145	A	13.5234	A	200.612	P	275.743	P	230.445	P	535.686	P	443.667	P	433.627	P	--
1574	Ssc.14353.1.A1_at	0.0010878	0.00395	647.91	9.33965	2.68252	1738.03	10.7632	0.746644	1297.69	10.3417	2.00289	Sus scrofa		BQ601961	gb:BQ601961 /DB_XREF=gi:21548687 /DB_XREF=MI-P-HO-aga-g-03-1-UM.s1 /CLONE=MI-P-HO-aga-g-03-1-UM /TID=Ssc.14353.1 /CNT=3 /FEA=EST /TIER=ConsEnd /STK=0 /UG=Ssc.14353 /UG_TITLE=Transcribed locus /REP_ORG=S. scrofa	--	---	---	---	---	---	---	--	---	---	---	---	---	---	806.813	P	601.821	P	686.958	P	2190.02	P	1426.54	P	1666.63	P	1254.23	P	1171.88	P	1492.63	P	--
1612	Ssc.14361.1.A1_at	0.0012182	0.00432	1073.94	10.0687	0.540822	580.81	9.18192	0.875588	508.55	8.99025	0.473537	Sus scrofa		CF365719	gb:CF365719 /DB_XREF=gi:34168572 /DB_XREF=836366 /TID=Ssc.14361.1 /CNT=3 /FEA=EST /TIER=ConsEnd /STK=3 /UG=Ssc.14361 /UG_TITLE=Transcribed locus, highly similar to NP_055094.1 olfactomedin 1 (Homo sapiens) /REP_ORG=S. scrofa	--	---	---	---	---	---	---	--	---	---	---	---	---	---	1252.73	P	1169.9	P	1036.46	A	551.994	P	664.035	P	530.11	P	455.997	P	471.928	P	613.552	P	--
1776	Ssc.14417.1.A1_at	0.0017327	0.00558	301.16	8.23439	0.242861	73.14	6.19259	0.998906	73.06	6.19101	0.242595	Sus scrofa		BQ602231	gb:BQ602231 /DB_XREF=gi:21548957 /DB_XREF=MI-P-HO-ahx-a-05-1-UM.s1 /CLONE=MI-P-HO-ahx-a-05-1-UM /TID=Ssc.14417.1 /CNT=1 /FEA=EST /TIER=ConsEnd /STK=0 /UG=Ssc.14417 /UG_TITLE=Transcribed locus /REP_ORG=S. scrofa	--	---	---	---	---	---	---	--	---	---	---	---	---	---	211.03	A	267.202	A	594.051	A	69.3009	P	71.3846	P	78.4259	P	73.0756	P	66.3478	A	80.7456	P	--
2631	Ssc.14422.1.A1_at	0.009853	0.0215	465.02	8.86115	0.204808	95.24	6.5735	1.89038	180.04	7.49217	0.387166	Sus scrofa		CF789515	gb:CF789515 /DB_XREF=gi:37794076 /DB_XREF=866796 /TID=Ssc.14422.1 /CNT=2 /FEA=EST /TIER=ConsEnd /STK=2 /UG=Ssc.14422 /UG_TITLE=Transcribed locus /REP_ORG=S. scrofa	--	---	---	---	---	---	---	--	---	---	---	---	---	---	231.777	A	699.73	A	760.388	P	92.3993	P	81.016	P	114.445	A	148.122	A	160.638	P	246.232	P	--
375	Ssc.14425.1.A1_at	2.55e-05	0.000372	655.48	9.35641	2.32208	1522.08	10.5718	0.961671	1463.74	10.5154	2.23308	Sus scrofa		CN159672	gb:CN159672 /DB_XREF=gi:46174102 /DB_XREF=948764 /TID=Ssc.14425.1 /CNT=5 /FEA=EST /TIER=ConsEnd /STK=3 /UG=Ssc.14425 /UG_TITLE=Transcribed locus /REP_ORG=S. scrofa	--	---	---	---	---	---	---	--	---	---	---	---	---	---	672.519	A	749.824	P	684.92	A	1420.54	P	1680.78	P	1464.67	P	1452.1	P	1355.79	P	1599.21	P	--
1652	Ssc.14592.2.A1_at	0.0013426	0.00464	598.19	9.22446	2.48227	1484.87	10.5361	1.01245	1503.36	10.554	2.51318	Sus scrofa		AJ653382	gb:AJ653382 /DB_XREF=gi:49335828 /DB_XREF=AJ653382 /CLONE=C0005183_I10 /TID=Ssc.14592.2 /CNT=8 /FEA=EST /TIER=ConsEnd /STK=0 /UG=Ssc.14592 /UG_TITLE=Transcribed locus /REP_ORG=S. scrofa	--	---	---	---	---	---	---	--	---	---	---	---	---	---	777.249	P	587.746	P	574.641	A	1420.51	P	1536.49	P	1487.62	P	1180.55	P	1982.48	P	1457.43	P	--
2889	Ssc.15015.1.S1_at	0.0181084	0.036	247.28	7.95	3.93687	973.51	9.92705	0.993878	967.55	9.91819	3.91277	Sus scrofa		AJ663381	gb:AJ663381 /DB_XREF=gi:49347504 /DB_XREF=AJ663381 /CLONE=C0001062_D08 /TID=Ssc.15015.1 /CNT=2 /FEA=EST /TIER=ConsEnd /STK=0 /UG=Ssc.15015 /UG_TITLE=Transcribed locus /REP_ORG=S. scrofa	--	---	---	---	---	---	---	--	---	---	---	---	---	---	570.187	M	267.062	A	121.779	A	997.177	P	962.365	P	953.453	P	901.602	P	876.583	P	1150.58	P	--
3115	Ssc.1507.1.A1_at	0.0271997	0.0503	471.77	8.88194	0.321534	151.69	7.24498	2.1099	320.05	8.32215	0.678403	Sus scrofa		CB481994	gb:CB481994 /DB_XREF=gi:29288380 /DB_XREF=jns85_E02.f /TID=Ssc.1507.1 /CNT=9 /FEA=EST /TIER=Stack /STK=7 /UG=Ssc.1507 /UG_TITLE=Transcribed locus, highly similar to XP_236181.1 similar to ring finger protein 26 (Rattus norvegicus) /REP_ORG=S. scrofa	--	---	---	---	---	---	---	--	---	---	---	---	---	---	641.231	P	538.735	P	372.758	A	81.6299	P	240.821	P	176.097	P	374.615	P	328.553	P	267.394	P	--
2119	Ssc.1527.2.A1_at	0.0033017	0.00892	17.31	4.11353	9.9301	171.89	7.42534	0.651172	111.93	6.80645	6.4662	Sus scrofa		BF712006	gb:BF712006 /DB_XREF=gi:12011481 /DB_XREF=MI-P-E6-acg-b-02-1-UM.s1 /CLONE=MI-P-E6-acg-b-02-1-UM /TID=Ssc.1527.2 /CNT=2 /FEA=EST /TIER=ConsEnd /STK=2 /UG=Ssc.1527 /UG_TITLE=Transcribed locus /REP_ORG=S. scrofa	--	---	---	---	---	---	---	--	---	---	---	---	---	---	9.63979	A	46.9191	A	13.5512	A	132.238	P	173.648	P	219.327	P	129.654	P	92.6131	P	117.226	P	--
307	Ssc.15329.2.S1_at	1.51e-05	0.000267	21.43	4.42156	11.9239	255.53	7.99735	5.1239	1309.31	10.3546	61.0971	Sus scrofa		CA779140	gb:CA779140 /DB_XREF=gi:26017032 /DB_XREF=MPL384_8_E09 /CLONE=pSPORT1 /TID=Ssc.15329.2 /CNT=1 /FEA=EST /TIER=ConsEnd /STK=1 /UG=Ssc.15329 /UG_TITLE=Transcribed locus /REP_ORG=S. scrofa	--	---	---	---	---	---	---	--	---	---	---	---	---	---	20.4906	A	13.7763	A	42.7577	A	295.831	P	241.854	P	231.266	P	1478.06	P	1193.74	P	1277.1	P	--
3333	Ssc.15342.1.S1_at	0.043325	0.0749	33.34	5.05918	6.32274	210.8	7.71973	0.607875	128.14	7.00158	3.84343	Sus scrofa		CA778554	gb:CA778554 /DB_XREF=gi:26016429 /DB_XREF=MPL384_9_L15 /CLONE=pSPORT1 /TID=Ssc.15342.1 /CNT=2 /FEA=EST /TIER=ConsEnd /STK=0 /UG=Ssc.15342 /UG_TITLE=Transcribed locus /REP_ORG=S. scrofa	--	---	---	---	---	---	---	--	---	---	---	---	---	---	133.834	A	20.7839	A	16.3438	A	184.459	P	221.86	P	227.004	P	170.848	P	133.395	P	92.6731	P	--
1000	Ssc.15357.1.S1_at	0.000274	0.00155	1194.91	10.2227	2.85736	3414.29	11.7374	0.805005	2748.52	11.4244	2.30019	Sus scrofa		CO956199	gb:CO956199 /DB_XREF=gi:51333262 /DB_XREF=UMC-pputal5-003-a01 /TID=Ssc.15357.1 /CNT=8 /FEA=EST /TIER=ConsEnd /STK=1 /UG=Ssc.15357 /UG_TITLE=Transcribed locus /REP_ORG=S. scrofa	--	---	---	---	---	---	---	--	---	---	---	---	---	---	1261.12	P	1482.66	P	1119	P	3517.41	P	3486.85	P	3218.41	P	2395.08	P	3384.91	P	2571.16	P	--
1089	Ssc.15394.1.S1_at	0.0003409	0.00177	50.74	5.66505	6.46334	327.95	8.35733	0.758866	248.87	7.95925	4.90481	Sus scrofa		CF792840	gb:CF792840 /DB_XREF=gi:37797401 /DB_XREF=885824 /TID=Ssc.15394.1 /CNT=2 /FEA=EST /TIER=ConsEnd /STK=2 /UG=Ssc.15394 /UG_TITLE=Transcribed locus, moderately similar to NP_006337.1 chromosome 13 open reading frame 24 (Homo sapiens) /REP_ORG=S. scrofa	--	---	---	---	---	---	---	--	---	---	---	---	---	---	47.8711	A	35.9687	A	93.0636	A	318.757	P	321.121	P	341.728	P	212.704	P	278.312	P	261.408	P	--
3013	Ssc.15595.1.S1_at	0.0224608	0.0429	639.05	9.31979	2.37097	1515.17	10.5653	0.738683	1119.23	10.1283	1.7514	Sus scrofa		AJ656216	gb:AJ656216 /DB_XREF=gi:49340248 /DB_XREF=AJ656216 /CLONE=C0005192_H22 /TID=Ssc.15595.1 /CNT=7 /FEA=EST /TIER=ConsEnd /STK=3 /UG=Ssc.15595 /UG_TITLE=Transcribed locus /REP_ORG=S. scrofa	--	---	---	---	---	---	---	--	---	---	---	---	---	---	556.567	A	604.413	P	951.422	M	1544.15	P	1558	P	1433.91	P	1555.51	P	721.711	P	1253.77	P	--
2746	Ssc.15736.2.A1_at	0.0127719	0.0267	481.02	8.90995	2.81177	1352.52	10.4014	0.942152	1274.28	10.3155	2.64912	Sus scrofa		CN160894	gb:CN160894 /DB_XREF=gi:46175324 /DB_XREF=950129 /TID=Ssc.15736.2 /CNT=18 /FEA=EST /TIER=Stack /STK=11 /LL=396907 /UG_GENE=TEGT /UG=Ssc.15736 /UG_TITLE=Testis enhanced gene transcript /REP_ORG=S. scrofa	--	---	---	---	---	---	---	--	---	---	---	---	---	---	564.952	P	278.385	A	867.85	P	1370.73	P	1278.74	P	1399.88	P	1340.83	P	1178.69	P	1314.36	P	--
1112	Ssc.1590.1.S1_at	0.0003608	0.00184	9834.01	13.2636	0.445287	4378.96	12.0964	0.987556	4324.47	12.0783	0.439746	Sus scrofa		BX915235	gb:BX915235 /DB_XREF=gi:41132014 /DB_XREF=BX915235 /CLONE=scan0029d.h.14 /TID=Ssc.1590.1 /CNT=6 /FEA=EST /TIER=ConsEnd /STK=4 /UG=Ssc.1590 /UG_TITLE=Transcribed locus /REP_ORG=S. scrofa	--	---	---	---	---	---	---	--	---	---	---	---	---	---	11248.2	P	10894.5	P	9517.53	P	4527.52	P	4104.65	P	4480.98	P	5125.94	P	3586.76	P	4415.92	P	--
2574	Ssc.16202.1.S1_at	0.0087681	0.0196	454.8	8.82909	0.179793	81.77	6.3535	0.418002	34.18	5.09508	0.0751539	Sus scrofa		Z81298.1	gb:Z81298.1 /DB_XREF=gi:1638860 /TID=Ssc.16202.1 /CNT=1 /FEA=mRNA /TIER=ConsEnd /STK=0 /UG=Ssc.16202 /UG_TITLE=Hn-RNA, clone f1155 /DEF=S.scrofa hn-RNA, clone f1155. /REP_ORG=S. scrofa	--	---	---	---	---	---	---	--	---	---	---	---	---	---	309.843	A	531.094	A	701.086	A	95.2835	P	60.8306	P	93.5615	P	5.58145	A	64.9137	P	61.7481	P	--
2338	Ssc.16440.1.S1_at	0.0051038	0.0125	1952.14	10.9308	3.29527	6432.83	12.6512	0.691295	4446.98	12.1186	2.278	Sus scrofa		BF704071	gb:BF704071 /DB_XREF=gi:11989479 /DB_XREF=MI-P-A3-abw-g-02-1-UM.s1 /CLONE=MI-P-A3-abw-g-02-1-UM /TID=Ssc.16440.1 /CNT=19 /FEA=EST /TIER=ConsEnd /STK=0 /UG=Ssc.16440 /UG_TITLE=Transcribed locus /REP_ORG=S. scrofa	--	---	---	---	---	---	---	--	---	---	---	---	---	---	2780.37	P	2565.99	P	1278.78	P	6237.46	P	6534.43	P	6477.21	P	4264.96	P	5228.59	P	3959.08	P	--
1588	Ssc.16531.1.S1_at	0.0011089	0.00399	974.86	9.92905	3.45454	3367.69	11.7175	0.885343	2981.56	11.5419	3.05845	Sus scrofa		BI399798	gb:BI399798 /DB_XREF=gi:15178859 /DB_XREF=MI-P-AY1-nrs-g-01-0-UI.s1 /CLONE=MI-P-AY1-nrs-g-01-0-UI /TID=Ssc.16531.1 /CNT=9 /FEA=EST /TIER=ConsEnd /STK=0 /UG=Ssc.16531 /UG_TITLE=Transcribed locus /REP_ORG=S. scrofa	--	---	---	---	---	---	---	--	---	---	---	---	---	---	946.197	P	1498.83	P	801.161	P	3868.53	P	2896.09	P	3380.92	P	2846.02	P	2695.57	P	3468.48	P	--
717	Ssc.16561.1.S1_at	0.000122	0.000954	437.17	8.77205	2.06997	904.93	9.82166	0.974208	881.59	9.78396	2.01658	Sus scrofa		CA779610	gb:CA779610 /DB_XREF=gi:26017574 /DB_XREF=MPL384_1_C18 /CLONE=pSPORT1 /TID=Ssc.16561.1 /CNT=5 /FEA=EST /TIER=ConsEnd /STK=0 /UG=Ssc.16561 /UG_TITLE=Transcribed locus /REP_ORG=S. scrofa	--	---	---	---	---	---	---	--	---	---	---	---	---	---	430.654	A	511.459	A	465.188	A	941.027	P	899.274	P	868.441	P	776.563	P	886.675	P	998.965	P	--
1700	Ssc.16572.1.S1_at	0.0014601	0.00491	494.29	8.94921	0.346659	171.35	7.4208	1.19177	204.21	7.67391	0.413138	Sus scrofa		CA779594	gb:CA779594 /DB_XREF=gi:26017557 /DB_XREF=MPL384_1_B05 /CLONE=pSPORT1 /TID=Ssc.16572.1 /CNT=5 /FEA=EST /TIER=ConsEnd /STK=0 /UG=Ssc.16572 /UG_TITLE=Transcribed locus /REP_ORG=S. scrofa	--	---	---	---	---	---	---	--	---	---	---	---	---	---	651.245	P	380.171	A	598.213	A	149.202	P	202.226	P	165.372	P	237.053	P	206.039	P	175.039	P	--
2039	Ssc.16611.1.S1_at	0.0027865	0.00783	242.53	7.92202	2.51994	611.16	9.25541	0.681213	416.33	8.70158	1.71661	Sus scrofa		BQ602040	gb:BQ602040 /DB_XREF=gi:21548766 /DB_XREF=MI-P-HO-ahu-a-11-1-UM.s1 /CLONE=MI-P-HO-ahu-a-11-1-UM /TID=Ssc.16611.1 /CNT=3 /FEA=EST /TIER=ConsEnd /STK=1 /UG=Ssc.16611 /UG_TITLE=Transcribed locus /REP_ORG=S. scrofa	--	---	---	---	---	---	---	--	---	---	---	---	---	---	181.585	A	275.834	A	349.294	A	541.008	P	616.929	P	678.31	P	412.655	P	411.553	P	426.581	P	--
1563	Ssc.16726.1.A1_at	0.0010593	0.00387	1284.76	10.3273	0.436081	560.26	9.12995	0.960286	538.01	9.07149	0.418763	Sus scrofa		CF794919	gb:CF794919 /DB_XREF=gi:37799492 /DB_XREF=890991 /TID=Ssc.16726.1 /CNT=19 /FEA=EST /TIER=Stack /STK=13 /UG=Ssc.16726 /UG_TITLE=Transcribed locus, moderately similar to NP_000395.1 galactosidase, beta 1 (Homo sapiens) /REP_ORG=S. scrofa	--	---	---	---	---	---	---	--	---	---	---	---	---	---	1508.63	P	1446.91	P	1191.42	P	487.906	P	543.888	P	657.241	P	652.721	P	533.896	P	448.634	P	--
2660	Ssc.1715.1.A1_at	0.0105066	0.0227	379.75	8.56891	0.782278	297.07	8.21466	0.398526	118.39	6.8874	0.311758	Sus scrofa		BF703441	gb:BF703441 /DB_XREF=gi:11988849 /DB_XREF=MI-P-H1-abk-c-06-1-UM.s1 /CLONE=MI-P-H1-abk-c-06-1-UM /TID=Ssc.1715.1 /CNT=3 /FEA=EST /TIER=ConsEnd /STK=2 /UG=Ssc.1715 /UG_TITLE=Transcribed locus /REP_ORG=S. scrofa	--	---	---	---	---	---	---	--	---	---	---	---	---	---	342.261	P	252.751	A	776.354	A	310.738	P	286.566	P	291.984	P	102.985	P	128.334	P	126.05	P	--
3104	Ssc.17193.1.A1_at	0.0268397	0.0498	206.67	7.69119	0.164755	34.05	5.08958	1.39442	47.48	5.56925	0.229738	Sus scrofa		BI404298	gb:BI404298 /DB_XREF=gi:15183511 /DB_XREF=MI-P-CP1-nwt-g-04-0-UI.s1 /CLONE=MI-P-CP1-nwt-g-04-0-UI /TID=Ssc.17193.1 /CNT=1 /FEA=EST /TIER=ConsEnd /STK=1 /UG=Ssc.17193 /UG_TITLE=Transcribed locus /REP_ORG=S. scrofa	--	---	---	---	---	---	---	--	---	---	---	---	---	---	346.662	M	266.543	A	117.154	A	14.5204	A	33.6205	A	80.2168	P	67.5168	P	36.9991	P	43.0252	P	--
54	Ssc.17280.1.S1_at	7e-07	5.83e-05	14.82	3.88947	33.1451	491.21	8.9402	0.908267	446.15	8.80139	30.1046	Sus scrofa		CA780717	gb:CA780717 /DB_XREF=gi:26018729 /DB_XREF=MPL384_7_E18 /CLONE=pSPORT1 /TID=Ssc.17280.1 /CNT=4 /FEA=EST /TIER=ConsEnd /STK=0 /UG=Ssc.17280 /UG_TITLE=Transcribed locus /REP_ORG=S. scrofa	--	---	---	---	---	---	---	--	---	---	---	---	---	---	14.8128	A	14.2148	A	18.9748	A	472.122	P	585.496	P	425.219	P	333.367	P	509.171	P	525.248	P	--
2849	Ssc.17415.1.A1_at	0.0162277	0.0327	630.14	9.29953	2.21994	1398.87	10.45	1.16876	1634.95	10.675	2.59458	Sus scrofa		CO990996	gb:CO990996 /DB_XREF=gi:51350270 /DB_XREF=UMC-pd3ov3-010-d06 /TID=Ssc.17415.1 /CNT=2 /FEA=EST /TIER=ConsEnd /STK=2 /UG=Ssc.17415 /UG_TITLE=Transcribed locus /REP_ORG=S. scrofa	--	---	---	---	---	---	---	--	---	---	---	---	---	---	973.268	P	784.944	P	401.666	A	1386.1	P	1426.33	P	1373.13	P	1470.71	P	1544.45	P	1931.58	P	--
3290	Ssc.17512.1.S1_at	0.0397918	0.0696	687.78	9.4258	0.653756	449.64	8.81263	2.02124	908.83	9.82787	1.3214	Sus scrofa		BE032615	gb:BE032615 /DB_XREF=gi:8327624 /DB_XREF=132040 /TID=Ssc.17512.1 /CNT=4 /FEA=EST /TIER=ConsEnd /STK=0 /UG=Ssc.17512 /UG_TITLE=Transcribed locus /REP_ORG=S. scrofa	--	---	---	---	---	---	---	--	---	---	---	---	---	---	918.244	P	930.59	P	466.938	A	447.477	P	459.096	P	438.838	P	801.706	P	972.82	P	966.282	P	--
2938	Ssc.17513.1.S1_at	0.019413	0.038	47.97	5.58406	2.11841	101.62	6.66704	2.04212	207.52	7.69711	4.32604	Sus scrofa		CD572711	gb:CD572711 /DB_XREF=gi:31663778 /DB_XREF=PBL_8_B03 /CLONE=PBL /TID=Ssc.17513.1 /CNT=3 /FEA=EST /TIER=ConsEnd /STK=0 /UG=Ssc.17513 /UG_TITLE=Transcribed locus /REP_ORG=S. scrofa	--	---	---	---	---	---	---	--	---	---	---	---	---	---	91.1837	A	25.2453	A	58.7931	A	137.432	P	103.193	P	73.3927	A	187.551	P	170.549	P	280.475	P	--
3244	Ssc.1761.1.S1_at	0.0362123	0.0643	593.22	9.21242	0.569502	337.84	8.4002	1.48508	501.72	8.97074	0.845757	Sus scrofa		CN154899	gb:CN154899 /DB_XREF=gi:46169329 /DB_XREF=942155 /TID=Ssc.1761.1 /CNT=29 /FEA=EST /TIER=ConsEnd /STK=5 /UG=Ssc.1761 /UG_TITLE=Transcribed locus, moderately similar to NP_000895.1 NAD(P)H dehydrogenase, quinone 2 (Homo sapiens) /REP_ORG=S. scrofa	--	---	---	---	---	---	---	--	---	---	---	---	---	---	746.465	P	607.292	P	564.755	A	376.521	P	287.145	P	353.688	P	411.871	P	449.912	P	684.204	P	--
1504	Ssc.17923.1.A1_at	0.0009061	0.00344	752.59	9.55572	0.489921	368.71	8.52634	0.572944	211.25	7.72281	0.280697	Sus scrofa		CF792593	gb:CF792593 /DB_XREF=gi:37797154 /DB_XREF=885543 /TID=Ssc.17923.1 /CNT=4 /FEA=EST /TIER=ConsEnd /STK=2 /UG=Ssc.17923 /UG_TITLE=Transcribed locus /REP_ORG=S. scrofa	--	---	---	---	---	---	---	--	---	---	---	---	---	---	571.532	A	1047.06	M	873.554	A	317.195	P	402.454	P	389.397	P	199.051	P	251.221	P	189.253	P	--
1933	Ssc.1793.2.A1_at	0.0023111	0.00685	416.4	8.70183	0.106724	44.44	5.47379	1.32583	58.92	5.88069	0.141499	Sus scrofa		BF713251	gb:BF713251 /DB_XREF=gi:12012726 /DB_XREF=MI-P-O1-adr-g-10-1-UM.s1 /CLONE=MI-P-O1-adr-g-10-1-UM /TID=Ssc.1793.2 /CNT=1 /FEA=EST /TIER=ConsEnd /STK=1 /UG=Ssc.1793 /UG_TITLE=Transcribed locus /REP_ORG=S. scrofa	--	---	---	---	---	---	---	--	---	---	---	---	---	---	242.516	A	570.778	P	639.639	A	46.1321	P	24.1138	A	78.2291	P	53.3315	A	48.4069	M	79.5283	P	--
3306	Ssc.17937.1.A1_at	0.0411899	0.0718	113.28	6.82375	5.60858	635.34	9.31139	1.26718	805.09	9.65301	7.10708	Sus scrofa		CN166731	gb:CN166731 /DB_XREF=gi:46181161 /DB_XREF=998414 /TID=Ssc.17937.1 /CNT=2 /FEA=EST /TIER=ConsEnd /STK=2 /UG=Ssc.17937 /UG_TITLE=Transcribed locus /REP_ORG=S. scrofa	--	---	---	---	---	---	---	--	---	---	---	---	---	---	288.263	A	227.988	A	27.1276	A	555.637	P	593.606	P	771.141	P	819.464	P	776.227	P	823.594	P	--
3281	Ssc.17942.1.A1_at	0.0390082	0.0685	685.72	9.42148	1.71765	1177.83	10.2019	1.42492	1678.31	10.7128	2.44752	Sus scrofa		CF176409	gb:CF176409 /DB_XREF=gi:33288185 /DB_XREF=800488 /TID=Ssc.17942.1 /CNT=2 /FEA=EST /TIER=ConsEnd /STK=2 /UG=Ssc.17942 /UG_TITLE=Transcribed locus /REP_ORG=S. scrofa	--	---	---	---	---	---	---	--	---	---	---	---	---	---	605.954	P	1002.16	P	651.158	A	1272.31	P	1082.8	P	1176.25	P	2474.88	P	994.934	P	1927.39	P	--
2869	Ssc.17946.1.A1_at	0.017199	0.0345	348.04	8.44311	1.47497	513.35	9.0038	1.52946	785.15	9.61682	2.25592	Sus scrofa		CF176437	gb:CF176437 /DB_XREF=gi:33288213 /DB_XREF=800526 /TID=Ssc.17946.1 /CNT=2 /FEA=EST /TIER=ConsEnd /STK=2 /UG=Ssc.17946 /UG_TITLE=Transcribed locus /REP_ORG=S. scrofa	--	---	---	---	---	---	---	--	---	---	---	---	---	---	384.964	A	248.416	A	540.657	A	509.355	P	612.716	P	429.88	P	823.725	P	703.738	P	838.23	P	--
2670	Ssc.18001.1.A1_at	0.0106888	0.023	439.38	8.77933	0.340798	149.74	7.22632	1.00761	150.88	7.23726	0.343393	Sus scrofa		CF178787	gb:CF178787 /DB_XREF=gi:33290563 /DB_XREF=808303 /TID=Ssc.18001.1 /CNT=1 /FEA=EST /TIER=ConsEnd /STK=1 /UG=Ssc.18001 /UG_TITLE=Transcribed locus /REP_ORG=S. scrofa	--	---	---	---	---	---	---	--	---	---	---	---	---	---	349.511	A	388.705	A	765.702	A	131.85	P	134.022	P	188.438	P	118.714	P	229.914	P	126.341	P	--
1835	Ssc.18014.1.A1_at	0.0019641	0.00612	1041.29	10.0242	1.54155	1605.2	10.6485	1.41303	2268.2	11.1473	2.17826	Sus scrofa		CF180374	gb:CF180374 /DB_XREF=gi:33292150 /DB_XREF=815470 /TID=Ssc.18014.1 /CNT=1 /FEA=EST /TIER=ConsEnd /STK=1 /UG=Ssc.18014 /UG_TITLE=Transcribed locus /REP_ORG=S. scrofa	--	---	---	---	---	---	---	--	---	---	---	---	---	---	1369.77	P	897.649	P	1126.12	P	1665.34	P	1478.55	P	1665.89	P	2077.59	P	2617.16	P	2154.52	P	--
1744	Ssc.18040.1.A1_at	0.0016189	0.00531	766.06	9.58131	0.228233	174.84	7.44989	1.67782	293.35	8.19648	0.382933	Sus scrofa		CF180684	gb:CF180684 /DB_XREF=gi:33292460 /DB_XREF=815828 /TID=Ssc.18040.1 /CNT=1 /FEA=EST /TIER=ConsEnd /STK=1 /UG=Ssc.18040 /UG_TITLE=Transcribed locus /REP_ORG=S. scrofa	--	---	---	---	---	---	---	--	---	---	---	---	---	---	933.371	P	636.246	P	928.386	A	176.697	P	123.301	A	243.302	P	346.644	P	335.175	P	218.13	P	--
2916	Ssc.18041.1.S1_at	0.0188805	0.0372	209.28	7.70929	0.351061	73.47	6.19908	1.41391	103.88	6.69877	0.496369	Sus scrofa		CF180688	gb:CF180688 /DB_XREF=gi:33292464 /DB_XREF=815832 /TID=Ssc.18041.1 /CNT=4 /FEA=EST /TIER=ConsEnd /STK=2 /UG=Ssc.18041 /UG_TITLE=Transcribed locus /REP_ORG=S. scrofa	--	---	---	---	---	---	---	--	---	---	---	---	---	---	119.689	A	261.714	A	358.881	A	71.4734	P	71.1381	P	77.3425	P	115.043	P	91.3169	P	107.123	P	--
2193	Ssc.18282.1.S1_at	0.0037707	0.00985	656.23	9.35806	0.662725	434.9	8.76454	0.736192	320.17	8.32269	0.487893	Sus scrofa		CK461683	gb:CK461683 /DB_XREF=gi:40832964 /DB_XREF=932424 /TID=Ssc.18282.1 /CNT=9 /FEA=EST /TIER=ConsEnd /STK=2 /UG=Ssc.18282 /UG_TITLE=Transcribed locus /REP_ORG=S. scrofa	--	---	---	---	---	---	---	--	---	---	---	---	---	---	624.716	A	755.451	P	734.351	A	491.092	P	417.657	P	397.73	P	327.884	P	254.508	P	394.835	P	--
3267	Ssc.18307.1.A1_at	0.0379159	0.0668	80.49	6.33074	3.47584	279.77	8.1281	1.37631	385.05	8.5889	4.78382	Sus scrofa		BQ597547	gb:BQ597547 /DB_XREF=gi:21544273 /DB_XREF=MI-P-A2-aez-g-08-1-UM.s1 /CLONE=MI-P-A2-aez-g-08-1-UM /TID=Ssc.18307.1 /CNT=4 /FEA=EST /TIER=ConsEnd /STK=3 /UG=Ssc.18307 /UG_TITLE=Transcribed locus /REP_ORG=S. scrofa	--	---	---	---	---	---	---	--	---	---	---	---	---	---	53.0336	A	257.328	A	46.8575	A	219.322	P	360.813	P	274.43	P	485.408	P	340.543	P	346.71	P	--
901	Ssc.1832.1.S1_at	0.0002205	0.00138	659.49	9.36521	3.57447	2357.33	11.2029	0.778745	1835.76	10.8422	2.78361	Sus scrofa		BI404897	gb:BI404897 /DB_XREF=gi:15184110 /DB_XREF=MI-P-NA-aeg-e-02-1-UM.s1.ab1 /CLONE=MI-P-NA-aeg-e-02-1-UM.ab1 /TID=Ssc.1832.1 /CNT=9 /FEA=EST /TIER=ConsEnd /STK=0 /UG=Ssc.1832 /UG_TITLE=Transcribed locus, highly similar to XP_343321.1 similar to MADP-1 protein	--	---	---	---	---	---	---	--	---	---	---	---	---	---	819.264	P	577.586	P	743.38	P	2454.21	P	2060.66	P	2568.84	P	2253.47	P	1493.4	P	1845.51	P	--
1332	Ssc.18337.1.A1_at	0.0006278	0.00268	228.45	7.83573	1.8524	423.18	8.72513	0.519188	219.71	7.77946	0.961742	Sus scrofa		CF789283	gb:CF789283 /DB_XREF=gi:37793844 /DB_XREF=866540 /TID=Ssc.18337.1 /CNT=2 /FEA=EST /TIER=ConsEnd /STK=1 /UG=Ssc.18337 /UG_TITLE=Transcribed locus /REP_ORG=S. scrofa	--	---	---	---	---	---	---	--	---	---	---	---	---	---	240.375	A	258.868	A	234.992	A	424.091	P	440.491	P	402.335	P	180.078	P	247.296	P	239.08	P	--
2485	Ssc.18351.2.A1_at	0.0072132	0.0167	442.73	8.79028	0.452578	200.37	7.64652	0.889904	178.31	7.47824	0.402751	Sus scrofa		CA781022	gb:CA781022 /DB_XREF=gi:26019042 /DB_XREF=mpl384-7_x15_J14 /CLONE=pSPORT1 /TID=Ssc.18351.2 /CNT=1 /FEA=EST /TIER=ConsEnd /STK=0 /UG=Ssc.18351 /UG_TITLE=Transcribed locus, moderately similar to NP_078916.2 ischemiareperfusion inducible protein (Homo sapie	--	---	---	---	---	---	---	--	---	---	---	---	---	---	722.809	P	401.206	A	366.979	A	201.88	P	175.202	P	225.561	P	170.845	P	168.59	P	197.6	P	--
2242	Ssc.18424.1.A1_at	0.0041667	0.0107	295.63	8.20765	0.403173	119.19	6.89712	1.44685	172.45	7.43003	0.583331	Sus scrofa		CF180794	gb:CF180794 /DB_XREF=gi:33292570 /DB_XREF=815949 /TID=Ssc.18424.1 /CNT=1 /FEA=EST /TIER=ConsEnd /STK=1 /UG=Ssc.18424 /UG_TITLE=Transcribed locus /REP_ORG=S. scrofa	--	---	---	---	---	---	---	--	---	---	---	---	---	---	304.779	A	232.357	A	447.443	A	110.696	A	109.809	M	138.163	P	151.464	P	177.858	P	191.132	P	--
732	Ssc.18443.2.A1_at	0.0001287	0.000985	2966.93	11.5348	0.396946	1177.71	10.2018	1.53485	1807.61	10.8199	0.609253	Sus scrofa		CF175958	gb:CF175958 /DB_XREF=gi:33287734 /DB_XREF=799974 /TID=Ssc.18443.2 /CNT=1 /FEA=EST /TIER=ConsEnd /STK=1 /UG=Ssc.18443 /UG_TITLE=Transcribed locus, moderately similar to XP_376487.1 chromosome 6 open reading frame 26 (Homo sapiens) /REP_ORG=S. scrofa	--	---	---	---	---	---	---	--	---	---	---	---	---	---	3152.74	P	2856.41	P	3556.61	P	1134.01	P	1159.48	P	1232.08	P	2175.07	P	1677.61	P	1624.98	P	--
2186	Ssc.18646.1.A1_at	0.0037116	0.00973	31.87	4.99413	9.07091	289.09	8.17537	1.11301	321.76	8.32984	10.096	Sus scrofa		CF360094	gb:CF360094 /DB_XREF=gi:34157468 /DB_XREF=821396 /TID=Ssc.18646.1 /CNT=1 /FEA=EST /TIER=ConsEnd /STK=1 /UG=Ssc.18646 /UG_TITLE=Transcribed locus /REP_ORG=S. scrofa	--	---	---	---	---	---	---	--	---	---	---	---	---	---	66.3972	A	11.7416	A	50.9102	A	314.319	P	328.992	P	231.717	P	383.699	P	251.26	M	346.897	P	--
382	Ssc.18649.1.S1_at	2.69e-05	0.000385	1367.77	10.4176	0.950247	1299.72	10.344	2.22421	2890.85	11.4973	2.11355	Sus scrofa		BX916254	gb:BX916254 /DB_XREF=gi:41133033 /DB_XREF=BX916254 /CLONE=scan0029d.c.09 /TID=Ssc.18649.1 /CNT=5 /FEA=EST /TIER=ConsEnd /STK=3 /UG=Ssc.18649 /UG_TITLE=Transcribed locus, moderately similar to NP_115998.2 cytochrome c oxidase subunit IV isoform 2 (lung) (	--	---	---	---	---	---	---	--	---	---	---	---	---	---	1495.89	P	1484.56	P	1413.07	A	1307.02	P	1382.52	P	1205	P	3023.63	P	2594.2	P	3092.01	P	--
2420	Ssc.1869.1.S1_at	0.0061573	0.0146	256.27	8.00152	0.105514	27.04	4.75702	2.15126	58.17	5.8622	0.226987	Sus scrofa		CF788978	gb:CF788978 /DB_XREF=gi:37793539 /DB_XREF=866216 /TID=Ssc.1869.1 /CNT=5 /FEA=EST /TIER=ConsEnd /STK=1 /UG=Ssc.1869 /UG_TITLE=Transcribed locus /REP_ORG=S. scrofa	--	---	---	---	---	---	---	--	---	---	---	---	---	---	228.609	A	200.355	A	450.647	A	46.9189	P	40.6386	P	10.2777	A	61.8721	P	51.658	P	61.8393	P	--
2833	Ssc.18722.1.S1_at	0.0154635	0.0314	431.8	8.75422	0.47742	206.15	7.68755	0.74504	153.59	7.26294	0.355697	Sus scrofa		CF365582	gb:CF365582 /DB_XREF=gi:34168300 /DB_XREF=836218 /TID=Ssc.18722.1 /CNT=9 /FEA=EST /TIER=ConsEnd /STK=1 /UG=Ssc.18722 /UG_TITLE=Transcribed locus /REP_ORG=S. scrofa	--	---	---	---	---	---	---	--	---	---	---	---	---	---	435.091	A	470.469	A	482.331	A	175.728	P	226.66	P	218.139	P	112.253	P	278.745	P	116.242	P	--
2597	Ssc.18796.1.A1_at	0.009333	0.0206	19.66	4.29719	10.0102	196.8	7.62059	1.33775	263.27	8.0404	13.3911	Sus scrofa		CF362261	gb:CF362261 /DB_XREF=gi:34161745 /DB_XREF=829520 /TID=Ssc.18796.1 /CNT=1 /FEA=EST /TIER=ConsEnd /STK=1 /UG=Ssc.18796 /UG_TITLE=Transcribed locus /REP_ORG=S. scrofa	--	---	---	---	---	---	---	--	---	---	---	---	---	---	8.44866	A	9.2068	A	93.2037	A	174.702	P	187.399	P	230.896	P	239.016	P	311.638	P	245.93	P	--
2563	Ssc.1880.1.S1_at	0.0085947	0.0192	396.61	8.63158	0.608078	241.17	7.91391	0.569349	137.31	7.10129	0.346209	Sus scrofa		CO943367	gb:CO943367 /DB_XREF=gi:51310126 /DB_XREF=UMC-p2mm4-012-c06 /TID=Ssc.1880.1 /CNT=3 /FEA=EST /TIER=ConsEnd /STK=2 /UG=Ssc.1880 /UG_TITLE=Transcribed locus /REP_ORG=S. scrofa	--	---	---	---	---	---	---	--	---	---	---	---	---	---	412.259	P	267.132	A	694.721	P	222.503	P	260.789	P	239.748	P	125.456	P	135.272	P	153.135	P	--
2859	Ssc.18814.1.A1_at	0.0168117	0.0338	31.9	4.99548	7.89216	251.76	7.97591	1.7326	436.2	8.76885	13.674	Sus scrofa		CF362545	gb:CF362545 /DB_XREF=gi:34162313 /DB_XREF=830235 /TID=Ssc.18814.1 /CNT=1 /FEA=EST /TIER=ConsEnd /STK=1 /UG=Ssc.18814 /UG_TITLE=Transcribed locus /REP_ORG=S. scrofa	--	---	---	---	---	---	---	--	---	---	---	---	---	---	146.355	A	27.1885	A	8.84502	A	231.621	P	318.757	P	214.358	P	398.671	P	486.437	P	429.645	P	--
2795	Ssc.18831.1.A1_at	0.0142682	0.0293	172.19	7.42786	0.360416	62.06	5.95559	0.404125	25.08	4.64847	0.145653	Sus scrofa		CF362823	gb:CF362823 /DB_XREF=gi:34162861 /DB_XREF=830619 /TID=Ssc.18831.1 /CNT=1 /FEA=EST /TIER=ConsEnd /STK=1 /UG=Ssc.18831 /UG_TITLE=Transcribed locus /REP_ORG=S. scrofa	--	---	---	---	---	---	---	--	---	---	---	---	---	---	185.305	A	280.468	A	120.463	A	50.0562	P	74.707	P	63.3875	M	5.75312	A	45.0759	P	35.1511	M	--
3398	Ssc.18838.1.A1_at	0.0488179	0.0828	350.84	8.45467	2.60495	913.92	9.83592	0.843509	770.9	9.5904	2.1973	Sus scrofa		CF362928	gb:CF362928 /DB_XREF=gi:34163069 /DB_XREF=830732 /TID=Ssc.18838.1 /CNT=1 /FEA=EST /TIER=ConsEnd /STK=1 /UG=Ssc.18838 /UG_TITLE=Transcribed locus /REP_ORG=S. scrofa	--	---	---	---	---	---	---	--	---	---	---	---	---	---	263.866	A	275.695	A	728.004	A	782.256	P	837.607	P	1155.39	P	612.641	P	1146.18	P	654.999	P	--
391	Ssc.18900.1.A1_at	2.85e-05	0.000399	14.6	3.8679	12.4219	181.36	7.50271	0.596328	108.15	6.75689	7.40753	Sus scrofa		CF365499	gb:CF365499 /DB_XREF=gi:34168142 /DB_XREF=836133 /TID=Ssc.18900.1 /CNT=1 /FEA=EST /TIER=ConsEnd /STK=1 /UG=Ssc.18900 /UG_TITLE=Transcribed locus /REP_ORG=S. scrofa	--	---	---	---	---	---	---	--	---	---	---	---	---	---	17.4772	A	10.7656	A	20.2921	A	150.651	P	159.748	P	245.819	P	103.982	P	108.95	P	112.105	P	--
3322	Ssc.18950.1.A1_at	0.0424667	0.0736	45.01	5.49217	8.44124	379.94	8.56963	1.36395	518.22	9.01742	11.5134	Sus scrofa		CF364970	gb:CF364970 /DB_XREF=gi:34167090 /DB_XREF=835566 /TID=Ssc.18950.1 /CNT=1 /FEA=EST /TIER=ConsEnd /STK=1 /UG=Ssc.18950 /UG_TITLE=Transcribed locus /REP_ORG=S. scrofa	--	---	---	---	---	---	---	--	---	---	---	---	---	---	263.594	A	42.4129	A	0.333577	A	390.664	P	408.967	P	340.442	P	409.539	P	523.03	P	652.269	P	--
1639	Ssc.19011.1.S1_at	0.0013076	0.00456	286.28	8.16128	0.638466	182.78	7.51396	0.542838	99.22	6.63256	0.346584	Sus scrofa		CF787184	gb:CF787184 /DB_XREF=gi:37791745 /DB_XREF=855056 /TID=Ssc.19011.1 /CNT=5 /FEA=EST /TIER=ConsEnd /STK=0 /UG=Ssc.19011 /UG_TITLE=Transcribed locus /REP_ORG=S. scrofa	--	---	---	---	---	---	---	--	---	---	---	---	---	---	262.048	A	347.606	A	315.88	A	214.232	P	145.082	P	194.848	P	79.6941	P	119.769	P	102.75	P	--
2021	Ssc.19017.1.A1_at	0.002724	0.00772	335.13	8.38858	0.465461	155.99	7.28531	2.08975	325.98	8.34864	0.972697	Sus scrofa		CF367851	gb:CF367851 /DB_XREF=gi:34172794 /DB_XREF=852430 /TID=Ssc.19017.1 /CNT=2 /FEA=EST /TIER=ConsEnd /STK=1 /UG=Ssc.19017 /UG_TITLE=Transcribed locus /REP_ORG=S. scrofa	--	---	---	---	---	---	---	--	---	---	---	---	---	---	315.356	A	347.056	A	421.753	A	144.725	P	188.214	P	138.195	P	332.451	P	405.691	P	257.836	P	--
3253	Ssc.19053.1.A1_at	0.0369416	0.0654	60.59	5.92101	9.29675	563.29	9.13773	1.09942	619.29	9.27447	10.221	Sus scrofa		CF367145	gb:CF367145 /DB_XREF=gi:34171409 /DB_XREF=841869 /TID=Ssc.19053.1 /CNT=2 /FEA=EST /TIER=ConsEnd /STK=0 /UG=Ssc.19053 /UG_TITLE=Transcribed locus /REP_ORG=S. scrofa	--	---	---	---	---	---	---	--	---	---	---	---	---	---	258.261	A	11.3475	A	93.0813	A	562.539	P	610.967	P	515.737	P	604.363	P	810.889	P	486.536	P	--
3345	Ssc.19161.1.A1_at	0.0440297	0.0758	71.72	6.1643	5.33784	382.83	8.58056	0.745109	285.25	8.15608	3.97727	Sus scrofa		CF368794	gb:CF368794 /DB_XREF=gi:34174662 /DB_XREF=853484 /TID=Ssc.19161.1 /CNT=1 /FEA=EST /TIER=ConsEnd /STK=1 /UG=Ssc.19161 /UG_TITLE=Transcribed locus /REP_ORG=S. scrofa	--	---	---	---	---	---	---	--	---	---	---	---	---	---	259.195	A	29.8828	A	58.3996	A	366.542	P	349.393	P	434.492	P	285.665	P	362.738	P	224.873	P	--
619	Ssc.19216.2.A1_at	8.27e-05	0.000746	21.66	4.43696	5.77378	125.06	6.96648	0.944427	118.11	6.88399	5.45291	Sus scrofa		CF366222	gb:CF366222 /DB_XREF=gi:34169598 /DB_XREF=836918 /TID=Ssc.19216.2 /CNT=1 /FEA=EST /TIER=ConsEnd /STK=1 /UG=Ssc.19216 /UG_TITLE=Transcribed locus /REP_ORG=S. scrofa	--	---	---	---	---	---	---	--	---	---	---	---	---	---	19.3296	A	19.8609	A	32.4447	A	110.501	A	145.074	M	120.999	P	91.0477	P	134.304	P	135.26	P	--
1009	Ssc.19270.2.A1_at	0.0002777	0.00155	510.33	8.99529	1.2034	614.13	9.2624	0.481885	295.94	8.20916	0.579899	Sus scrofa		BX670733	gb:BX670733 /DB_XREF=gi:37981556 /DB_XREF=BX670733 /CLONE=scac0034i.c.12 /TID=Ssc.19270.2 /CNT=1 /FEA=EST /TIER=ConsEnd /STK=1 /UG=Ssc.19270 /UG_TITLE=Transcribed locus /REP_ORG=S. scrofa	--	---	---	---	---	---	---	--	---	---	---	---	---	---	560.681	A	563.345	P	516.036	A	665.991	P	590.311	P	584.298	P	336.396	P	259.667	P	297.891	P	--
2120	Ssc.19304.1.A1_at	0.0033019	0.00892	1060.43	10.0504	2.0723	2197.53	11.1017	0.481645	1058.43	10.0477	0.998114	Sus scrofa		BE032545	gb:BE032545 /DB_XREF=gi:8327554 /DB_XREF=131946 /TID=Ssc.19304.1 /CNT=11 /FEA=EST /TIER=ConsEnd /STK=0 /UG=Ssc.19304 /UG_TITLE=Transcribed locus /REP_ORG=S. scrofa	--	---	---	---	---	---	---	--	---	---	---	---	---	---	1020.09	P	1191.83	P	1202.86	P	1901.64	P	2095.93	P	2640.55	P	833.827	P	1051.17	P	1358.12	P	--
2025	Ssc.19380.1.A1_at	0.0027529	0.00779	338.52	8.4031	1.26247	427.37	8.73934	0.428107	182.96	7.51538	0.54047	Sus scrofa		CF368513	gb:CF368513 /DB_XREF=gi:34174103 /DB_XREF=853168 /TID=Ssc.19380.1 /CNT=2 /FEA=EST /TIER=ConsEnd /STK=2 /UG=Ssc.19380 /UG_TITLE=Transcribed locus /REP_ORG=S. scrofa	--	---	---	---	---	---	---	--	---	---	---	---	---	---	319.387	A	309.868	A	480.706	A	475.181	P	375.41	P	433.939	P	156.923	P	174.563	P	224.458	P	--
2612	Ssc.19442.1.A1_at	0.0095062	0.0209	18.31	4.19456	6.22228	113.93	6.832	0.853945	97.29	6.60422	5.31349	Sus scrofa		CF363086	gb:CF363086 /DB_XREF=gi:34163383 /DB_XREF=830911 /TID=Ssc.19442.1 /CNT=2 /FEA=EST /TIER=ConsEnd /STK=2 /UG=Ssc.19442 /UG_TITLE=Transcribed locus /REP_ORG=S. scrofa	--	---	---	---	---	---	---	--	---	---	---	---	---	---	19.7696	A	4.6387	A	38.0788	A	165.651	P	63.3017	P	139.854	P	113.302	P	62.834	P	129.864	P	--
3355	Ssc.19516.1.A1_at	0.0450274	0.0773	90.17	6.49458	3.19341	287.95	8.16967	2.13006	613.35	9.26057	6.80215	Sus scrofa		CF365865	gb:CF365865 /DB_XREF=gi:34168893 /DB_XREF=836522 /TID=Ssc.19516.1 /CNT=2 /FEA=EST /TIER=ConsEnd /STK=2 /UG=Ssc.19516 /UG_TITLE=Transcribed locus /REP_ORG=S. scrofa	--	---	---	---	---	---	---	--	---	---	---	---	---	---	144.72	A	23.8443	A	260.523	A	320.429	P	315.044	P	234.544	P	703.645	P	604.15	P	544.914	P	--
1500	Ssc.19534.2.A1_at	0.0009024	0.00343	14.16	3.82375	10.1285	143.42	7.1641	0.922884	132.36	7.04832	9.34746	Sus scrofa		CF365423	gb:CF365423 /DB_XREF=gi:34167987 /DB_XREF=836052 /TID=Ssc.19534.2 /CNT=1 /FEA=EST /TIER=ConsEnd /STK=1 /UG=Ssc.19534 /UG_TITLE=Transcribed locus /REP_ORG=S. scrofa	--	---	---	---	---	---	---	--	---	---	---	---	---	---	8.39398	A	7.86717	A	34.8171	A	190.146	P	108.319	P	142.052	P	135.649	P	134.24	P	127.837	P	--
586	Ssc.19615.1.A1_a_at	7.48e-05	0.00071	5252.57	12.3588	0.48897	2568.35	11.3266	0.910931	2339.59	11.192	0.445418	Sus scrofa		BG608686	gb:BG608686 /DB_XREF=gi:13658664 /DB_XREF=307348 /TID=Ssc.19615.1 /CNT=5 /FEA=EST /TIER=ConsEnd /STK=0 /UG=Ssc.19615 /UG_TITLE=Transcribed locus, moderately similar to NP_066957.2 mitochondrial ribosomal protein L23 (Homo sapiens) /REP_ORG=S. scrofa	--	---	---	---	---	---	---	--	---	---	---	---	---	---	5058.05	P	5422.08	P	6480.18	P	2580.37	P	2399.13	P	2714.07	P	2622.39	P	2101.53	P	2332.85	P	--
65	Ssc.19873.2.S1_at	8e-07	6.06e-05	11.58	3.53356	36.1002	418.04	8.7075	1.28351	536.56	9.0676	46.3351	Sus scrofa		BP170185	gb:BP170185 /DB_XREF=gi:40419658 /DB_XREF=BP170185 /CLONE=UTR010034B07 /TID=Ssc.19873.2 /CNT=14 /FEA=EST /TIER=ConsEnd /STK=0 /UG=Ssc.19873 /UG_TITLE=Transcribed locus /REP_ORG=S. scrofa	--	---	---	---	---	---	---	--	---	---	---	---	---	---	8.53022	A	8.72997	A	19.0546	A	453.195	P	382.933	P	417.488	P	492.524	P	555.68	P	566.631	P	--
740	Ssc.19959.1.S1_at	0.0001332	0.00101	492.08	8.94275	3.6009	1771.93	10.7911	0.75639	1340.27	10.3883	2.72368	Sus scrofa		CN163183	gb:CN163183 /DB_XREF=gi:46177613 /DB_XREF=952659 /TID=Ssc.19959.1 /CNT=9 /FEA=EST /TIER=ConsEnd /STK=3 /UG=Ssc.19959 /UG_TITLE=Transcribed locus /REP_ORG=S. scrofa	--	---	---	---	---	---	---	--	---	---	---	---	---	---	433.707	A	539.234	P	624.812	A	1893.33	P	1844	P	1580.34	P	1072.99	P	1453.1	P	1550.21	P	--
3389	Ssc.2022.1.S1_at	0.0480735	0.0817	342.65	8.42059	0.411178	140.89	7.13843	1.4632	206.15	7.68755	0.601634	Sus scrofa		BE235292	gb:BE235292 /DB_XREF=gi:9020010 /DB_XREF=142711 /TID=Ssc.2022.1 /CNT=3 /FEA=EST /TIER=ConsEnd /STK=0 /UG=Ssc.2022 /UG_TITLE=Transcribed locus /REP_ORG=S. scrofa	--	---	---	---	---	---	---	--	---	---	---	---	---	---	276.04	A	369.359	A	483.878	A	171.167	P	95.1151	M	170.37	P	214.945	P	302.307	P	135.353	P	--
2359	Ssc.20560.1.S1_at	0.0053181	0.0129	592.29	9.21016	0.265596	157.31	7.29747	1.38459	217.81	7.76693	0.367742	Sus scrofa		BX675947	gb:BX675947 /DB_XREF=gi:38010082 /DB_XREF=BX675947 /CLONE=scac0029i.n.15 /TID=Ssc.20560.1 /CNT=4 /FEA=EST /TIER=ConsEnd /STK=1 /UG=Ssc.20560 /UG_TITLE=Transcribed locus /REP_ORG=S. scrofa	--	---	---	---	---	---	---	--	---	---	---	---	---	---	346.706	A	890.214	P	825.602	A	144.861	P	183.192	P	145.484	P	259.372	P	190.67	P	209.753	P	--
1719	Ssc.20598.1.A1_at	0.0015317	0.0051	641.03	9.32425	2.76845	1774.66	10.7933	0.993356	1762.87	10.7837	2.75006	Sus scrofa		CK458950	gb:CK458950 /DB_XREF=gi:40830231 /DB_XREF=923390 /TID=Ssc.20598.1 /CNT=17 /FEA=EST /TIER=Stack /STK=10 /UG=Ssc.20598 /UG_TITLE=Transcribed locus, moderately similar to NP_000909.2 procollagen-proline, 2-oxoglutarate 4-dioxygenase (proline 4-hydroxylase),	--	---	---	---	---	---	---	--	---	---	---	---	---	---	728.942	M	456.911	P	969.892	P	1794.37	P	1851.81	P	1668.16	P	1621.25	P	1879.14	P	1805.32	P	--
2780	Ssc.20705.1.A1_at	0.013705	0.0283	277.43	8.11598	1.7948	497.93	8.9598	1.30075	647.68	9.33914	2.33457	Sus scrofa		CN157828	gb:CN157828 /DB_XREF=gi:46172258 /DB_XREF=946560 /TID=Ssc.20705.1 /CNT=7 /FEA=EST /TIER=ConsEnd /STK=5 /UG=Ssc.20705 /UG_TITLE=Transcribed locus /REP_ORG=S. scrofa	--	---	---	---	---	---	---	--	---	---	---	---	---	---	402.141	A	314.525	A	207.043	A	448.493	P	498.736	P	547.355	P	755.063	P	684.048	P	528.096	P	--
3055	Ssc.20832.1.S1_at	0.0244037	0.046	394.87	8.62523	0.500646	197.69	7.6271	0.681117	134.65	7.07307	0.340998	Sus scrofa		BX676279	gb:BX676279 /DB_XREF=gi:38010414 /DB_XREF=BX676279 /CLONE=scac0029i.i.23 /TID=Ssc.20832.1 /CNT=17 /FEA=EST /TIER=ConsEnd /STK=5 /UG=Ssc.20832 /UG_TITLE=Transcribed locus /REP_ORG=S. scrofa	--	---	---	---	---	---	---	--	---	---	---	---	---	---	279.44	A	396.967	A	680.664	A	186.468	P	192.714	P	213.23	P	184.765	P	82.7781	A	160.228	P	--
3393	Ssc.2102.1.S1_at	0.0484049	0.0822	463.53	8.85652	0.739348	342.71	8.42084	1.5657	536.58	9.06765	1.15759	Sus scrofa		BE012640	gb:BE012640 /DB_XREF=gi:8273568 /DB_XREF=122274 /TID=Ssc.2102.1 /CNT=5 /FEA=EST /TIER=ConsEnd /STK=0 /UG=Ssc.2102 /UG_TITLE=Transcribed locus /REP_ORG=S. scrofa	--	---	---	---	---	---	---	--	---	---	---	---	---	---	607.782	P	538.137	A	373.442	A	321.272	P	334.68	P	371.25	P	558.447	P	550.846	P	504.18	P	--
1281	Ssc.2102.2.S1_at	0.0005461	0.00242	36.38	5.18507	7.06817	257.14	8.00641	1.46259	376.09	8.55493	10.3378	Sus scrofa		BP164892	gb:BP164892 /DB_XREF=gi:40414365 /DB_XREF=BP164892 /CLONE=THY010049E06 /TID=Ssc.2102.2 /CNT=6 /FEA=EST /TIER=ConsEnd /STK=0 /UG=Ssc.2102 /UG_TITLE=Transcribed locus /REP_ORG=S. scrofa	--	---	---	---	---	---	---	--	---	---	---	---	---	---	61.3888	A	47.2884	A	20.3408	A	287.671	P	246.22	P	238.05	P	303.35	P	437.044	P	402.826	P	--
2329	Ssc.21077.1.S1_at	0.0050203	0.0124	435.8	8.76752	3.39931	1481.42	10.5328	0.885583	1311.92	10.3575	3.01037	Sus scrofa		BX676555	gb:BX676555 /DB_XREF=gi:38010691 /DB_XREF=BX676555 /CLONE=scac0030i.g.08 /TID=Ssc.21077.1 /CNT=5 /FEA=EST /TIER=ConsEnd /STK=2 /UG=Ssc.21077 /UG_TITLE=Transcribed locus /REP_ORG=S. scrofa	--	---	---	---	---	---	---	--	---	---	---	---	---	---	680.399	P	273.059	A	546.341	A	1933.23	P	1239	P	1346.09	P	1408.92	P	1288.46	P	1248.7	P	--
3276	Ssc.21137.2.S1_at	0.0385435	0.0678	56.56	5.82171	4.69289	265.43	8.05219	1.05742	280.67	8.13273	4.96234	Sus scrofa		AW656629	gb:AW656629 /DB_XREF=gi:7422455 /DB_XREF=108978 /TID=Ssc.21137.2 /CNT=2 /FEA=EST /TIER=ConsEnd /STK=0 /UG=Ssc.21137 /UG_TITLE=Transcribed locus /REP_ORG=S. scrofa	--	---	---	---	---	---	---	--	---	---	---	---	---	---	82.3683	A	17.7506	A	151.794	A	247.099	P	311.8	P	240.708	A	247.77	P	385.011	P	232.676	P	--
2937	Ssc.21263.1.S1_at	0.0193998	0.038	371.03	8.53539	0.34008	126.18	6.97934	0.797591	100.64	6.65306	0.271245	Sus scrofa		BX666603	gb:BX666603 /DB_XREF=gi:37856321 /DB_XREF=BX666603 /CLONE=scag0011c.e.01 /TID=Ssc.21263.1 /CNT=2 /FEA=EST /TIER=ConsEnd /STK=1 /UG=Ssc.21263 /UG_TITLE=Transcribed locus, highly similar to NP_005910.1 MADS box transcription enhancer factor 2, polypeptide	--	---	---	---	---	---	---	--	---	---	---	---	---	---	245.047	A	280.503	A	911.312	A	123.332	P	152.26	P	106.11	P	114.089	P	107.836	P	83.17	P	--
2346	Ssc.21272.2.S1_at	0.0051826	0.0127	323.77	8.33883	2.98502	966.46	9.91657	1.08755	1051.07	10.0376	3.24635	Sus scrofa		BX668405	gb:BX668405 /DB_XREF=gi:37976930 /DB_XREF=BX668405 /CLONE=scac0025i.h.08 /TID=Ssc.21272.2 /CNT=3 /FEA=EST /TIER=ConsEnd /STK=0 /UG=Ssc.21272 /UG_TITLE=Transcribed locus /REP_ORG=S. scrofa	--	---	---	---	---	---	---	--	---	---	---	---	---	---	601.74	A	270.142	A	256.062	A	1002.44	P	881.753	P	1012.83	P	1001.73	P	956.531	P	1216.58	P	--
999	Ssc.21298.1.A1_at	0.0002732	0.00154	916.53	9.84004	3.07392	2817.34	11.4601	0.883791	2489.94	11.2819	2.7167	Sus scrofa		CK453128	gb:CK453128 /DB_XREF=gi:40800342 /DB_XREF=908819 /TID=Ssc.21298.1 /CNT=7 /FEA=EST /TIER=ConsEnd /STK=4 /UG=Ssc.21298 /UG_TITLE=Transcribed locus /REP_ORG=S. scrofa	--	---	---	---	---	---	---	--	---	---	---	---	---	---	1006.86	P	1090.32	P	860.072	A	3569.32	P	2292.87	P	2709.86	P	2667.8	P	2387.45	P	2433.17	P	--
2024	Ssc.21304.1.A1_at	0.0027511	0.00779	547.67	9.09716	0.299012	163.76	7.35544	1.38856	227.39	7.82902	0.415195	Sus scrofa		CF790813	gb:CF790813 /DB_XREF=gi:37795374 /DB_XREF=875987 /TID=Ssc.21304.1 /CNT=2 /FEA=EST /TIER=ConsEnd /STK=1 /UG=Ssc.21304 /UG_TITLE=Transcribed locus /REP_ORG=S. scrofa	--	---	---	---	---	---	---	--	---	---	---	---	---	---	466.933	P	596.297	A	723.538	A	150.313	P	185.291	P	156.383	P	193.715	P	350.982	P	173.605	P	--
3292	Ssc.21309.1.A1_at	0.0398061	0.0696	50.59	5.66078	9.81281	496.43	8.95545	1.13114	561.53	9.13322	11.0996	Sus scrofa		CK452305	gb:CK452305 /DB_XREF=gi:40799519 /DB_XREF=907913 /TID=Ssc.21309.1 /CNT=7 /FEA=EST /TIER=ConsEnd /STK=4 /UG=Ssc.21309 /UG_TITLE=Transcribed locus /REP_ORG=S. scrofa	--	---	---	---	---	---	---	--	---	---	---	---	---	---	353.187	A	16.3697	A	27.4656	A	451.956	P	572.33	P	469.05	P	485.497	P	805.309	P	454.642	P	--
1992	Ssc.21341.1.S1_at	0.002582	0.00742	30.04	4.90881	13.7497	413.04	8.69014	0.823649	340.2	8.41024	11.3249	Sus scrofa		CF788414	gb:CF788414 /DB_XREF=gi:37792975 /DB_XREF=860362 /TID=Ssc.21341.1 /CNT=3 /FEA=EST /TIER=ConsEnd /STK=0 /UG=Ssc.21341 /UG_TITLE=Transcribed locus /REP_ORG=S. scrofa	--	---	---	---	---	---	---	--	---	---	---	---	---	---	20.1493	A	99.6378	A	16.5553	A	453.094	P	384.428	P	401.2	P	327.806	P	342.303	P	352.261	P	--
2347	Ssc.21424.1.A1_at	0.0051893	0.0127	53.98	5.75435	16.8149	907.67	9.82602	0.889905	807.74	9.65775	14.9637	Sus scrofa		CK460960	gb:CK460960 /DB_XREF=gi:40832241 /DB_XREF=931284 /TID=Ssc.21424.1 /CNT=4 /FEA=EST /TIER=ConsEnd /STK=2 /UG=Ssc.21424 /UG_TITLE=Transcribed locus /REP_ORG=S. scrofa	--	---	---	---	---	---	---	--	---	---	---	---	---	---	61.8223	A	188.464	A	16.5589	A	792.097	P	895.913	P	1045.03	P	871.18	P	911.551	P	666.218	P	--
387	Ssc.21512.1.A1_at	2.76e-05	0.00039	473.64	8.88765	3.19568	1513.6	10.5638	1.6955	2566.31	11.3255	5.41827	Sus scrofa		CN165828	gb:CN165828 /DB_XREF=gi:46180258 /DB_XREF=996663 /TID=Ssc.21512.1 /CNT=4 /FEA=EST /TIER=ConsEnd /STK=2 /UG=Ssc.21512 /UG_TITLE=Transcribed locus /REP_ORG=S. scrofa	--	---	---	---	---	---	---	--	---	---	---	---	---	---	541.735	P	599.74	A	401.066	P	1506.9	P	1415.34	P	1612.43	P	2584.16	P	2794.29	P	2349.82	P	--
2981	Ssc.21536.2.S1_at	0.0214028	0.0413	82.18	6.36072	9.63105	791.48	9.62841	2.78769	2206.4	11.1075	26.8484	Sus scrofa		CA778421	gb:CA778421 /DB_XREF=gi:26016296 /DB_XREF=MPL384_9_B13 /CLONE=pSPORT1 /TID=Ssc.21536.2 /CNT=2 /FEA=EST /TIER=ConsEnd /STK=0 /UG=Ssc.21536 /UG_TITLE=Transcribed locus /REP_ORG=S. scrofa	--	---	---	---	---	---	---	--	---	---	---	---	---	---	250.272	A	238.991	A	11.3792	A	737.421	P	813.086	P	820.094	P	2129.49	P	2067.79	P	2448.89	P	--
1140	Ssc.2159.2.A1_at	0.0003828	0.0019	17.31	4.11353	9.01906	156.12	7.28651	0.873046	136.3	7.09064	7.87406	Sus scrofa		CN159643	gb:CN159643 /DB_XREF=gi:46174073 /DB_XREF=948733 /TID=Ssc.2159.2 /CNT=2 /FEA=EST /TIER=ConsEnd /STK=2 /UG=Ssc.2159 /UG_TITLE=Transcribed locus /REP_ORG=S. scrofa	--	---	---	---	---	---	---	--	---	---	---	---	---	---	7.59735	A	30.4646	A	20.8919	A	172.402	P	143.834	P	152.186	P	142.157	P	159.848	P	111.874	P	--
2414	Ssc.21594.1.S1_at	0.0060503	0.0144	598.5	9.22521	2.26117	1353.31	10.4023	0.612158	828.44	9.69425	1.38419	Sus scrofa		CO993717	gb:CO993717 /DB_XREF=gi:51352991 /DB_XREF=UMC-pd0fol-005-d07 /TID=Ssc.21594.1 /CNT=6 /FEA=EST /TIER=ConsEnd /STK=2 /UG=Ssc.21594 /UG_TITLE=Transcribed locus /REP_ORG=S. scrofa	--	---	---	---	---	---	---	--	---	---	---	---	---	---	771.824	P	717.367	P	474.849	A	1436.65	P	1500.05	P	1140.6	P	844.148	P	778.622	P	868.424	P	--
273	Ssc.21607.1.A1_at	1.19e-05	0.000235	2468.76	11.2696	1.06199	2621.81	11.3563	0.203081	532.44	9.05648	0.215671	Sus scrofa		CB472778	gb:CB472778 /DB_XREF=gi:29279164 /DB_XREF=sn59_F11.f /TID=Ssc.21607.1 /CNT=13 /FEA=EST /TIER=Stack /STK=6 /UG=Ssc.21607 /UG_TITLE=Transcribed locus, weakly similar to NP_689686.1 hypothetical protein FLJ32214 (Homo sapiens) /REP_ORG=S. scrofa	--	---	---	---	---	---	---	--	---	---	---	---	---	---	2965.33	P	2877.2	P	2162.8	P	2799.73	P	2451.76	P	2603.79	P	525.191	P	489.53	P	589.393	P	--
3199	Ssc.21612.1.A1_at	0.032501	0.0585	370.88	8.53481	2.06355	765.33	9.57994	1.188	909.21	9.82847	2.45149	Sus scrofa		CO986402	gb:CO986402 /DB_XREF=gi:51345669 /DB_XREF=UMC-pd10en3-002-a11 /TID=Ssc.21612.1 /CNT=3 /FEA=EST /TIER=ConsEnd /STK=2 /UG=Ssc.21612 /UG_TITLE=Transcribed locus /REP_ORG=S. scrofa	--	---	---	---	---	---	---	--	---	---	---	---	---	---	285.674	A	315.022	A	695.212	A	868.289	P	796.859	P	642.542	P	665.377	P	949.47	P	1194.39	P	--
558	Ssc.21637.1.S1_at	6.8e-05	0.000678	330.52	8.36859	0.206553	68.27	6.09318	1.12582	76.86	6.26416	0.232543	Sus scrofa		CF788956	gb:CF788956 /DB_XREF=gi:37793517 /DB_XREF=866191 /TID=Ssc.21637.1 /CNT=2 /FEA=EST /TIER=ConsEnd /STK=1 /UG=Ssc.21637 /UG_TITLE=Transcribed locus /REP_ORG=S. scrofa	--	---	---	---	---	---	---	--	---	---	---	---	---	---	297.043	A	300.705	A	495.748	A	66.2857	P	68.9951	M	69.0079	A	94.0932	P	71.2875	P	67.9485	P	--
2892	Ssc.21938.1.S1_at	0.0182669	0.0363	23.9	4.57894	8.77824	209.8	7.71287	0.715157	150.04	7.2292	6.27782	Sus scrofa		CK462471	gb:CK462471 /DB_XREF=gi:40833752 /DB_XREF=933273 /TID=Ssc.21938.1 /CNT=8 /FEA=EST /TIER=ConsEnd /STK=3 /UG=Ssc.21938 /UG_TITLE=Transcribed locus /REP_ORG=S. scrofa	--	---	---	---	---	---	---	--	---	---	---	---	---	---	16.4342	A	6.80631	A	101.872	A	233.372	P	181.058	P	216.73	P	165.082	P	169.255	P	121.368	P	--
1302	Ssc.22060.1.A1_at	0.000578	0.00253	715.89	9.48359	1.78912	1280.81	10.3228	1.2513	1602.68	10.6463	2.23872	Sus scrofa		CF175803	gb:CF175803 /DB_XREF=gi:33287579 /DB_XREF=799801 /TID=Ssc.22060.1 /CNT=5 /FEA=EST /TIER=ConsEnd /STK=4 /UG=Ssc.22060 /UG_TITLE=Transcribed locus /REP_ORG=S. scrofa	--	---	---	---	---	---	---	--	---	---	---	---	---	---	752.305	P	796.099	P	751.286	A	1235.94	P	1308.52	P	1288.46	P	1291.39	P	1962.66	P	1630.56	P	--
118	Ssc.22060.2.S1_at	2.2e-06	9.64e-05	14.76	3.88362	33.0115	487.25	8.92852	1.09371	532.91	9.05775	36.105	Sus scrofa		AJ681190	gb:AJ681190 /DB_XREF=gi:49413780 /DB_XREF=AJ681190 /CLONE=C0001795_F24 /TID=Ssc.22060.2 /CNT=3 /FEA=EST /TIER=ConsEnd /STK=0 /UG=Ssc.22060 /UG_TITLE=Transcribed locus /REP_ORG=S. scrofa	--	---	---	---	---	---	---	--	---	---	---	---	---	---	23.2576	A	11.5149	A	14.7273	A	435.913	P	450.54	P	584.139	P	522.235	P	586.267	P	496.254	P	--
274	Ssc.22092.1.S1_at	1.2e-05	0.000235	921.67	9.84811	3.46155	3190.41	11.6395	0.886551	2828.46	11.4658	3.06884	Sus scrofa		CF365067	gb:CF365067 /DB_XREF=gi:34167283 /DB_XREF=835670 /TID=Ssc.22092.1 /CNT=3 /FEA=EST /TIER=ConsEnd /STK=1 /UG=Ssc.22092 /UG_TITLE=Transcribed locus /REP_ORG=S. scrofa	--	---	---	---	---	---	---	--	---	---	---	---	---	---	963.912	P	1130.95	P	880.781	P	2939.61	P	3291.55	P	3328.48	P	2953.62	P	2954.68	P	2603.05	P	--
2608	Ssc.22092.2.A1_at	0.0094644	0.0208	30.65	4.93782	30.6835	940.45	9.87721	1.04128	979.27	9.93556	31.9501	Sus scrofa		CK456405	gb:CK456405 /DB_XREF=gi:40803619 /DB_XREF=917079 /TID=Ssc.22092.2 /CNT=5 /FEA=EST /TIER=ConsEnd /STK=2 /UG=Ssc.22092 /UG_TITLE=Transcribed locus /REP_ORG=S. scrofa	--	---	---	---	---	---	---	--	---	---	---	---	---	---	250.751	A	11.2108	A	12.5643	A	947.295	P	917.311	P	949.292	P	901.762	P	912.367	P	1145.9	P	--
3116	Ssc.22124.1.S1_at	0.0272122	0.0503	23.53	4.55643	11.7369	276.17	8.10941	1.04273	287.97	8.16977	12.2384	Sus scrofa		BE235488	gb:BE235488 /DB_XREF=gi:9020206 /DB_XREF=142993 /TID=Ssc.22124.1 /CNT=8 /FEA=EST /TIER=ConsEnd /STK=0 /UG=Ssc.22124 /UG_TITLE=Transcribed locus /REP_ORG=S. scrofa	--	---	---	---	---	---	---	--	---	---	---	---	---	---	155.212	A	9.05609	A	10.2983	A	287.993	P	212.054	P	342.075	P	301.755	P	221.415	P	358.831	P	--
383	Ssc.22345.1.S1_at	2.73e-05	0.00039	11.4	3.51096	15.3842	175.38	7.45434	1.00787	176.76	7.46565	15.5053	Sus scrofa		BP159412	gb:BP159412 /DB_XREF=gi:40408885 /DB_XREF=BP159412 /CLONE=THY010061A01 /TID=Ssc.22345.1 /CNT=10 /FEA=EST /TIER=ConsEnd /STK=0 /UG=Ssc.22345 /UG_TITLE=Transcribed locus /REP_ORG=S. scrofa	--	---	---	---	---	---	---	--	---	---	---	---	---	---	14.1726	A	10.3215	A	12.4305	A	169.315	P	151.159	P	209.022	P	189.344	M	261.024	P	112.186	A	--
2798	Ssc.22345.2.A1_at	0.0143067	0.0294	442.15	8.78839	1.23551	546.28	9.0935	1.42259	777.13	9.60201	1.75762	Sus scrofa		CF792177	gb:CF792177 /DB_XREF=gi:37796738 /DB_XREF=885067 /TID=Ssc.22345.2 /CNT=1 /FEA=EST /TIER=ConsEnd /STK=1 /UG=Ssc.22345 /UG_TITLE=Transcribed locus /REP_ORG=S. scrofa	--	---	---	---	---	---	---	--	---	---	---	---	---	---	509.056	A	546.473	P	381.073	A	502.341	P	505.211	P	637.043	P	824.071	P	694.176	P	823.659	P	--
2600	Ssc.22375.1.A1_at	0.0093587	0.0207	21.35	4.41616	16.8379	359.49	8.48981	0.616818	221.74	7.79273	10.3859	Sus scrofa		CF792400	gb:CF792400 /DB_XREF=gi:37796961 /DB_XREF=885329 /TID=Ssc.22375.1 /CNT=1 /FEA=EST /TIER=ConsEnd /STK=1 /UG=Ssc.22375 /UG_TITLE=Transcribed locus /REP_ORG=S. scrofa	--	---	---	---	---	---	---	--	---	---	---	---	---	---	11.3242	A	105.444	A	9.20048	A	411.067	P	315.917	P	354.794	P	221.629	P	234.669	P	210.454	P	--
1229	Ssc.22398.1.A1_at	0.0004723	0.00218	1470	10.5216	0.959442	1410.38	10.4619	0.342291	482.76	8.91516	0.328408	Sus scrofa		CF792657	gb:CF792657 /DB_XREF=gi:37797218 /DB_XREF=885614 /TID=Ssc.22398.1 /CNT=1 /FEA=EST /TIER=ConsEnd /STK=1 /UG=Ssc.22398 /UG_TITLE=Transcribed locus /REP_ORG=S. scrofa	--	---	---	---	---	---	---	--	---	---	---	---	---	---	2050.59	P	1425.12	P	1333.03	P	1572.29	P	1432.13	P	1235.63	P	507.586	P	412.088	P	539.985	P	--
1661	Ssc.22407.1.A1_at	0.00138	0.00474	465.18	8.86165	0.3699	172.07	7.42685	0.885279	152.33	7.25106	0.327465	Sus scrofa		CN159240	gb:CN159240 /DB_XREF=gi:46173670 /DB_XREF=948285 /TID=Ssc.22407.1 /CNT=5 /FEA=EST /TIER=ConsEnd /STK=3 /UG=Ssc.22407 /UG_TITLE=Transcribed locus /REP_ORG=S. scrofa	--	---	---	---	---	---	---	--	---	---	---	---	---	---	537.221	A	403.299	A	569.793	A	175.001	P	156.25	P	184.772	P	218.576	P	116.698	P	139.123	P	--
3077	Ssc.22454.1.S1_at	0.0254946	0.0477	288.53	8.17258	0.476034	137.35	7.10171	1.39796	192.01	7.58504	0.665477	Sus scrofa		BX676202	gb:BX676202 /DB_XREF=gi:38010337 /DB_XREF=BX676202 /CLONE=scac0035i.e.08 /TID=Ssc.22454.1 /CNT=3 /FEA=EST /TIER=ConsEnd /STK=2 /UG=Ssc.22454 /UG_TITLE=Transcribed locus /REP_ORG=S. scrofa	--	---	---	---	---	---	---	--	---	---	---	---	---	---	244.705	A	304.205	A	395.723	A	172.935	P	155.557	P	95.5144	M	227.482	P	165.578	P	188.691	P	--
2520	Ssc.22459.1.A1_at	0.0076979	0.0175	874.82	9.77284	1.546	1352.47	10.4014	2.29322	3101.51	11.5988	3.54531	Sus scrofa		CF794833	gb:CF794833 /DB_XREF=gi:37799406 /DB_XREF=890893 /TID=Ssc.22459.1 /CNT=1 /FEA=EST /TIER=ConsEnd /STK=1 /UG=Ssc.22459 /UG_TITLE=Transcribed locus /REP_ORG=S. scrofa	--	---	---	---	---	---	---	--	---	---	---	---	---	---	1059.26	P	1422.39	P	544.946	A	1536.79	P	1179.31	P	1353.75	P	2837.19	P	3000.22	P	3518.64	P	--
3211	Ssc.22502.1.S1_at	0.033764	0.0605	281.16	8.13525	0.474143	133.31	7.05864	1.04208	138.92	7.11811	0.494096	Sus scrofa		CK449496	gb:CK449496 /DB_XREF=gi:40796710 /DB_XREF=893070 /TID=Ssc.22502.1 /CNT=2 /FEA=EST /TIER=ConsEnd /STK=1 /UG=Ssc.22502 /UG_TITLE=Transcribed locus /REP_ORG=S. scrofa	--	---	---	---	---	---	---	--	---	---	---	---	---	---	306.066	A	214.976	A	414.254	A	134.185	P	153.608	P	113.982	P	98.0056	P	133.431	P	205.831	P	--
3019	Ssc.22564.1.A1_at	0.0227289	0.0433	114.01	6.83302	2.89825	330.43	8.3682	1.32633	438.26	8.77564	3.84405	Sus scrofa		CF795787	gb:CF795787 /DB_XREF=gi:37800360 /DB_XREF=891980 /TID=Ssc.22564.1 /CNT=1 /FEA=EST /TIER=ConsEnd /STK=1 /UG=Ssc.22564 /UG_TITLE=Transcribed locus, weakly similar to XP_379739.1 LOC401630 (Homo sapiens) /REP_ORG=S. scrofa	--	---	---	---	---	---	---	--	---	---	---	---	---	---	96.7385	A	269.875	A	69.6101	A	411.353	P	296.048	P	293.815	P	450.601	P	369.629	P	507.371	P	--
3288	Ssc.22577.1.S1_at	0.0397443	0.0696	129.31	7.01469	4.521	584.61	9.19133	1.08341	633.37	9.3069	4.89807	Sus scrofa		BX664903	gb:BX664903 /DB_XREF=gi:37854741 /DB_XREF=BX664903 /CLONE=scag0005c.f.11 /TID=Ssc.22577.1 /CNT=1 /FEA=EST /TIER=ConsEnd /STK=1 /UG=Ssc.22577 /UG_TITLE=Transcribed locus /REP_ORG=S. scrofa	--	---	---	---	---	---	---	--	---	---	---	---	---	---	249.472	A	267.442	A	39.7467	A	575.702	P	584.281	P	589.095	P	638.29	P	600.364	P	665.622	P	--
2539	Ssc.22583.1.S1_at	0.0081701	0.0185	21.35	4.41616	5.44543	116.26	6.86121	0.956649	111.22	6.79727	5.20937	Sus scrofa		BX666458	gb:BX666458 /DB_XREF=gi:37856176 /DB_XREF=BX666458 /CLONE=scag0008c.h.08 /TID=Ssc.22583.1 /CNT=2 /FEA=EST /TIER=ConsEnd /STK=1 /UG=Ssc.22583 /UG_TITLE=Transcribed locus /REP_ORG=S. scrofa	--	---	---	---	---	---	---	--	---	---	---	---	---	---	11.362	A	44.401	A	23.6647	A	160.665	P	83.3031	M	116.434	P	101.925	P	81.8324	P	165.592	P	--
15	Ssc.22616.1.S1_at	1e-07	2.43e-05	1094.69	10.0963	0.395537	432.99	8.75819	1.75016	757.8	9.56567	0.692251	Sus scrofa		CN153752	gb:CN153752 /DB_XREF=gi:46168182 /DB_XREF=940900 /TID=Ssc.22616.1 /CNT=4 /FEA=EST /TIER=ConsEnd /STK=1 /UG=Ssc.22616 /UG_TITLE=Transcribed locus /REP_ORG=S. scrofa	--	---	---	---	---	---	---	--	---	---	---	---	---	---	1124.13	P	1125.3	P	1271.8	P	423.729	P	432.346	P	439.446	P	723.77	P	771.18	P	782.707	P	--
371	Ssc.22690.1.A1_at	2.44e-05	0.000359	447.51	8.80578	4.95761	2218.58	11.1154	1.10864	2459.61	11.2642	5.49621	Sus scrofa		CN031972	gb:CN031972 /DB_XREF=gi:48726508 /DB_XREF=UMC-pgvo2-009-d02 /TID=Ssc.22690.1 /CNT=3 /FEA=EST /TIER=ConsEnd /STK=2 /UG=Ssc.22690 /UG_TITLE=Transcribed locus /REP_ORG=S. scrofa	--	---	---	---	---	---	---	--	---	---	---	---	---	---	553.444	M	488.545	P	406.503	A	2201.78	P	2550.73	P	1928.34	P	2084.76	P	2466.86	P	2904.67	P	--
3062	Ssc.22700.1.S1_at	0.0248268	0.0467	56.96	5.83188	8.37114	476.82	8.8973	1.8848	898.71	9.81171	15.7779	Sus scrofa		BX667450	gb:BX667450 /DB_XREF=gi:37857168 /DB_XREF=BX667450 /CLONE=scag0001c.c.04 /TID=Ssc.22700.1 /CNT=4 /FEA=EST /TIER=ConsEnd /STK=0 /UG=Ssc.22700 /UG_TITLE=Transcribed locus /REP_ORG=S. scrofa	--	---	---	---	---	---	---	--	---	---	---	---	---	---	23.3988	A	24.1184	A	401.702	M	493.082	P	511.498	P	426.278	P	863.24	P	1021.76	P	826.179	P	--
2910	Ssc.22969.1.S1_at	0.0188216	0.0372	257.02	8.00574	0.432106	111.06	6.7952	1.03467	114.91	6.84436	0.447086	Sus scrofa		BX671669	gb:BX671669 /DB_XREF=gi:37983490 /DB_XREF=BX671669 /CLONE=scac0033i.b.15 /TID=Ssc.22969.1 /CNT=3 /FEA=EST /TIER=ConsEnd /STK=0 /UG=Ssc.22969 /UG_TITLE=Transcribed locus /REP_ORG=S. scrofa	--	---	---	---	---	---	---	--	---	---	---	---	---	---	357.969	A	267.214	A	217.678	A	86.6704	P	92.8939	P	168.717	P	133.412	P	122.947	P	92.8706	P	--
2235	Ssc.23009.1.S1_at	0.0041256	0.0106	623.34	9.28388	0.310312	193.43	7.59567	0.660756	127.81	6.99786	0.205041	Sus scrofa		BX672593	gb:BX672593 /DB_XREF=gi:37985365 /DB_XREF=BX672593 /CLONE=scac0025i.n.06 /TID=Ssc.23009.1 /CNT=2 /FEA=EST /TIER=ConsEnd /STK=2 /UG=Ssc.23009 /UG_TITLE=Transcribed locus /REP_ORG=S. scrofa	--	---	---	---	---	---	---	--	---	---	---	---	---	---	998.578	P	752.101	A	395.493	A	230.584	P	211.016	P	147.518	P	141.695	P	157.213	P	94.0999	P	--
2989	Ssc.23252.1.A1_at	0.0216019	0.0416	538.3	9.07227	2.49957	1345.52	10.3939	0.495927	667.28	9.38215	1.23961	Sus scrofa		CN154461	gb:CN154461 /DB_XREF=gi:46168891 /DB_XREF=941670 /TID=Ssc.23252.1 /CNT=8 /FEA=EST /TIER=ConsEnd /STK=1 /UG=Ssc.23252 /UG_TITLE=Transcribed locus /REP_ORG=S. scrofa	--	---	---	---	---	---	---	--	---	---	---	---	---	---	628.787	A	327.577	A	928.724	A	1298.74	P	1316.17	P	1413.3	P	627.9	P	623.919	P	761.371	P	--
939	Ssc.23540.3.S1_at	0.0002389	0.00143	743.91	9.53898	2.27659	1693.58	10.7259	0.787421	1333.56	10.3811	1.79264	Sus scrofa		AJ604753	gb:AJ604753 /DB_XREF=gi:50072771 /DB_XREF=AJ604753 /CLONE=09A07AT3 /TID=Ssc.23540.3 /CNT=6 /FEA=EST /TIER=ConsEnd /STK=0 /UG=Ssc.23540 /UG_TITLE=Transcribed locus /REP_ORG=S. scrofa	--	---	---	---	---	---	---	--	---	---	---	---	---	---	825.526	P	644.884	M	948.338	P	1760.58	P	1603.68	P	1706.25	P	1408.81	P	1254.42	P	1347.24	P	--
1386	Ssc.23673.1.A1_at	0.0007075	0.00291	16.91	4.0798	12.715	215.01	7.74826	0.903074	194.17	7.60118	11.4826	Sus scrofa		CO949857	gb:CO949857 /DB_XREF=gi:51326802 /DB_XREF=UMC-pd12cl-002-d12 /TID=Ssc.23673.1 /CNT=2 /FEA=EST /TIER=ConsEnd /STK=1 /UG=Ssc.23673 /UG_TITLE=Transcribed locus /REP_ORG=S. scrofa	--	---	---	---	---	---	---	--	---	---	---	---	---	---	2.32259	A	26.1857	A	22.6439	A	218.322	P	257.836	M	175.113	P	115.391	P	181.452	P	350.985	P	--
3258	Ssc.23817.1.S1_at	0.0374406	0.0662	82.59	6.3679	10.2386	845.61	9.72385	0.810255	685.16	9.4203	8.29592	Sus scrofa		CK455746	gb:CK455746 /DB_XREF=gi:40802960 /DB_XREF=916356 /TID=Ssc.23817.1 /CNT=6 /FEA=EST /TIER=ConsEnd /STK=2 /UG=Ssc.23817 /UG_TITLE=Transcribed locus /REP_ORG=S. scrofa	--	---	---	---	---	---	---	--	---	---	---	---	---	---	14.215	A	196.027	A	247.93	A	970.126	P	710.29	P	870.254	P	769.772	P	631.566	P	664.199	P	--
1529	Ssc.23827.1.A1_at	0.0009655	0.0036	373.8	8.54612	12.1423	4538.8	12.1481	0.98573	4474.03	12.1274	11.969	Sus scrofa		CK450783	gb:CK450783 /DB_XREF=gi:40797997 /DB_XREF=903881 /TID=Ssc.23827.1 /CNT=3 /FEA=EST /TIER=ConsEnd /STK=1 /UG=Ssc.23827 /UG_TITLE=Transcribed locus /REP_ORG=S. scrofa	--	---	---	---	---	---	---	--	---	---	---	---	---	---	755.176	P	484.578	A	175.035	A	4864.54	P	4070.22	P	4683.38	P	5641.61	P	3484.95	P	4572.94	P	--
1918	Ssc.24006.1.S1_at	0.0022511	0.00672	17.62	4.13914	5.95743	104.97	6.71383	1.08288	113.67	6.82871	6.45119	Sus scrofa		BX916314	gb:BX916314 /DB_XREF=gi:41133093 /DB_XREF=BX916314 /CLONE=scan0032d.a.09 /TID=Ssc.24006.1 /CNT=2 /FEA=EST /TIER=ConsEnd /STK=1 /UG=Ssc.24006 /UG_TITLE=Transcribed locus /REP_ORG=S. scrofa	--	---	---	---	---	---	---	--	---	---	---	---	---	---	8.91408	A	17.3514	A	38.6448	A	82.3387	P	112.174	P	124.178	P	121.042	P	133.202	P	91.4508	P	--
1359	Ssc.24108.1.A1_at	0.0006558	0.00275	10.25	3.35755	9.11512	93.43	6.54581	0.65525	61.22	5.93593	5.97268	Sus scrofa		CK456532	gb:CK456532 /DB_XREF=gi:40803746 /DB_XREF=917215 /TID=Ssc.24108.1 /CNT=2 /FEA=EST /TIER=ConsEnd /STK=2 /UG=Ssc.24108 /UG_TITLE=Transcribed locus /REP_ORG=S. scrofa	--	---	---	---	---	---	---	--	---	---	---	---	---	---	8.51774	A	13.216	A	9.24997	A	70.1402	P	122.359	P	94.2312	P	93.339	M	33.7118	A	73.1869	P	--
2494	Ssc.24112.1.A1_at	0.007431	0.0171	45.28	5.5008	11.4527	518.58	9.01842	0.732269	379.74	8.56887	8.38648	Sus scrofa		CF788175	gb:CF788175 /DB_XREF=gi:37792736 /DB_XREF=856929 /TID=Ssc.24112.1 /CNT=22 /FEA=EST /TIER=Stack /STK=21 /UG=Ssc.24112 /UG_TITLE=Transcribed locus /REP_ORG=S. scrofa	--	---	---	---	---	---	---	--	---	---	---	---	---	---	150.512	A	16.009	A	47.259	A	506.076	P	501.11	P	545.39	P	437.346	P	332.363	P	378.19	P	--
669	Ssc.24128.1.A1_at	0.0001016	0.000851	31.34	4.96993	15.6388	490.12	8.93699	0.653228	320.16	8.32265	10.2157	Sus scrofa		CK458169	gb:CK458169 /DB_XREF=gi:40829450 /DB_XREF=922526 /TID=Ssc.24128.1 /CNT=3 /FEA=EST /TIER=ConsEnd /STK=2 /UG=Ssc.24128 /UG_TITLE=Transcribed locus /REP_ORG=S. scrofa	--	---	---	---	---	---	---	--	---	---	---	---	---	---	17.2166	A	47.281	A	46.3731	A	502.54	P	498.839	P	465.784	P	300.639	P	321.787	P	340.551	P	--
1449	Ssc.24161.2.S1_at	0.0008006	0.00315	23.38	4.5472	20.355	475.9	8.89451	1.26957	604.19	9.23886	25.8422	Sus scrofa		CK455484	gb:CK455484 /DB_XREF=gi:40802698 /DB_XREF=916072 /TID=Ssc.24161.2 /CNT=2 /FEA=EST /TIER=ConsEnd /STK=1 /UG=Ssc.24161 /UG_TITLE=Transcribed locus /REP_ORG=S. scrofa	--	---	---	---	---	---	---	--	---	---	---	---	---	---	75.9848	A	15.8455	A	13.0243	A	440.154	P	474.224	P	512.108	P	573.243	P	735.345	P	525.277	P	--
2497	Ssc.24178.1.A1_at	0.0074509	0.0171	49.86	5.63981	9.8231	489.78	8.93599	0.760158	372.31	8.54036	7.46711	Sus scrofa		CK457006	gb:CK457006 /DB_XREF=gi:40804220 /DB_XREF=921267 /TID=Ssc.24178.1 /CNT=4 /FEA=EST /TIER=ConsEnd /STK=2 /UG=Ssc.24178 /UG_TITLE=Transcribed locus /REP_ORG=S. scrofa	--	---	---	---	---	---	---	--	---	---	---	---	---	---	44.6702	A	20.2142	A	168.384	A	564.765	P	444.504	P	464.16	P	459.904	P	338.34	P	332.96	P	--
3034	Ssc.24262.1.A1_at	0.0234149	0.0444	643.58	9.32998	2.47649	1593.82	10.6383	0.537972	857.43	9.74388	1.33228	Sus scrofa		CK452863	gb:CK452863 /DB_XREF=gi:40800077 /DB_XREF=908530 /TID=Ssc.24262.1 /CNT=5 /FEA=EST /TIER=ConsEnd /STK=2 /UG=Ssc.24262 /UG_TITLE=Transcribed locus /REP_ORG=S. scrofa	--	---	---	---	---	---	---	--	---	---	---	---	---	---	1004.2	P	383.041	A	849.898	P	1514.87	P	1686.34	P	1571.79	P	834.129	P	892.136	P	850.404	P	--
2150	Ssc.24264.1.S1_at	0.0034946	0.00932	219.18	7.77597	4.70604	1031.47	10.0105	1.11229	1147.29	10.164	5.23446	Sus scrofa		CK452269	gb:CK452269 /DB_XREF=gi:40799483 /DB_XREF=907875 /TID=Ssc.24264.1 /CNT=5 /FEA=EST /TIER=ConsEnd /STK=1 /UG=Ssc.24264 /UG_TITLE=Transcribed locus /REP_ORG=S. scrofa	--	---	---	---	---	---	---	--	---	---	---	---	---	---	330.329	A	105.954	A	368.963	A	952.513	P	1053.88	P	1084.19	P	1235.07	P	1128.59	P	1087.66	P	--
2522	Ssc.24378.1.S1_at	0.0077069	0.0175	479.12	8.90424	1.90361	912.06	9.83298	1.37945	1258.14	10.2971	2.62594	Sus scrofa		CN162902	gb:CN162902 /DB_XREF=gi:46177332 /DB_XREF=952345 /TID=Ssc.24378.1 /CNT=13 /FEA=EST /TIER=ConsEnd /STK=2 /UG=Ssc.24378 /UG_TITLE=Transcribed locus /REP_ORG=S. scrofa	--	---	---	---	---	---	---	--	---	---	---	---	---	---	759.981	A	464.877	A	381.787	A	808.034	P	908.252	P	1025.25	P	1423.37	P	1310.52	P	1071.82	P	--
837	Ssc.24402.1.S1_at	0.00018	0.00121	531.99	9.05526	2.16993	1154.38	10.1729	1.24544	1437.71	10.4896	2.70251	Sus scrofa		CN154691	gb:CN154691 /DB_XREF=gi:46169121 /DB_XREF=941922 /TID=Ssc.24402.1 /CNT=8 /FEA=EST /TIER=ConsEnd /STK=1 /UG=Ssc.24402 /UG_TITLE=Transcribed locus /REP_ORG=S. scrofa	--	---	---	---	---	---	---	--	---	---	---	---	---	---	492.487	P	530.491	P	706.75	A	1211.65	P	1148.8	P	1096.03	P	1420.43	P	1678.12	P	1251.6	P	--
2159	Ssc.24468.1.A1_at	0.0035437	0.00941	393.01	8.61842	0.348235	136.86	7.09656	0.954114	130.58	7.02879	0.332256	Sus scrofa		CK457493	gb:CK457493 /DB_XREF=gi:40828774 /DB_XREF=921794 /TID=Ssc.24468.1 /CNT=1 /FEA=EST /TIER=ConsEnd /STK=1 /UG=Ssc.24468 /UG_TITLE=Transcribed locus /REP_ORG=S. scrofa	--	---	---	---	---	---	---	--	---	---	---	---	---	---	499.853	P	435.462	A	341.998	A	133.656	P	125.917	P	151.066	P	89.4788	P	128.447	P	194.465	P	--
210	Ssc.24503.1.S1_at	7.6e-06	0.000191	920.72	9.84662	0.0820445	75.54	6.23917	0.994572	75.13	6.23132	0.0815992	Sus scrofa		CK458988	gb:CK458988 /DB_XREF=gi:40830269 /DB_XREF=923434 /TID=Ssc.24503.1 /CNT=3 /FEA=EST /TIER=ConsEnd /STK=1 /UG=Ssc.24503 /UG_TITLE=Transcribed locus /REP_ORG=S. scrofa	--	---	---	---	---	---	---	--	---	---	---	---	---	---	939.206	P	1049.09	P	971.461	A	77.6941	P	69.0287	P	79.707	M	88.0088	P	94.9033	P	50.9732	P	--
2321	Ssc.24537.1.A1_at	0.0048962	0.0121	451.07	8.81721	2.29328	1034.43	10.0146	1.3683	1415.41	10.467	3.13789	Sus scrofa		CK459799	gb:CK459799 /DB_XREF=gi:40831080 /DB_XREF=930019 /TID=Ssc.24537.1 /CNT=3 /FEA=EST /TIER=ConsEnd /STK=2 /UG=Ssc.24537 /UG_TITLE=Transcribed locus /REP_ORG=S. scrofa	--	---	---	---	---	---	---	--	---	---	---	---	---	---	495.16	A	296.135	P	767.554	P	1092.1	P	1053.68	P	953.946	P	1528.09	P	1297.85	P	1435.4	P	--
1080	Ssc.24580.1.A1_at	0.0003346	0.00175	231.55	7.85518	2.76908	641.18	9.32459	1.20375	771.82	9.59212	3.33328	Sus scrofa		CK464772	gb:CK464772 /DB_XREF=gi:40836053 /DB_XREF=935814 /TID=Ssc.24580.1 /CNT=4 /FEA=EST /TIER=ConsEnd /STK=2 /UG=Ssc.24580 /UG_TITLE=Transcribed locus /REP_ORG=S. scrofa	--	---	---	---	---	---	---	--	---	---	---	---	---	---	254.367	A	318.016	A	188.216	A	653.725	P	612.002	P	653.399	P	779.664	P	833.352	P	710.402	P	--
2169	Ssc.24602.1.S1_at	0.0035751	0.00945	27.2	4.76553	4.22463	114.91	6.84436	1.51997	174.66	7.44841	6.42132	Sus scrofa		CK460858	gb:CK460858 /DB_XREF=gi:40832139 /DB_XREF=931175 /TID=Ssc.24602.1 /CNT=4 /FEA=EST /TIER=ConsEnd /STK=1 /UG=Ssc.24602 /UG_TITLE=Transcribed locus /REP_ORG=S. scrofa	--	---	---	---	---	---	---	--	---	---	---	---	---	---	39.2332	A	13.2943	A	47.3007	A	128.741	P	92.1259	P	126.877	P	180.443	P	143.097	P	207.176	P	--
2503	Ssc.24675.1.S1_at	0.0074975	0.0172	387.86	8.59939	0.333393	129.31	7.01469	1.0314	133.37	7.05929	0.343861	Sus scrofa		CK462786	gb:CK462786 /DB_XREF=gi:40834067 /DB_XREF=933605 /TID=Ssc.24675.1 /CNT=2 /FEA=EST /TIER=ConsEnd /STK=1 /UG=Ssc.24675 /UG_TITLE=Transcribed locus /REP_ORG=S. scrofa	--	---	---	---	---	---	---	--	---	---	---	---	---	---	552.651	A	268.642	A	481.988	A	139.212	P	87.3324	P	176.362	P	125.244	P	155.889	P	121.979	P	--
963	Ssc.24755.1.A1_at	0.0002489	0.00146	1630.78	10.6713	0.256325	418.01	8.70739	1.26272	527.83	9.04393	0.323667	Sus scrofa		CK464635	gb:CK464635 /DB_XREF=gi:40835916 /DB_XREF=935658 /TID=Ssc.24755.1 /CNT=1 /FEA=EST /TIER=ConsEnd /STK=1 /UG=Ssc.24755 /UG_TITLE=Transcribed locus, moderately similar to NP_005608.1 ribosomal protein S14 (Homo sapiens) /REP_ORG=S. scrofa	--	---	---	---	---	---	---	--	---	---	---	---	---	---	1386.39	M	1751.13	P	2190.8	M	406.608	P	496.84	P	358.57	P	430.93	P	533.99	P	641.547	P	--
2701	Ssc.24769.1.A1_at	0.0112891	0.024	179.35	7.48663	6.86797	1231.77	10.2665	1.57537	1940.49	10.9222	10.8196	Sus scrofa		CK464783	gb:CK464783 /DB_XREF=gi:40836064 /DB_XREF=935826 /TID=Ssc.24769.1 /CNT=1 /FEA=EST /TIER=ConsEnd /STK=1 /UG=Ssc.24769 /UG_TITLE=Transcribed locus /REP_ORG=S. scrofa	--	---	---	---	---	---	---	--	---	---	---	---	---	---	295.39	A	51.5914	A	464.236	A	1126.86	P	1437.66	P	1144.09	P	1599.8	P	2647.92	P	1731.66	P	--
1267	Ssc.24804.1.S1_at	0.000523	0.00235	22	4.45943	11.0227	242.5	7.92184	1.09456	265.43	8.05219	12.065	Sus scrofa		CK465359	gb:CK465359 /DB_XREF=gi:40836636 /DB_XREF=936461 /TID=Ssc.24804.1 /CNT=2 /FEA=EST /TIER=ConsEnd /STK=1 /UG=Ssc.24804 /UG_TITLE=Transcribed locus /REP_ORG=S. scrofa	--	---	---	---	---	---	---	--	---	---	---	---	---	---	20.7352	A	48.6383	A	12.9487	A	214.486	P	277.146	P	237.929	P	232.348	P	314.855	P	256.612	P	--
2200	Ssc.24808.1.A1_at	0.0038316	0.00998	558.31	9.12492	0.474163	264.73	8.04838	0.845314	223.78	7.80594	0.400817	Sus scrofa		CN156200	gb:CN156200 /DB_XREF=gi:46170630 /DB_XREF=943573 /TID=Ssc.24808.1 /CNT=3 /FEA=EST /TIER=ConsEnd /STK=2 /UG=Ssc.24808 /UG_TITLE=Transcribed locus /REP_ORG=S. scrofa	--	---	---	---	---	---	---	--	---	---	---	---	---	---	661.968	P	477.687	P	674.938	A	252.395	P	263.222	P	276.956	P	155.982	P	263.882	P	273.318	P	--
2376	Ssc.24811.1.A1_at	0.0055157	0.0133	1589.36	10.6342	2.96585	4713.81	12.2027	1.04013	4902.98	12.2594	3.08488	Sus scrofa		CK465514	gb:CK465514 /DB_XREF=gi:40836791 /DB_XREF=936630 /TID=Ssc.24811.1 /CNT=1 /FEA=EST /TIER=ConsEnd /STK=1 /UG=Ssc.24811 /UG_TITLE=Transcribed locus /REP_ORG=S. scrofa	--	---	---	---	---	---	---	--	---	---	---	---	---	---	2243.51	P	2222.5	P	987.465	P	4561.29	P	4432.18	P	5138.17	P	4701.51	P	5214.99	P	4826.02	P	--
2884	Ssc.24835.1.S1_at	0.0179565	0.0358	318.05	8.31311	3.48549	1108.56	10.1145	1.15693	1282.53	10.3248	4.03248	Sus scrofa		CK465956	gb:CK465956 /DB_XREF=gi:40837233 /DB_XREF=937117 /TID=Ssc.24835.1 /CNT=2 /FEA=EST /TIER=ConsEnd /STK=1 /UG=Ssc.24835 /UG_TITLE=Transcribed locus /REP_ORG=S. scrofa	--	---	---	---	---	---	---	--	---	---	---	---	---	---	628.24	P	140.746	A	446.206	A	1170.78	P	1132.32	P	1019.12	P	1199.34	P	1509.24	P	1170.03	P	--
3364	Ssc.24853.1.S1_at	0.0459065	0.0786	26.08	4.70487	4.25422	110.95	6.79377	1.15097	127.7	6.99661	4.89647	Sus scrofa		CN155636	gb:CN155636 /DB_XREF=gi:46170066 /DB_XREF=942952 /TID=Ssc.24853.1 /CNT=3 /FEA=EST /TIER=ConsEnd /STK=0 /UG=Ssc.24853 /UG_TITLE=Transcribed locus /REP_ORG=S. scrofa	--	---	---	---	---	---	---	--	---	---	---	---	---	---	23.305	A	5.29051	A	93.2996	A	94.4702	P	108.036	P	132.705	P	96.1868	P	139.612	P	155.667	P	--
743	Ssc.24877.1.S1_at	0.000135	0.00102	491.84	8.94205	3.30408	1625.08	10.6663	1.06065	1723.64	10.7512	3.50447	Sus scrofa		CK465031	gb:CK465031 /DB_XREF=gi:40836312 /DB_XREF=936101 /TID=Ssc.24877.1 /CNT=9 /FEA=EST /TIER=ConsEnd /STK=2 /UG=Ssc.24877 /UG_TITLE=Transcribed locus /REP_ORG=S. scrofa	--	---	---	---	---	---	---	--	---	---	---	---	---	---	499.293	M	406.601	A	718.724	A	1696.51	P	1585.21	P	1582.62	P	1913.69	P	1533.92	P	1751.31	P	--
3317	Ssc.24954.1.S1_at	0.0418445	0.0727	361.65	8.49845	3.94019	1424.97	10.4767	0.916651	1306.2	10.3512	3.61178	Sus scrofa		CK460063	gb:CK460063 /DB_XREF=gi:40831344 /DB_XREF=930309 /TID=Ssc.24954.1 /CNT=4 /FEA=EST /TIER=ConsEnd /STK=1 /UG=Ssc.24954 /UG_TITLE=Transcribed locus /REP_ORG=S. scrofa	--	---	---	---	---	---	---	--	---	---	---	---	---	---	545.509	P	783.248	P	135.76	A	1525.6	P	1489.74	P	1262.59	P	1432.31	P	1345.15	P	1161.23	P	--
1068	Ssc.24958.1.A1_at	0.0003284	0.00174	484.06	8.91904	8.92162	4318.6	12.0763	1.17456	5072.45	12.3085	10.479	Sus scrofa		CO986994	gb:CO986994 /DB_XREF=gi:51346268 /DB_XREF=UMC-pd10en3-010-c10 /TID=Ssc.24958.1 /CNT=8 /FEA=EST /TIER=Stack /STK=6 /UG=Ssc.24958 /UG_TITLE=Transcribed locus, highly similar to NP_005057.1 splicing factor prolineglutamine rich (polypyrimidine tract binding	--	---	---	---	---	---	---	--	---	---	---	---	---	---	798.138	P	266.537	A	653.84	A	4412.53	P	4521.96	P	4003.23	P	5853.23	P	3944.35	P	5675.19	P	--
1086	Ssc.24964.1.S1_at	0.0003383	0.00176	15.86	3.98732	11.3657	180.26	7.49394	0.721624	130.08	7.02326	8.20177	Sus scrofa		CO944351	gb:CO944351 /DB_XREF=gi:51311110 /DB_XREF=UMC-p4mm3-003-a11 /TID=Ssc.24964.1 /CNT=3 /FEA=EST /TIER=ConsEnd /STK=2 /UG=Ssc.24964 /UG_TITLE=Transcribed locus /REP_ORG=S. scrofa	--	---	---	---	---	---	---	--	---	---	---	---	---	---	14.2243	A	11.5235	A	29.8564	A	239.031	P	177.24	P	137.122	P	132.438	P	95.4873	P	174.733	P	--
1385	Ssc.25047.1.A1_at	0.000707	0.00291	309.03	8.2716	3.3886	1047.18	10.0323	0.696805	729.68	9.51112	2.36119	Sus scrofa		CK451219	gb:CK451219 /DB_XREF=gi:40798433 /DB_XREF=904372 /TID=Ssc.25047.1 /CNT=5 /FEA=EST /TIER=ConsEnd /STK=3 /UG=Ssc.25047 /UG_TITLE=Transcribed locus /REP_ORG=S. scrofa	--	---	---	---	---	---	---	--	---	---	---	---	---	---	400.199	A	253.057	A	357.367	A	1029.13	P	1344.42	P	823.116	P	701.008	P	741.796	P	750.046	P	--
3163	Ssc.25053.2.A1_at	0.0302152	0.055	412.95	8.68982	2.23117	921.36	9.84762	0.841463	775.29	9.59859	1.87744	Sus scrofa		CF792022	gb:CF792022 /DB_XREF=gi:37796583 /DB_XREF=884894 /TID=Ssc.25053.2 /CNT=1 /FEA=EST /TIER=ConsEnd /STK=1 /UG=Ssc.25053 /UG_TITLE=Transcribed locus /REP_ORG=S. scrofa	--	---	---	---	---	---	---	--	---	---	---	---	---	---	278.745	A	636.712	A	486.589	A	925.958	P	952.742	P	879.265	P	576.098	P	938.783	P	865.029	P	--
2955	Ssc.25066.1.S1_at	0.0200421	0.039	27.59	4.78607	9.58065	264.33	8.0462	1.10956	293.29	8.19618	10.6303	Sus scrofa		CN153626	gb:CN153626 /DB_XREF=gi:46168056 /DB_XREF=940761 /TID=Ssc.25066.1 /CNT=5 /FEA=EST /TIER=ConsEnd /STK=1 /UG=Ssc.25066 /UG_TITLE=Transcribed locus /REP_ORG=S. scrofa	--	---	---	---	---	---	---	--	---	---	---	---	---	---	19.7638	A	130.304	A	9.95989	A	311.499	P	325.879	P	180.437	P	378.498	P	240.214	P	278.565	P	--
1643	Ssc.2507.1.S1_at	0.0013251	0.00461	1069.74	10.063	0.403434	431.57	8.75345	1.21674	525.11	9.03648	0.490876	Sus scrofa		CK466450	gb:CK466450 /DB_XREF=gi:40837727 /DB_XREF=937657 /TID=Ssc.2507.1 /CNT=25 /FEA=EST /TIER=ConsEnd /STK=3 /UG=Ssc.2507 /UG_TITLE=Transcribed locus, weakly similar to NP_766138.1 RIKEN cDNA A130042E20 gene (Mus musculus) /REP_ORG=S. scrofa	--	---	---	---	---	---	---	--	---	---	---	---	---	---	1027.95	M	1191.91	P	1225.31	M	468.066	P	460.352	P	369.969	P	660.183	P	543.736	P	404.943	P	--
2243	Ssc.25088.1.A1_at	0.0041669	0.0107	22.18	4.47119	9.69206	214.97	7.74799	0.794111	170.71	7.4154	7.69657	Sus scrofa		CK459585	gb:CK459585 /DB_XREF=gi:40830866 /DB_XREF=929787 /TID=Ssc.25088.1 /CNT=4 /FEA=EST /TIER=ConsEnd /STK=2 /UG=Ssc.25088 /UG_TITLE=Transcribed locus /REP_ORG=S. scrofa	--	---	---	---	---	---	---	--	---	---	---	---	---	---	57.5029	A	9.31592	A	23.2601	A	264.829	P	164.739	P	225.823	P	125.529	P	200.719	P	198.222	P	--
292	Ssc.25145.1.S1_at	1.33e-05	0.000247	19.05	4.25172	22.8619	435.52	8.7666	1.13108	492.61	8.9443	25.8588	Sus scrofa		CK465844	gb:CK465844 /DB_XREF=gi:40837121 /DB_XREF=936991 /TID=Ssc.25145.1 /CNT=5 /FEA=EST /TIER=ConsEnd /STK=2 /UG=Ssc.25145 /UG_TITLE=Transcribed locus /REP_ORG=S. scrofa	--	---	---	---	---	---	---	--	---	---	---	---	---	---	13.5216	A	23.4583	A	26.7485	A	497.699	P	543.065	P	303.105	P	405.839	P	515.61	P	573.487	P	--
2568	Ssc.25153.1.A1_at	0.0086367	0.0193	36.49	5.18943	10.7024	390.53	8.60929	0.944767	368.96	8.52732	10.1113	Sus scrofa		CK464514	gb:CK464514 /DB_XREF=gi:40835795 /DB_XREF=935520 /TID=Ssc.25153.1 /CNT=4 /FEA=EST /TIER=ConsEnd /STK=2 /UG=Ssc.25153 /UG_TITLE=Transcribed locus /REP_ORG=S. scrofa	--	---	---	---	---	---	---	--	---	---	---	---	---	---	107.855	A	11.452	A	48.245	A	341.841	P	440.643	P	392.161	P	249.552	P	487.49	P	414.497	P	--
1424	Ssc.25175.3.S1_at	0.0007643	0.00306	2103.87	11.0388	0.740036	1556.94	10.6045	0.439773	684.7	9.41933	0.325448	Sus scrofa		BI402082	gb:BI402082 /DB_XREF=gi:15181143 /DB_XREF=MI-P-CP0-nvv-d-11-0-UI.s1 /CLONE=MI-P-CP0-nvv-d-11-0-UI /TID=Ssc.25175.3 /CNT=6 /FEA=EST /TIER=ConsEnd /STK=0 /UG=Ssc.25175 /UG_TITLE=Transcribed locus, moderately similar to NP_653202.1 chemokine-like factor sup	--	---	---	---	---	---	---	--	---	---	---	---	---	---	2438.07	P	1998.01	P	2344.4	P	1719.53	P	1306.6	P	1665.92	P	506.677	P	781.393	P	813.933	P	--
3157	Ssc.2518.1.S1_at	0.0299942	0.0547	182.28	7.51001	3.45403	629.6	9.29829	1.30491	821.57	9.68224	4.50719	Sus scrofa		CK463172	gb:CK463172 /DB_XREF=gi:40834453 /DB_XREF=934054 /TID=Ssc.2518.1 /CNT=3 /FEA=EST /TIER=ConsEnd /STK=1 /UG=Ssc.2518 /UG_TITLE=Transcribed locus /REP_ORG=S. scrofa	--	---	---	---	---	---	---	--	---	---	---	---	---	---	221.325	A	436.132	A	76.9526	A	602.258	P	743.688	P	552.609	P	999.422	P	784.704	P	709.863	P	--
3209	Ssc.25253.1.S1_at	0.033497	0.0601	1958.8	10.9358	1.5733	3081.78	11.5895	0.529817	1632.78	10.6731	0.833561	Sus scrofa		BX926557	gb:BX926557 /DB_XREF=gi:41143405 /DB_XREF=BX926557 /CLONE=scan0019d.f.15 /TID=Ssc.25253.1 /CNT=5 /FEA=EST /TIER=ConsEnd /STK=2 /UG=Ssc.25253 /UG_TITLE=Transcribed locus /REP_ORG=S. scrofa	--	---	---	---	---	---	---	--	---	---	---	---	---	---	2993.24	P	1469.21	P	2095.89	P	2956.89	P	3093.85	P	3172.98	P	1691.48	P	1872.89	P	1379.42	P	--
763	Ssc.25253.2.A1_at	0.000143	0.00105	1561.05	10.6083	0.847173	1322.48	10.369	0.650142	859.8	9.74786	0.550783	Sus scrofa		CF180830	gb:CF180830 /DB_XREF=gi:33292606 /DB_XREF=815988 /TID=Ssc.25253.2 /CNT=2 /FEA=EST /TIER=ConsEnd /STK=2 /UG=Ssc.25253 /UG_TITLE=Transcribed locus /REP_ORG=S. scrofa	--	---	---	---	---	---	---	--	---	---	---	---	---	---	1633.47	P	1636.56	P	1745.13	P	1416.42	P	1386.04	P	1168.4	P	800.881	P	883.202	P	902.118	P	--
2814	Ssc.25258.1.S1_at	0.0147928	0.0302	2155.71	11.0739	0.492603	1061.91	10.0524	0.67001	711.49	9.4747	0.330049	Sus scrofa		AJ658145	gb:AJ658145 /DB_XREF=gi:49342214 /DB_XREF=AJ658145 /CLONE=C0005211_A14 /TID=Ssc.25258.1 /CNT=10 /FEA=EST /TIER=ConsEnd /STK=3 /UG=Ssc.25258 /UG_TITLE=Transcribed locus /REP_ORG=S. scrofa	--	---	---	---	---	---	---	--	---	---	---	---	---	---	3263.87	P	2647.95	P	1421.51	P	1076.37	P	1068.95	P	1032.14	P	514.928	P	751.511	P	934.375	P	--
2781	Ssc.25376.1.S1_at	0.0137168	0.0283	21.57	4.43095	3.59203	77.48	6.27575	1.30072	100.78	6.65507	4.67223	Sus scrofa		BX923799	gb:BX923799 /DB_XREF=gi:41140647 /DB_XREF=BX923799 /CLONE=scan0012d.g.16 /TID=Ssc.25376.1 /CNT=2 /FEA=EST /TIER=ConsEnd /STK=2 /UG=Ssc.25376 /UG_TITLE=Transcribed locus /REP_ORG=S. scrofa	--	---	---	---	---	---	---	--	---	---	---	---	---	---	34.7594	A	9.10509	A	35.4198	A	87.5156	P	99.3912	P	53.0272	A	122.294	P	89.891	P	93.4724	P	--
1370	Ssc.25395.1.S1_at	0.0006693	0.00278	294.99	8.20452	1.27011	374.67	8.54948	2.35423	882.06	9.78473	2.99014	Sus scrofa		BX917251	gb:BX917251 /DB_XREF=gi:41134056 /DB_XREF=BX917251 /CLONE=scan0036d.g.04 /TID=Ssc.25395.1 /CNT=2 /FEA=EST /TIER=ConsEnd /STK=1 /UG=Ssc.25395 /UG_TITLE=Transcribed locus /REP_ORG=S. scrofa	--	---	---	---	---	---	---	--	---	---	---	---	---	---	289.316	A	256.64	A	423.971	A	346.712	P	346.32	P	434.421	P	1049	P	764.868	P	858.669	P	--
2596	Ssc.2542.1.S1_at	0.0093165	0.0206	332.52	8.3773	0.493504	164.1	7.35843	1.07038	175.65	7.45656	0.528239	Sus scrofa		BQ603949	gb:BQ603949 /DB_XREF=gi:21550675 /DB_XREF=MI-P-CP1-nza-i-16-0-UI.s1 /CLONE=MI-P-CP1-nza-i-16-0-UI /TID=Ssc.2542.1 /CNT=6 /FEA=EST /TIER=ConsEnd /STK=2 /UG=Ssc.2542 /UG_TITLE=Transcribed locus /REP_ORG=S. scrofa	--	---	---	---	---	---	---	--	---	---	---	---	---	---	304.957	A	356.142	A	415.174	A	122.124	P	156.621	P	229.126	P	159.408	P	188.438	P	181.129	P	--
3027	Ssc.25457.1.S1_at	0.0231742	0.0441	35.72	5.15866	11.778	420.71	8.71668	1.3355	561.86	9.13407	15.7296	Sus scrofa		BX917030	gb:BX917030 /DB_XREF=gi:41133809 /DB_XREF=BX917030 /CLONE=scan0034d.b.13 /TID=Ssc.25457.1 /CNT=3 /FEA=EST /TIER=ConsEnd /STK=0 /UG=Ssc.25457 /UG_TITLE=Transcribed locus /REP_ORG=S. scrofa	--	---	---	---	---	---	---	--	---	---	---	---	---	---	9.04993	A	235.29	A	23.7546	A	463.933	P	426.712	P	373.028	P	484.862	P	521.292	P	704.496	P	--
1256	Ssc.25461.1.S1_at	0.0005058	0.00229	16.02	4.0018	7.25593	116.24	6.86096	0.857966	99.73	6.63996	6.22534	Sus scrofa		BX917071	gb:BX917071 /DB_XREF=gi:41133850 /DB_XREF=BX917071 /CLONE=scan0039d.h.10 /TID=Ssc.25461.1 /CNT=3 /FEA=EST /TIER=ConsEnd /STK=1 /UG=Ssc.25461 /UG_TITLE=Transcribed locus /REP_ORG=S. scrofa	--	---	---	---	---	---	---	--	---	---	---	---	---	---	2.51214	A	21.7992	A	23.151	A	136.956	P	93.4367	P	121.724	P	129.41	P	75.7029	P	101.656	P	--
3035	Ssc.2554.1.S1_at	0.0234209	0.0444	507.88	8.98834	2.29481	1165.49	10.1867	0.612094	713.39	9.47855	1.40464	Sus scrofa		BI403242	gb:BI403242 /DB_XREF=gi:15182303 /DB_XREF=MI-P-CP1-nwn-c-12-0-UI.s1 /CLONE=MI-P-CP1-nwn-c-12-0-UI /TID=Ssc.2554.1 /CNT=6 /FEA=EST /TIER=ConsEnd /STK=2 /UG=Ssc.2554 /UG_TITLE=Transcribed locus /REP_ORG=S. scrofa	--	---	---	---	---	---	---	--	---	---	---	---	---	---	500.808	A	360.483	A	889.905	A	1091.4	P	1089.5	P	1320.41	P	701.674	P	819.096	P	634.164	P	--
3245	Ssc.25618.1.S1_at	0.0362444	0.0643	439.49	8.77969	0.262395	115.32	6.8495	1.00338	115.71	6.85437	0.263282	Sus scrofa		BX919791	gb:BX919791 /DB_XREF=gi:41136610 /DB_XREF=BX919791 /CLONE=scan0008d.i.04 /TID=Ssc.25618.1 /CNT=3 /FEA=EST /TIER=ConsEnd /STK=1 /UG=Ssc.25618 /UG_TITLE=Transcribed locus, moderately similar to NP_060792.1 chromosome 6 open reading frame 64 (Homo sapiens)	--	---	---	---	---	---	---	--	---	---	---	---	---	---	571.851	M	174.885	A	1040.94	P	118.354	A	148.457	P	86.5533	M	102.208	A	107.924	P	140.992	P	--
189	Ssc.25879.1.S1_at	6.2e-06	0.000174	11.77	3.55704	9.38148	110.42	6.78686	1.24072	137	7.09803	11.6398	Sus scrofa		BX924018	gb:BX924018 /DB_XREF=gi:41140866 /DB_XREF=BX924018 /CLONE=scan0016d.a.20 /TID=Ssc.25879.1 /CNT=1 /FEA=EST /TIER=ConsEnd /STK=1 /UG=Ssc.25879 /UG_TITLE=Transcribed locus /REP_ORG=S. scrofa	--	---	---	---	---	---	---	--	---	---	---	---	---	---	12.538	A	6.53842	A	15.9622	A	113.99	P	132.663	P	88.3003	A	134.675	P	120.928	P	158.499	P	--
1682	Ssc.25950.1.S1_at	0.0014192	0.00482	30.1	4.91169	4.13289	124.4	6.95884	0.655305	81.52	6.34908	2.70831	Sus scrofa		BX925440	gb:BX925440 /DB_XREF=gi:41142288 /DB_XREF=BX925440 /CLONE=scan0026d.j.16 /TID=Ssc.25950.1 /CNT=1 /FEA=EST /TIER=ConsEnd /STK=1 /UG=Ssc.25950 /UG_TITLE=Transcribed locus /REP_ORG=S. scrofa	--	---	---	---	---	---	---	--	---	---	---	---	---	---	37.5141	A	19.1384	A	46.5703	A	116.228	P	132.415	P	124.048	P	78.0734	A	80.5617	P	86.4548	P	--
2335	Ssc.25967.1.S1_at	0.0050507	0.0124	397.79	8.63586	0.267428	106.38	6.73308	1.20013	127.67	6.99628	0.320948	Sus scrofa		BX925798	gb:BX925798 /DB_XREF=gi:41142646 /DB_XREF=BX925798 /CLONE=scan0021d.p.01 /TID=Ssc.25967.1 /CNT=2 /FEA=EST /TIER=ConsEnd /STK=2 /UG=Ssc.25967 /UG_TITLE=Transcribed locus /REP_ORG=S. scrofa	--	---	---	---	---	---	---	--	---	---	---	---	---	---	494.088	P	251.863	A	620.312	A	84.4759	P	116.069	P	121.782	P	159.628	P	141.035	P	92.8047	P	--
1659	Ssc.26136.1.S1_at	0.0013726	0.00473	318.95	8.31719	0.331964	105.88	6.72629	1.48649	157.39	7.2982	0.493463	Sus scrofa		BX924762	gb:BX924762 /DB_XREF=gi:41141610 /DB_XREF=BX924762 /CLONE=scan0017d.p.22 /TID=Ssc.26136.1 /CNT=5 /FEA=EST /TIER=ConsEnd /STK=0 /UG=Ssc.26136 /UG_TITLE=Transcribed locus /REP_ORG=S. scrofa	--	---	---	---	---	---	---	--	---	---	---	---	---	---	355.027	A	308.842	A	362.89	A	96.3695	P	92.5275	P	132.015	P	146.095	P	213.871	P	125.275	P	--
3150	Ssc.26191.1.A1_a_at	0.02967	0.0542	349.34	8.44849	0.359306	125.52	6.97177	1.35946	170.64	7.41481	0.488464	Sus scrofa		CO953551	gb:CO953551 /DB_XREF=gi:51330592 /DB_XREF=UMC-pfeto1-021-b04 /TID=Ssc.26191.1 /CNT=1 /FEA=EST /TIER=ConsEnd /STK=1 /UG=Ssc.26191 /UG_TITLE=Transcribed locus, moderately similar to NP_659181.1 cDNA sequence BC021611 (Mus musculus) /REP_ORG=S. scrofa	--	---	---	---	---	---	---	--	---	---	---	---	---	---	465.428	A	205.792	A	545.845	A	131.691	P	162.399	P	91.7092	P	206.593	P	168.611	P	143.202	P	--
1026	Ssc.2624.1.S1_at	0.0002915	0.00161	819.88	9.67927	0.266698	218.66	7.77255	1.82553	399.17	8.64086	0.486864	Sus scrofa		BF080491	gb:BF080491 /DB_XREF=gi:10874321 /DB_XREF=231405 /TID=Ssc.2624.1 /CNT=4 /FEA=EST /TIER=ConsEnd /STK=0 /UG=Ssc.2624 /UG_TITLE=Transcribed locus /REP_ORG=S. scrofa	--	---	---	---	---	---	---	--	---	---	---	---	---	---	679.18	P	887.351	P	1121.47	P	180.472	P	258.108	P	222.578	P	355.274	P	403.927	P	444.929	P	--
878	Ssc.26274.1.S1_at	0.000207	0.00133	811.41	9.66429	0.320565	260.11	8.02298	0.935181	243.25	7.9263	0.299787	Sus scrofa		BX914400	gb:BX914400 /DB_XREF=gi:41131179 /DB_XREF=BX914400 /CLONE=scan0001f.m.09 /TID=Ssc.26274.1 /CNT=10 /FEA=EST /TIER=ConsEnd /STK=2 /UG=Ssc.26274 /UG_TITLE=Transcribed locus /REP_ORG=S. scrofa	--	---	---	---	---	---	---	--	---	---	---	---	---	---	763.755	P	853.471	P	1005.08	A	231.318	P	254.203	P	296.824	P	184.681	P	265.502	P	294.674	P	--
3287	Ssc.26351.1.S1_at	0.0396932	0.0696	99.46	6.63604	8.0735	802.99	9.64924	1.10189	884.81	9.78922	8.89614	Sus scrofa		CN163633	gb:CN163633 /DB_XREF=gi:46178063 /DB_XREF=953168 /TID=Ssc.26351.1 /CNT=4 /FEA=EST /TIER=ConsEnd /STK=2 /UG=Ssc.26351 /UG_TITLE=Transcribed locus /REP_ORG=S. scrofa	--	---	---	---	---	---	---	--	---	---	---	---	---	---	145.266	A	384.159	A	21.6198	A	703.515	P	900.905	P	810.159	P	676.982	P	1309.71	P	784.334	P	--
1335	Ssc.26400.1.S1_at	0.0006303	0.00269	218.81	7.77353	2.76345	604.67	9.24	1.01702	614.96	9.26435	2.81047	Sus scrofa		CK455811	gb:CK455811 /DB_XREF=gi:40803025 /DB_XREF=916425 /TID=Ssc.26400.1 /CNT=4 /FEA=EST /TIER=ConsEnd /STK=2 /UG=Ssc.26400 /UG_TITLE=Transcribed locus /REP_ORG=S. scrofa	--	---	---	---	---	---	---	--	---	---	---	---	---	---	252.063	A	215.462	A	236.557	A	629.568	P	495.466	P	702.886	P	643.583	P	474.507	P	764.509	P	--
2965	Ssc.26401.1.A1_at	0.0203417	0.0395	22.62	4.49953	3.13882	71	6.14975	0.982113	69.73	6.12371	3.08267	Sus scrofa		CK455872	gb:CK455872 /DB_XREF=gi:40803086 /DB_XREF=916491 /TID=Ssc.26401.1 /CNT=3 /FEA=EST /TIER=ConsEnd /STK=2 /UG=Ssc.26401 /UG_TITLE=Transcribed locus, weakly similar to NP_116226.1 hypothetical protein FLJ14775 (Homo sapiens) /REP_ORG=S. scrofa	--	---	---	---	---	---	---	--	---	---	---	---	---	---	43.0579	A	20.1474	A	16.3682	A	54.8332	M	56.0082	P	115.563	P	72.4686	P	79.3858	P	59.166	A	--
894	Ssc.26441.1.A1_at	0.0002179	0.00137	340.12	8.4099	4.04892	1377.12	10.4274	1.08759	1497.74	10.5486	4.40356	Sus scrofa		CN167185	gb:CN167185 /DB_XREF=gi:46181615 /DB_XREF=999298 /TID=Ssc.26441.1 /CNT=3 /FEA=EST /TIER=ConsEnd /STK=2 /UG=Ssc.26441 /UG_TITLE=Transcribed locus /REP_ORG=S. scrofa	--	---	---	---	---	---	---	--	---	---	---	---	---	---	327.053	A	441.027	A	334.525	A	1373.61	P	1363.95	P	1382.44	P	1478.02	P	2074.49	P	1100.06	P	--
1576	Ssc.26465.1.A1_at	0.00109	0.00395	317.81	8.31202	0.408043	129.68	7.01881	0.903532	117.17	6.87246	0.368679	Sus scrofa		CN069716	gb:CN069716 /DB_XREF=gi:45845773 /DB_XREF=858194 /TID=Ssc.26465.1 /CNT=1 /FEA=EST /TIER=ConsEnd /STK=0 /UG=Ssc.26465 /UG_TITLE=Transcribed locus /REP_ORG=S. scrofa	--	---	---	---	---	---	---	--	---	---	---	---	---	---	396.588	A	308.791	A	321.465	A	131.763	P	126.531	P	129.713	M	161.441	P	106.431	P	93.9933	P	--
2125	Ssc.26487.1.A1_at	0.0033087	0.00892	328.8	8.36107	2.32874	765.69	9.58062	0.654338	501.02	8.96872	1.52378	Sus scrofa		CN069987	gb:CN069987 /DB_XREF=gi:45846044 /DB_XREF=857495 /TID=Ssc.26487.1 /CNT=1 /FEA=EST /TIER=ConsEnd /STK=1 /UG=Ssc.26487 /UG_TITLE=Transcribed locus /REP_ORG=S. scrofa	--	---	---	---	---	---	---	--	---	---	---	---	---	---	327.69	A	330.207	A	402.876	A	725.375	P	841.958	P	728.95	P	406.471	P	694.046	P	447.547	P	--
2350	Ssc.26512.1.A1_at	0.00523	0.0128	293.6	8.19771	0.242337	71.15	6.15279	1.1695	83.21	6.37869	0.283413	Sus scrofa		BP455512	gb:BP455512 /DB_XREF=gi:40455520 /DB_XREF=BP455512 /CLONE=OVRM10185A12 /TID=Ssc.26512.1 /CNT=6 /FEA=EST /TIER=ConsEnd /STK=0 /UG=Ssc.26512 /UG_TITLE=Transcribed locus, moderately similar to NP_149033.2 microtubule-actin crosslinking factor 1 (Homo sapien	--	---	---	---	---	---	---	--	---	---	---	---	---	---	255.159	A	190.445	A	638.75	A	72.6409	P	63.7521	P	77.1368	A	87.8794	P	89.7237	M	73.3628	P	--
505	Ssc.26536.1.S1_at	5.09e-05	0.000559	453.92	8.82629	6.81334	3092.71	11.5947	0.834763	2581.68	11.3341	5.68752	Sus scrofa		CN153146	gb:CN153146 /DB_XREF=gi:46167576 /DB_XREF=940236 /TID=Ssc.26536.1 /CNT=6 /FEA=EST /TIER=ConsEnd /STK=0 /UG=Ssc.26536 /UG_TITLE=Transcribed locus /REP_ORG=S. scrofa	--	---	---	---	---	---	---	--	---	---	---	---	---	---	340.596	A	538.821	A	624.99	A	3070.14	P	2877.25	P	3321.06	P	2061.64	P	2880.8	P	2908.55	P	--
242	Ssc.26539.1.S1_at	9.8e-06	0.000217	3530.03	11.7855	0.969496	3422.35	11.7408	0.250331	856.72	9.74268	0.242695	Sus scrofa		CN155319	gb:CN155319 /DB_XREF=gi:46169749 /DB_XREF=942608 /TID=Ssc.26539.1 /CNT=6 /FEA=EST /TIER=ConsEnd /STK=2 /UG=Ssc.26539 /UG_TITLE=Transcribed locus /REP_ORG=S. scrofa	--	---	---	---	---	---	---	--	---	---	---	---	---	---	3814.27	P	4003.69	P	3532.53	P	3750.6	P	2844.7	P	3725.91	P	807.494	P	822.163	P	950.868	P	--
778	Ssc.26552.1.A1_at	0.0001486	0.00107	825.65	9.68939	1.3822	1141.21	10.1563	2.54429	2903.57	11.5036	3.51671	Sus scrofa		CN153601	gb:CN153601 /DB_XREF=gi:46168031 /DB_XREF=940733 /TID=Ssc.26552.1 /CNT=7 /FEA=EST /TIER=ConsEnd /STK=2 /UG=Ssc.26552 /UG_TITLE=Transcribed locus /REP_ORG=S. scrofa	--	---	---	---	---	---	---	--	---	---	---	---	---	---	1054.55	P	811.266	P	806.82	A	1149.53	P	1219.22	P	1051.68	P	2467.98	P	3590.63	P	2773.22	P	--
1970	Ssc.26562.1.A1_at	0.0024794	0.00721	434.1	8.76188	3.05741	1327.22	10.3742	0.717477	952.25	9.8952	2.19362	Sus scrofa		CN153897	gb:CN153897 /DB_XREF=gi:46168327 /DB_XREF=941063 /TID=Ssc.26562.1 /CNT=1 /FEA=EST /TIER=ConsEnd /STK=1 /UG=Ssc.26562 /UG_TITLE=Transcribed locus /REP_ORG=S. scrofa	--	---	---	---	---	---	---	--	---	---	---	---	---	---	436.255	A	346.435	A	663.785	A	1517.69	P	1166.07	P	1310.14	P	866.467	P	820.213	P	1219.75	P	--
2924	Ssc.2662.1.A1_at	0.0191111	0.0376	493.09	8.94571	0.29015	143.07	7.16058	1.52611	218.34	7.77043	0.442799	Sus scrofa		CO994787	gb:CO994787 /DB_XREF=gi:51354061 /DB_XREF=UMC-pd12_14end-007-f03 /TID=Ssc.2662.1 /CNT=3 /FEA=EST /TIER=ConsEnd /STK=2 /UG=Ssc.2662 /UG_TITLE=Transcribed locus, moderately similar to XP_342392.1 inositol polyphosphate 5-phosphatase (Rattus norvegicus) /RE	--	---	---	---	---	---	---	--	---	---	---	---	---	---	466.842	A	744.294	P	423.148	A	136.846	P	139.699	P	151.91	P	340.205	P	267.784	P	114.703	P	--
3155	Ssc.26681.1.A1_at	0.029885	0.0545	30.53	4.93216	17.8385	544.61	9.08908	0.705661	384.31	8.58613	12.5879	Sus scrofa		CN154749	gb:CN154749 /DB_XREF=gi:46169179 /DB_XREF=941987 /TID=Ssc.26681.1 /CNT=2 /FEA=EST /TIER=ConsEnd /STK=1 /UG=Ssc.26681 /UG_TITLE=Transcribed locus /REP_ORG=S. scrofa	--	---	---	---	---	---	---	--	---	---	---	---	---	---	257.683	A	10.7323	A	12.613	A	538.959	P	614.363	P	483.819	P	488.019	P	298.142	P	391.647	P	--
1849	Ssc.26698.1.S1_at	0.002018	0.00625	165.34	7.36929	3.84487	635.71	9.31222	0.863428	548.89	9.10037	3.31977	Sus scrofa		CN157336	gb:CN157336 /DB_XREF=gi:46171766 /DB_XREF=946035 /TID=Ssc.26698.1 /CNT=4 /FEA=EST /TIER=ConsEnd /STK=2 /UG=Ssc.26698 /UG_TITLE=Transcribed locus /REP_ORG=S. scrofa	--	---	---	---	---	---	---	--	---	---	---	---	---	---	214.895	A	243.316	A	106.015	A	616.555	P	661.979	P	624.24	P	540.268	P	591.116	P	519.844	P	--
3408	Ssc.26722.1.S1_at	0.0494957	0.0837	176.22	7.46123	3.85149	678.71	9.40665	0.733435	497.79	8.95939	2.82482	Sus scrofa		CN158843	gb:CN158843 /DB_XREF=gi:46173273 /DB_XREF=947664 /TID=Ssc.26722.1 /CNT=2 /FEA=EST /TIER=ConsEnd /STK=1 /UG=Ssc.26722 /UG_TITLE=Transcribed locus /REP_ORG=S. scrofa	--	---	---	---	---	---	---	--	---	---	---	---	---	---	66.9302	A	265.771	A	377.281	A	761.093	P	602.748	P	675.887	P	549.241	P	380.415	P	592.683	P	--
2053	Ssc.26765.1.S1_at	0.0028634	0.00799	145.8	7.18785	3.74177	545.55	9.09157	1.16814	637.28	9.31578	4.37092	Sus scrofa		CN159751	gb:CN159751 /DB_XREF=gi:46174181 /DB_XREF=948848 /TID=Ssc.26765.1 /CNT=4 /FEA=EST /TIER=ConsEnd /STK=2 /UG=Ssc.26765 /UG_TITLE=Transcribed locus /REP_ORG=S. scrofa	--	---	---	---	---	---	---	--	---	---	---	---	---	---	91.1808	A	262.271	A	158.951	A	579.377	P	568.754	P	488.662	P	533.368	P	787.453	P	618.651	P	--
495	Ssc.26771.1.S1_at	4.9e-05	0.000548	582.09	9.1851	4.47214	2603.19	11.3461	2.10556	5481.17	12.4203	9.41636	Sus scrofa		CN159923	gb:CN159923 /DB_XREF=gi:46174353 /DB_XREF=949048 /TID=Ssc.26771.1 /CNT=3 /FEA=EST /TIER=ConsEnd /STK=1 /UG=Ssc.26771 /UG_TITLE=Transcribed locus /REP_ORG=S. scrofa	--	---	---	---	---	---	---	--	---	---	---	---	---	---	529.006	P	529.148	P	864.087	A	2813.98	P	2653.13	P	2343.33	P	7189.4	P	4147.52	P	5544.18	P	--
893	Ssc.26803.1.S1_at	0.0002177	0.00137	466.87	8.86688	0.347827	162.39	7.34332	1.41714	230.13	7.84631	0.492921	Sus scrofa		CN158438	gb:CN158438 /DB_XREF=gi:46172868 /DB_XREF=947227 /TID=Ssc.26803.1 /CNT=2 /FEA=EST /TIER=ConsEnd /STK=1 /UG=Ssc.26803 /UG_TITLE=Transcribed locus /REP_ORG=S. scrofa	--	---	---	---	---	---	---	--	---	---	---	---	---	---	451.168	A	464.506	A	595.485	A	149.347	P	193.517	P	146.956	P	252.751	P	245.499	P	197.191	P	--
1414	Ssc.26821.1.S1_at	0.0007526	0.00303	15.19	3.92505	12.9691	197	7.62205	1.26081	248.38	7.95641	16.3515	Sus scrofa		CN158730	gb:CN158730 /DB_XREF=gi:46173160 /DB_XREF=947541 /TID=Ssc.26821.1 /CNT=3 /FEA=EST /TIER=ConsEnd /STK=1 /UG=Ssc.26821 /UG_TITLE=Transcribed locus /REP_ORG=S. scrofa	--	---	---	---	---	---	---	--	---	---	---	---	---	---	8.99458	A	42.0781	A	10.2052	A	177.824	P	204.008	P	209.021	P	235.671	P	235.494	P	277.187	P	--
3219	Ssc.26898.1.A1_at	0.0341963	0.0612	48.24	5.59216	5.94776	286.92	8.1645	1.9342	554.96	9.11624	11.5041	Sus scrofa		CN162823	gb:CN162823 /DB_XREF=gi:46177253 /DB_XREF=952249 /TID=Ssc.26898.1 /CNT=2 /FEA=EST /TIER=ConsEnd /STK=1 /UG=Ssc.26898 /UG_TITLE=Transcribed locus /REP_ORG=S. scrofa	--	---	---	---	---	---	---	--	---	---	---	---	---	---	278.434	A	15.6055	A	31.6932	A	273.466	P	317.469	P	269.83	P	501.529	P	563.821	P	606.786	P	--
3	Ssc.26912.1.S1_at	1e-07	1e-07	10.89	3.44493	63.0248	686.34	9.42278	0.986231	676.89	9.40278	62.157	Sus scrofa		CN163008	gb:CN163008 /DB_XREF=gi:46177438 /DB_XREF=952462 /TID=Ssc.26912.1 /CNT=2 /FEA=EST /TIER=ConsEnd /STK=1 /UG=Ssc.26912 /UG_TITLE=Transcribed locus /REP_ORG=S. scrofa	--	---	---	---	---	---	---	--	---	---	---	---	---	---	7.59987	A	10.5049	A	15.0848	A	682.272	P	674.363	P	696.899	P	640.764	P	767.678	P	632.954	P	--
112	Ssc.26959.1.S1_at	2e-06	9.18e-05	10.76	3.42761	16.8113	180.89	7.49897	1.12146	202.86	7.66434	18.8532	Sus scrofa		CN164083	gb:CN164083 /DB_XREF=gi:46178513 /DB_XREF=994201 /TID=Ssc.26959.1 /CNT=3 /FEA=EST /TIER=ConsEnd /STK=1 /UG=Ssc.26959 /UG_TITLE=Transcribed locus /REP_ORG=S. scrofa	--	---	---	---	---	---	---	--	---	---	---	---	---	---	8.27047	A	5.61644	A	15.2953	A	206.05	P	163.693	P	174.037	P	206.148	P	163.446	P	248.727	P	--
404	Ssc.26983.1.A1_at	3.15e-05	0.000426	14.47	3.85499	15.9896	231.37	7.85406	0.939837	217.45	7.76454	15.0276	Sus scrofa		CN164747	gb:CN164747 /DB_XREF=gi:46179177 /DB_XREF=995116 /TID=Ssc.26983.1 /CNT=2 /FEA=EST /TIER=ConsEnd /STK=1 /UG=Ssc.26983 /UG_TITLE=Transcribed locus /REP_ORG=S. scrofa	--	---	---	---	---	---	---	--	---	---	---	---	---	---	9.80167	A	23.4235	A	15.8606	A	234.376	P	203.768	P	257.207	P	195.174	P	282.411	P	187.28	P	--
2777	Ssc.26993.1.S1_at	0.0135457	0.028	453.69	8.82556	0.376072	170.62	7.41464	1.04572	178.42	7.47913	0.393264	Sus scrofa		CN164964	gb:CN164964 /DB_XREF=gi:46179394 /DB_XREF=995349 /TID=Ssc.26993.1 /CNT=2 /FEA=EST /TIER=ConsEnd /STK=1 /UG=Ssc.26993 /UG_TITLE=Transcribed locus /REP_ORG=S. scrofa	--	---	---	---	---	---	---	--	---	---	---	---	---	---	295.881	A	535.137	A	723.283	A	159.136	P	147.486	P	209.879	P	182.634	P	136.595	P	228.585	P	--
903	Ssc.27048.1.A1_at	0.0002208	0.00138	754.58	9.55953	0.149606	112.89	6.81877	0.201967	22.8	4.51096	0.0302155	Sus scrofa		CN162569	gb:CN162569 /DB_XREF=gi:46176999 /DB_XREF=951967 /TID=Ssc.27048.1 /CNT=3 /FEA=EST /TIER=ConsEnd /STK=2 /UG=Ssc.27048 /UG_TITLE=Transcribed locus, moderately similar to NP_659103.1 open reading frame 63 (Mus musculus) /REP_ORG=S. scrofa	--	---	---	---	---	---	---	--	---	---	---	---	---	---	912.472	M	731.463	P	789.441	M	137.26	M	101.734	P	102.17	M	6.20662	A	28.5763	A	41.6629	A	--
2851	Ssc.27056.1.A1_at	0.0163779	0.033	30.21	4.91695	10.1748	307.38	8.26388	0.760655	233.81	7.86919	7.73949	Sus scrofa		CN166114	gb:CN166114 /DB_XREF=gi:46180544 /DB_XREF=996978 /TID=Ssc.27056.1 /CNT=1 /FEA=EST /TIER=ConsEnd /STK=1 /UG=Ssc.27056 /UG_TITLE=Transcribed locus /REP_ORG=S. scrofa	--	---	---	---	---	---	---	--	---	---	---	---	---	---	29.1153	A	116.117	A	9.31671	A	303.699	P	321.848	P	294.673	P	309.919	P	201.882	P	205.087	P	--
1813	Ssc.27103.1.A1_at	0.0018626	0.00588	308.91	8.27104	0.481435	148.72	7.21645	1.06953	159.06	7.31343	0.514907	Sus scrofa		CN166680	gb:CN166680 /DB_XREF=gi:46181110 /DB_XREF=998360 /TID=Ssc.27103.1 /CNT=1 /FEA=EST /TIER=ConsEnd /STK=1 /UG=Ssc.27103 /UG_TITLE=Transcribed locus, highly similar to NP_115536.1 chromosome 18 open reading frame 4 (Homo sapiens) /REP_ORG=S. scrofa	--	---	---	---	---	---	---	--	---	---	---	---	---	---	297.634	A	306.646	A	396.082	A	119.456	P	157.428	P	173.466	M	138.008	P	162.933	P	179.659	P	--
3166	Ssc.27130.1.A1_at	0.0303625	0.0552	66.93	6.06458	26.9419	1803.22	10.8164	0.926581	1670.83	10.7063	24.9638	Sus scrofa		CN167035	gb:CN167035 /DB_XREF=gi:46181465 /DB_XREF=999131 /TID=Ssc.27130.1 /CNT=1 /FEA=EST /TIER=ConsEnd /STK=1 /UG=Ssc.27130 /UG_TITLE=Transcribed locus /REP_ORG=S. scrofa	--	---	---	---	---	---	---	--	---	---	---	---	---	---	9.65213	A	48.6653	A	755.543	A	1526.38	P	2126.08	P	1791.86	P	2198.41	P	1116.7	P	1907.42	P	--
1468	Ssc.27217.2.A1_at	0.0008274	0.00321	354.08	8.46793	3.52307	1247.45	10.2848	0.672099	838.41	9.71151	2.36785	Sus scrofa		BI186325	gb:BI186325 /DB_XREF=gi:14660734 /DB_XREF=UNL-P-FN-cl-h-01-0-UNL.s2 /CLONE=UNL-P-FN-cl-h-01-0-UNL /TID=Ssc.27217.2 /CNT=4 /FEA=EST /TIER=ConsEnd /STK=4 /UG=Ssc.27217 /UG_TITLE=Transcribed locus, highly similar to NP_005640.2 zinc finger protein 354A (Hom	--	---	---	---	---	---	---	--	---	---	---	---	---	---	388.941	A	384.017	A	364.502	A	1292.06	P	1272.46	P	1170.97	P	595.666	P	831.587	P	1194.41	P	--
2048	Ssc.27235.1.S1_at	0.0028139	0.00787	344.55	8.42857	0.376462	129.71	7.01915	1.15774	150.17	7.23045	0.435844	Sus scrofa		CN160589	gb:CN160589 /DB_XREF=gi:46175019 /DB_XREF=949783 /TID=Ssc.27235.1 /CNT=5 /FEA=EST /TIER=ConsEnd /STK=2 /UG=Ssc.27235 /UG_TITLE=Transcribed locus /REP_ORG=S. scrofa	--	---	---	---	---	---	---	--	---	---	---	---	---	---	252.133	A	484.181	A	410.918	A	120.868	P	116.577	P	153.601	P	143.02	P	163.697	A	145.219	P	--
2054	Ssc.2726.1.A1_at	0.0028707	0.00801	32.53	5.0237	14.8214	482.14	8.91331	1.50647	726.33	9.50448	22.328	Sus scrofa		BQ602938	gb:BQ602938 /DB_XREF=gi:21549664 /DB_XREF=MI-P-NA-aes-c-06-1-UM.s1 /CLONE=MI-P-NA-aes-c-06-1-UM /TID=Ssc.2726.1 /CNT=4 /FEA=EST /TIER=ConsEnd /STK=3 /UG=Ssc.2726 /UG_TITLE=Transcribed locus /REP_ORG=S. scrofa	--	---	---	---	---	---	---	--	---	---	---	---	---	---	98.1618	A	8.65594	A	43.0093	A	465.748	P	578.063	P	412.848	P	580.694	P	704.871	P	939.833	P	--
2922	Ssc.27358.1.A1_at	0.0190434	0.0375	572.44	9.16098	0.911554	521.81	9.02738	0.59813	312.11	8.28591	0.545227	Sus scrofa		CN154234	gb:CN154234 /DB_XREF=gi:46168664 /DB_XREF=941431 /TID=Ssc.27358.1 /CNT=2 /FEA=EST /TIER=ConsEnd /STK=1 /UG=Ssc.27358 /UG_TITLE=Transcribed locus /REP_ORG=S. scrofa	--	---	---	---	---	---	---	--	---	---	---	---	---	---	830.543	P	590.132	P	469.341	A	484.711	P	481.469	P	603.782	P	322.786	P	316.084	P	299.151	P	--
2856	Ssc.27377.1.S1_at	0.0167434	0.0337	739.65	9.5307	1.78355	1319.2	10.3654	1.53888	2030.09	10.9873	2.74466	Sus scrofa		CO956267	gb:CO956267 /DB_XREF=gi:51333330 /DB_XREF=UMC-pputal5-003-h05 /TID=Ssc.27377.1 /CNT=9 /FEA=EST /TIER=ConsEnd /STK=2 /UG=Ssc.27377 /UG_TITLE=Transcribed locus /REP_ORG=S. scrofa	--	---	---	---	---	---	---	--	---	---	---	---	---	---	745.179	P	495.708	A	1343.45	P	1231.6	P	1404.62	P	1316.14	P	2485.19	P	1681.44	P	2010.03	P	--
2982	Ssc.2746.1.A1_at	0.0214105	0.0413	34.71	5.11728	5.59234	194.11	7.60073	1.4229	276.2	8.10957	7.95736	Sus scrofa		CN166173	gb:CN166173 /DB_XREF=gi:46180603 /DB_XREF=997427 /TID=Ssc.2746.1 /CNT=6 /FEA=EST /TIER=ConsEnd /STK=3 /UG=Ssc.2746 /UG_TITLE=Transcribed locus /REP_ORG=S. scrofa	--	---	---	---	---	---	---	--	---	---	---	---	---	---	5.82794	A	91.9293	A	55.7879	A	233.401	P	224.502	P	138.417	P	285.339	P	260.397	P	284.7	P	--
2444	Ssc.27627.1.S1_at	0.0065955	0.0155	613.44	9.26078	0.350694	215.13	7.74906	1.22605	263.76	8.04308	0.429969	Sus scrofa		BG733156	gb:BG733156 /DB_XREF=gi:14019440 /DB_XREF=346888 /TID=Ssc.27627.1 /CNT=2 /FEA=EST /TIER=ConsEnd /STK=0 /UG=Ssc.27627 /UG_TITLE=Transcribed locus /REP_ORG=S. scrofa	--	---	---	---	---	---	---	--	---	---	---	---	---	---	486.427	P	1024.22	A	568.229	A	257.285	P	178.442	P	215.083	P	304.127	P	246.04	P	246.194	P	--
2725	Ssc.27630.1.S1_at	0.0120189	0.0253	325.51	8.34656	4.04808	1317.69	10.3638	0.61947	816.27	9.6729	2.50766	Sus scrofa		BX666386	gb:BX666386 /DB_XREF=gi:46502170 /DB_XREF=BX666386 /CLONE=scag0008c.b.02 /TID=Ssc.27630.1 /CNT=2 /FEA=EST /TIER=ConsEnd /STK=2 /UG=Ssc.27630 /UG_TITLE=Transcribed locus /REP_ORG=S. scrofa	--	---	---	---	---	---	---	--	---	---	---	---	---	---	380.495	A	180.119	A	617.15	A	1380.48	P	1059.99	P	1550.6	P	716.499	P	706.37	P	1078.84	P	--
2245	Ssc.27702.1.S1_at	0.0042048	0.0107	557.88	9.12381	0.387377	216.11	7.75562	0.711767	153.82	7.2651	0.275722	Sus scrofa		AW786269	gb:AW786269 /DB_XREF=gi:7843045 /DB_XREF=119207 /TID=Ssc.27702.1 /CNT=2 /FEA=EST /TIER=ConsEnd /STK=0 /UG=Ssc.27702 /UG_TITLE=Transcribed locus /REP_ORG=S. scrofa	--	---	---	---	---	---	---	--	---	---	---	---	---	---	485.677	P	577.214	P	759.575	P	242.16	P	153.731	P	268.864	P	216.472	P	105.906	P	159.378	P	--
2319	Ssc.27751.1.S1_at	0.0048685	0.012	39.2	5.29278	7.31276	286.66	8.1632	1.34647	385.98	8.59238	9.84643	Sus scrofa		CK468424	gb:CK468424 /DB_XREF=gi:40839701 /DB_XREF=939817 /TID=Ssc.27751.1 /CNT=3 /FEA=EST /TIER=ConsEnd /STK=1 /UG=Ssc.27751 /UG_TITLE=Transcribed locus /REP_ORG=S. scrofa	--	---	---	---	---	---	---	--	---	---	---	---	---	---	123.942	A	20.776	A	28.6794	A	325.352	P	254.859	P	281.742	P	376.592	P	399.94	P	383.297	P	--
201	Ssc.27988.1.A1_at	6.7e-06	0.000177	590.37	9.20548	0.114742	67.74	6.08194	1.25081	84.73	6.4048	0.14352	Sus scrofa		CN032618	gb:CN032618 /DB_XREF=gi:48727154 /DB_XREF=UMC-pgvo4-012-e10 /TID=Ssc.27988.1 /CNT=2 /FEA=EST /TIER=ConsEnd /STK=2 /UG=Ssc.27988 /UG_TITLE=Transcribed locus /REP_ORG=S. scrofa	--	---	---	---	---	---	---	--	---	---	---	---	---	---	666.034	P	494.019	P	766.947	A	83.9518	P	62.7579	A	58.5175	M	89.1287	P	85.4209	A	80.2043	P	--
872	Ssc.28159.1.A1_at	0.0002011	0.0013	336.87	8.39605	5.37083	1809.27	10.8212	1.19435	2160.91	11.0774	6.41467	Sus scrofa		CN166629	gb:CN166629 /DB_XREF=gi:46181059 /DB_XREF=998308 /TID=Ssc.28159.1 /CNT=3 /FEA=EST /TIER=ConsEnd /STK=3 /UG=Ssc.28159 /UG_TITLE=Transcribed locus /REP_ORG=S. scrofa	--	---	---	---	---	---	---	--	---	---	---	---	---	---	265.903	A	347.176	A	507.853	A	1797.92	P	2046.12	P	1596.63	P	3056.22	P	1713.24	P	1934.67	P	--
331	Ssc.28178.1.A1_at	1.89e-05	0.00031	7864.4	12.9411	0.306996	2414.34	11.2374	0.787404	1901.06	10.8926	0.24173	Sus scrofa		CN028192	gb:CN028192 /DB_XREF=gi:48722728 /DB_XREF=UMC-pblivp1-004-b06 /TID=Ssc.28178.1 /CNT=1 /FEA=EST /TIER=ConsEnd /STK=1 /UG=Ssc.28178 /UG_TITLE=Transcribed locus, highly similar to XP_290702.1 similar to My016 protein (Homo sapiens) /REP_ORG=S. scrofa	--	---	---	---	---	---	---	--	---	---	---	---	---	---	7852.37	P	9370.37	P	8107.01	P	2257.25	P	2568.33	P	2407.46	P	2310.91	P	1637.1	P	1823.17	P	--
3130	Ssc.28293.1.A1_at	0.0282569	0.052	46.33	5.53387	18.8073	871.34	9.76709	0.667925	581.99	9.18485	12.5618	Sus scrofa		CN025933	gb:CN025933 /DB_XREF=gi:48720469 /DB_XREF=UMC-p4civp1-017-d06 /TID=Ssc.28293.1 /CNT=2 /FEA=EST /TIER=ConsEnd /STK=2 /UG=Ssc.28293 /UG_TITLE=Transcribed locus /REP_ORG=S. scrofa	--	---	---	---	---	---	---	--	---	---	---	---	---	---	7.71135	A	346.455	A	35.2014	A	888.695	P	803.672	P	918.593	P	455.862	P	770.862	P	563.16	P	--
2899	Ssc.28416.1.A1_at	0.018574	0.0368	22.25	4.47573	8.34742	185.73	7.53706	1.09169	202.76	7.66363	9.11281	Sus scrofa		CF792078	gb:CF792078 /DB_XREF=gi:37796639 /DB_XREF=884959 /TID=Ssc.28416.1 /CNT=2 /FEA=EST /TIER=ConsEnd /STK=2 /UG=Ssc.28416 /UG_TITLE=Transcribed locus /REP_ORG=S. scrofa	--	---	---	---	---	---	---	--	---	---	---	---	---	---	102.311	A	13.2069	A	4.04877	A	163.988	P	195.687	P	197.996	P	235.378	P	188.085	P	189.03	P	--
2276	Ssc.28873.1.A1_at	0.0044219	0.0111	356.26	8.47679	0.42949	153.01	7.25748	1.10784	169.51	7.40523	0.475804	Sus scrofa		CO993040	gb:CO993040 /DB_XREF=gi:51352314 /DB_XREF=UMC-pd6end2-010-e04 /TID=Ssc.28873.1 /CNT=3 /FEA=EST /TIER=ConsEnd /STK=2 /UG=Ssc.28873 /UG_TITLE=Transcribed locus /REP_ORG=S. scrofa	--	---	---	---	---	---	---	--	---	---	---	---	---	---	318.976	A	322.304	A	539.38	A	147.637	P	179.889	P	133.778	P	138.64	P	195.031	P	180.838	P	--
1916	Ssc.28909.3.A1_at	0.0022423	0.0067	271.85	8.08667	0.210741	57.29	5.84021	1.54582	88.56	6.46858	0.325768	Sus scrofa		CO954611	gb:CO954611 /DB_XREF=gi:51331674 /DB_XREF=UMC-pnatal4-012-b04 /TID=Ssc.28909.3 /CNT=1 /FEA=EST /TIER=ConsEnd /STK=1 /UG=Ssc.28909 /UG_TITLE=Transcribed locus, moderately similar to NP_080212.1 arginyl-tRNA synthetase (Mus musculus) /REP_ORG=S. scrofa	--	---	---	---	---	---	---	--	---	---	---	---	---	---	249.54	A	219.105	A	450.651	A	80.2652	P	42.8786	M	54.1791	A	118.725	P	75.3603	P	77.9227	P	--
3179	Ssc.28929.1.S1_at	0.0311773	0.0565	25.3	4.66107	3.74269	94.69	6.56514	1.10603	104.73	6.71053	4.13953	Sus scrofa		AJ651407	gb:AJ651407 /DB_XREF=gi:49333852 /DB_XREF=AJ651407 /CLONE=C0005178_F10 /TID=Ssc.28929.1 /CNT=2 /FEA=EST /TIER=ConsEnd /STK=0 /UG=Ssc.28929 /UG_TITLE=Transcribed locus /REP_ORG=S. scrofa	--	---	---	---	---	---	---	--	---	---	---	---	---	---	60.3419	A	10.9375	A	30.0963	A	68.3764	A	92.4686	M	133.186	P	124.518	P	92.9936	P	99.5879	P	--
374	Ssc.28933.1.S1_at	2.52e-05	0.000368	12.81	3.6792	16.4988	211.35	7.72349	1.26581	267.53	8.06356	20.8845	Sus scrofa		AJ656592	gb:AJ656592 /DB_XREF=gi:49340624 /DB_XREF=AJ656592 /CLONE=C0005193_E16 /TID=Ssc.28933.1 /CNT=7 /FEA=EST /TIER=ConsEnd /STK=0 /UG=Ssc.28933 /UG_TITLE=Transcribed locus /REP_ORG=S. scrofa	--	---	---	---	---	---	---	--	---	---	---	---	---	---	11.939	A	9.89372	A	21.5981	A	281.074	P	213.69	P	155.878	P	222.97	P	319.885	P	269.518	P	--
870	Ssc.28977.1.S1_at	0.0002006	0.0013	16.66	4.05832	17.1393	285.54	8.15755	0.874273	249.64	7.96371	14.9844	Sus scrofa		CO954936	gb:CO954936 /DB_XREF=gi:51331999 /DB_XREF=UMC-pnatal4-016-c11 /TID=Ssc.28977.1 /CNT=3 /FEA=EST /TIER=ConsEnd /STK=1 /UG=Ssc.28977 /UG_TITLE=Transcribed locus /REP_ORG=S. scrofa	--	---	---	---	---	---	---	--	---	---	---	---	---	---	10.8007	A	36.2346	A	14.4939	A	309.954	P	244.541	P	304.6	P	230.829	P	322.506	P	209.801	P	--
646	Ssc.29024.1.S1_at	9.21e-05	0.000797	1354.67	10.4037	2.38088	3225.3	11.6552	0.58903	1899.8	10.8916	1.40241	Sus scrofa		CO950263	gb:CO950263 /DB_XREF=gi:51327223 /DB_XREF=UMC-pd12cl-009-c09 /TID=Ssc.29024.1 /CNT=7 /FEA=EST /TIER=ConsEnd /STK=1 /UG=Ssc.29024 /UG_TITLE=Transcribed locus /REP_ORG=S. scrofa	--	---	---	---	---	---	---	--	---	---	---	---	---	---	1354.97	P	1355.95	P	1659.38	P	3173.72	P	3129.44	P	3350.19	P	1707.65	P	1816.28	P	2219.43	P	--
700	Ssc.29033.2.S1_at	0.0001123	0.000899	27.52	4.78241	9.77871	269.11	8.07205	1.78853	481.31	8.91082	17.4895	Sus scrofa		CK454424	gb:CK454424 /DB_XREF=gi:40801638 /DB_XREF=911728 /TID=Ssc.29033.2 /CNT=4 /FEA=EST /TIER=ConsEnd /STK=0 /UG=Ssc.29033 /UG_TITLE=Transcribed locus /REP_ORG=S. scrofa	--	---	---	---	---	---	---	--	---	---	---	---	---	---	25.7977	A	22.2297	A	44.5725	A	247.15	P	330.61	P	236.535	P	698.901	P	549.844	P	291.282	P	--
702	Ssc.29146.1.A1_at	0.0001133	0.000905	356.41	8.47739	0.377795	134.65	7.07307	1.02577	138.12	7.10978	0.387531	Sus scrofa		CO950804	gb:CO950804 /DB_XREF=gi:51327782 /DB_XREF=UMC-pd12cl-019-a12 /TID=Ssc.29146.1 /CNT=1 /FEA=EST /TIER=ConsEnd /STK=1 /UG=Ssc.29146 /UG_TITLE=Transcribed locus /REP_ORG=S. scrofa	--	---	---	---	---	---	---	--	---	---	---	---	---	---	345.247	M	346.752	A	463.775	A	133.8	P	115.678	P	156.422	P	145.02	P	127.05	P	143.563	P	--
2239	Ssc.2916.1.A1_at	0.0041406	0.0106	1133.15	10.1461	0.663937	752.34	9.55524	0.639312	480.98	8.90983	0.424463	Sus scrofa		CF175720	gb:CF175720 /DB_XREF=gi:33287496 /DB_XREF=799708 /TID=Ssc.2916.1 /CNT=13 /FEA=EST /TIER=Stack /STK=11 /UG=Ssc.2916 /UG_TITLE=Transcribed locus, moderately similar to NP_003279.2 tumor protein D52-like 2 (Homo sapiens) /REP_ORG=S. scrofa	--	---	---	---	---	---	---	--	---	---	---	---	---	---	1192.37	P	916.212	P	1633.33	P	606.283	P	869.21	P	801.388	P	457.453	P	474.398	P	514.726	P	--
3326	Ssc.29171.1.A1_at	0.0425897	0.0738	61.75	5.94837	3.35142	206.95	7.69314	0.848707	175.64	7.45648	2.84437	Sus scrofa		CO951158	gb:CO951158 /DB_XREF=gi:51328153 /DB_XREF=UMC-pd12fol-002-e04 /TID=Ssc.29171.1 /CNT=2 /FEA=EST /TIER=ConsEnd /STK=2 /UG=Ssc.29171 /UG_TITLE=Transcribed locus /REP_ORG=S. scrofa	--	---	---	---	---	---	---	--	---	---	---	---	---	---	144.642	A	55.6032	A	35.9106	A	206.994	P	269.869	P	157.35	M	167.124	P	237.094	P	137.274	P	--
3000	Ssc.29206.1.A1_at	0.0219715	0.0421	158.22	7.30579	8.23619	1303.13	10.3478	1.34579	1753.74	10.7762	11.0842	Sus scrofa		CO951862	gb:CO951862 /DB_XREF=gi:51328871 /DB_XREF=UMC-pd12fol-014-f01 /TID=Ssc.29206.1 /CNT=1 /FEA=EST /TIER=ConsEnd /STK=1 /UG=Ssc.29206 /UG_TITLE=Transcribed locus /REP_ORG=S. scrofa	--	---	---	---	---	---	---	--	---	---	---	---	---	---	45.9619	A	133.807	A	789.83	M	1365.34	P	1447.03	P	1110.81	P	1553.02	P	1799.92	P	1937.14	P	--
361	Ssc.29281.1.A1_at	2.27e-05	0.000343	490.48	8.93805	0.163819	80.35	6.32823	0.706534	56.77	5.82706	0.115744	Sus scrofa		CO953055	gb:CO953055 /DB_XREF=gi:51330070 /DB_XREF=UMC-pfeto1-013-e03 /TID=Ssc.29281.1 /CNT=2 /FEA=EST /TIER=ConsEnd /STK=1 /UG=Ssc.29281 /UG_TITLE=Transcribed locus /REP_ORG=S. scrofa	--	---	---	---	---	---	---	--	---	---	---	---	---	---	474.588	A	429.72	A	709.555	A	76.0809	P	73.5477	P	91.9436	P	48.2266	A	73.2981	P	51.9716	M	--
327	Ssc.29311.1.A1_at	1.81e-05	0.000301	31.28	4.96717	6.08824	190.44	7.57319	1.04232	198.5	7.633	6.34591	Sus scrofa		CO953693	gb:CO953693 /DB_XREF=gi:51330748 /DB_XREF=UMC-pnatal3-002-h03 /TID=Ssc.29311.1 /CNT=1 /FEA=EST /TIER=ConsEnd /STK=1 /UG=Ssc.29311 /UG_TITLE=Transcribed locus /REP_ORG=S. scrofa	--	---	---	---	---	---	---	--	---	---	---	---	---	---	42.0466	A	31.647	A	28.1991	A	187.321	P	223.588	P	163.556	P	180.742	P	224.902	P	193.168	P	--
2426	Ssc.29315.1.A1_at	0.0062301	0.0147	27.83	4.79857	6.94071	193.16	7.59365	1.16712	225.44	7.8166	8.10061	Sus scrofa		CO953738	gb:CO953738 /DB_XREF=gi:51330795 /DB_XREF=UMC-pnatal3-003-g06 /TID=Ssc.29315.1 /CNT=1 /FEA=EST /TIER=ConsEnd /STK=1 /UG=Ssc.29315 /UG_TITLE=Transcribed locus /REP_ORG=S. scrofa	--	---	---	---	---	---	---	--	---	---	---	---	---	---	54.5204	A	7.79215	A	48.4788	A	179.851	P	219.647	P	180.933	P	198.828	P	281.916	P	205.198	P	--
809	Ssc.2932.1.A1_at	0.0001663	0.00116	1284.29	10.3268	2.27415	2920.67	11.5121	1.22813	3586.97	11.8085	2.79296	Sus scrofa		AW574384	gb:AW574384 /DB_XREF=gi:7239129 /DB_XREF=SOF /TID=Ssc.2932.1 /CNT=2 /FEA=EST /TIER=ConsEnd /STK=2 /UG=Ssc.2932 /UG_TITLE=Transcribed locus /REP_ORG=S. scrofa	--	---	---	---	---	---	---	--	---	---	---	---	---	---	1634.61	P	1302.91	P	1219.8	P	3109.2	P	3021.39	P	2630.18	P	3763.93	P	3187.96	P	3861.24	P	--
1741	Ssc.29415.1.A1_at	0.0016147	0.0053	13.19	3.72137	5.93177	78.24	6.28983	0.987986	77.3	6.2724	5.8605	Sus scrofa		CO955067	gb:CO955067 /DB_XREF=gi:51332130 /DB_XREF=UMC-pnatal4-018-a08 /TID=Ssc.29415.1 /CNT=1 /FEA=EST /TIER=ConsEnd /STK=1 /UG=Ssc.29415 /UG_TITLE=Transcribed locus /REP_ORG=S. scrofa	--	---	---	---	---	---	---	--	---	---	---	---	---	---	7.47764	A	10.1662	A	27.704	A	77.0426	P	74.5013	P	82.7619	A	105.622	P	81.0128	P	54.181	P	--
2086	Ssc.29456.1.A1_at	0.0030503	0.00838	28.44	4.82985	12.602	358.4	8.48543	0.874888	313.56	8.2926	11.0253	Sus scrofa		CO956309	gb:CO956309 /DB_XREF=gi:51333372 /DB_XREF=UMC-pputal6-001-d06 /TID=Ssc.29456.1 /CNT=1 /FEA=EST /TIER=ConsEnd /STK=1 /UG=Ssc.29456 /UG_TITLE=Transcribed locus /REP_ORG=S. scrofa	--	---	---	---	---	---	---	--	---	---	---	---	---	---	76.2252	A	12.0981	A	30.5781	A	368.122	P	488.444	P	253.927	P	355.657	P	228.41	P	380.986	P	--
2758	Ssc.29512.1.A1_at	0.0129385	0.027	369.33	8.52877	2.57948	952.68	9.89585	0.726382	692.01	9.43465	1.87369	Sus scrofa		CO940924	gb:CO940924 /DB_XREF=gi:51307687 /DB_XREF=UMC-peov1-009-e03 /TID=Ssc.29512.1 /CNT=1 /FEA=EST /TIER=ConsEnd /STK=1 /UG=Ssc.29512 /UG_TITLE=Transcribed locus /REP_ORG=S. scrofa	--	---	---	---	---	---	---	--	---	---	---	---	---	---	265.828	A	343.994	A	675.622	A	914.277	P	914.725	P	1025.34	P	764.658	P	672.995	P	646.482	P	--
2589	Ssc.29561.1.A1_at	0.0091336	0.0203	23.3	4.54226	10.6609	248.4	7.95652	0.64996	161.45	7.33494	6.92918	Sus scrofa		CO941961	gb:CO941961 /DB_XREF=gi:51308720 /DB_XREF=UMC-peov3-012-a06 /TID=Ssc.29561.1 /CNT=2 /FEA=EST /TIER=ConsEnd /STK=1 /UG=Ssc.29561 /UG_TITLE=Transcribed locus /REP_ORG=S. scrofa	--	---	---	---	---	---	---	--	---	---	---	---	---	---	13.0325	A	86.9124	A	13.6868	A	269.241	P	233.327	P	241.949	P	189.868	P	126.096	P	176.474	P	--
1493	Ssc.29609.2.A1_at	0.0008837	0.00338	23.15	4.53294	6.85788	158.76	7.3107	0.927564	147.26	7.20222	6.36112	Sus scrofa		CF359628	gb:CF359628 /DB_XREF=gi:34156542 /DB_XREF=820892 /TID=Ssc.29609.2 /CNT=1 /FEA=EST /TIER=ConsEnd /STK=1 /UG=Ssc.29609 /UG_TITLE=Transcribed locus /REP_ORG=S. scrofa	--	---	---	---	---	---	---	--	---	---	---	---	---	---	17.6423	A	18.4568	A	46.7509	A	123.237	P	191.185	P	168.442	P	121.617	A	196.265	P	134.299	P	--
2310	Ssc.29646.1.A1_at	0.004781	0.0119	29.74	4.89433	34.6227	1029.68	10.008	0.463018	476.76	8.89712	16.0309	Sus scrofa		CO943750	gb:CO943750 /DB_XREF=gi:51310509 /DB_XREF=UMC-p2mm4-017-g10 /TID=Ssc.29646.1 /CNT=2 /FEA=EST /TIER=ConsEnd /STK=2 /UG=Ssc.29646 /UG_TITLE=Transcribed locus /REP_ORG=S. scrofa	--	---	---	---	---	---	---	--	---	---	---	---	---	---	166.536	A	13.3998	A	14.4588	A	928.435	P	1072.21	P	1087.6	P	463.791	P	461.876	P	507.881	P	--
1733	Ssc.29653.1.A1_at	0.001587	0.00524	20.23	4.33842	8.58972	173.77	7.44104	0.361627	62.84	5.97361	3.10628	Sus scrofa		CO943961	gb:CO943961 /DB_XREF=gi:51310720 /DB_XREF=UMC-p2mm4-020-h11 /TID=Ssc.29653.1 /CNT=1 /FEA=EST /TIER=ConsEnd /STK=1 /UG=Ssc.29653 /UG_TITLE=Transcribed locus /REP_ORG=S. scrofa	--	---	---	---	---	---	---	--	---	---	---	---	---	---	34.1951	A	9.01373	A	29.7036	A	183.638	P	163.637	P	173.184	P	63.4289	A	71.931	P	54.5959	P	--
1195	Ssc.2971.1.S1_at	0.0004368	0.00207	976.9	9.93207	0.310155	302.99	8.24313	0.916895	277.81	8.11795	0.284379	Sus scrofa		BX918958	gb:BX918958 /DB_XREF=gi:41135777 /DB_XREF=BX918958 /CLONE=scan0008d.o.09 /TID=Ssc.2971.1 /CNT=10 /FEA=EST /TIER=ConsEnd /STK=3 /UG=Ssc.2971 /UG_TITLE=Transcribed locus /REP_ORG=S. scrofa	--	---	---	---	---	---	---	--	---	---	---	---	---	---	1357.8	P	988.215	M	852.092	A	272.312	P	275.581	P	367.609	P	238.835	P	277.391	P	324.909	P	--
2921	Ssc.29729.1.A1_at	0.019017	0.0374	362.78	8.50295	0.489525	177.59	7.47241	1.68399	299.06	8.22429	0.824356	Sus scrofa		CO945145	gb:CO945145 /DB_XREF=gi:51311904 /DB_XREF=UMC-p4mm3-014-f07 /TID=Ssc.29729.1 /CNT=1 /FEA=EST /TIER=ConsEnd /STK=1 /UG=Ssc.29729 /UG_TITLE=Transcribed locus /REP_ORG=S. scrofa	--	---	---	---	---	---	---	--	---	---	---	---	---	---	285.509	A	363.699	A	563.88	A	155.656	P	205.55	P	173.616	P	287.955	P	364.909	P	255.544	P	--
1906	Ssc.29774.1.A1_at	0.0022222	0.00667	19.28	4.26903	5.97407	115.18	6.84775	1.24258	143.12	7.16108	7.42324	Sus scrofa		CO946659	gb:CO946659 /DB_XREF=gi:51313418 /DB_XREF=UMC-p6mm3-009-b05 /TID=Ssc.29774.1 /CNT=1 /FEA=EST /TIER=ConsEnd /STK=1 /UG=Ssc.29774 /UG_TITLE=Transcribed locus /REP_ORG=S. scrofa	--	---	---	---	---	---	---	--	---	---	---	---	---	---	24.1373	A	9.45211	A	36.4006	A	99.3266	P	96.1689	P	158.628	P	141.207	P	185.989	P	112.066	P	--
877	Ssc.29776.1.A1_at	0.0002066	0.00133	278.29	8.12045	0.297495	82.79	6.37138	1.34606	111.44	6.80012	0.400446	Sus scrofa		CO946779	gb:CO946779 /DB_XREF=gi:51313538 /DB_XREF=UMC-p6mm3-010-f07 /TID=Ssc.29776.1 /CNT=1 /FEA=EST /TIER=ConsEnd /STK=1 /UG=Ssc.29776 /UG_TITLE=Transcribed locus /REP_ORG=S. scrofa	--	---	---	---	---	---	---	--	---	---	---	---	---	---	279.564	A	259.54	A	364.273	A	83.9954	P	85.0651	P	78.7493	A	119.247	P	86.7392	M	134.343	P	--
1323	Ssc.29791.1.A1_at	0.0006094	0.00262	520.45	9.02362	0.578595	301.13	8.23424	0.783482	235.93	7.88222	0.453319	Sus scrofa		CO947452	gb:CO947452 /DB_XREF=gi:51314211 /DB_XREF=UMC-p6mm3-019-g04 /TID=Ssc.29791.1 /CNT=1 /FEA=EST /TIER=ConsEnd /STK=1 /UG=Ssc.29791 /UG_TITLE=Transcribed locus /REP_ORG=S. scrofa	--	---	---	---	---	---	---	--	---	---	---	---	---	---	506.853	M	487.467	A	699.728	P	285.823	P	289.571	P	327.197	P	206.923	P	256.903	P	247.998	P	--
983	Ssc.29837.1.A1_at	0.0002632	0.00151	25.27	4.65935	4.33755	109.61	6.77624	0.721923	79.13	6.30615	3.13138	Sus scrofa		CO937226	gb:CO937226 /DB_XREF=gi:51303985 /DB_XREF=UMC-pd12con-006-b10 /TID=Ssc.29837.1 /CNT=2 /FEA=EST /TIER=ConsEnd /STK=1 /UG=Ssc.29837 /UG_TITLE=Transcribed locus /REP_ORG=S. scrofa	--	---	---	---	---	---	---	--	---	---	---	---	---	---	32.969	A	19.242	A	31.1895	A	116.06	P	97.0147	P	115.995	A	96.0847	P	75.1399	P	68.8911	P	--
309	Ssc.29886.1.A1_at	1.57e-05	0.000275	19.45	4.2817	14.3584	279.27	8.12552	0.947792	264.69	8.04816	13.6087	Sus scrofa		CO938717	gb:CO938717 /DB_XREF=gi:51305476 /DB_XREF=UMC-pd20fet-005-d12 /TID=Ssc.29886.1 /CNT=1 /FEA=EST /TIER=ConsEnd /STK=1 /UG=Ssc.29886 /UG_TITLE=Transcribed locus /REP_ORG=S. scrofa	--	---	---	---	---	---	---	--	---	---	---	---	---	---	27.8268	A	23.1836	A	13.9967	A	307.89	P	272.196	P	257.751	P	237.081	P	309.408	P	253.792	P	--
1441	Ssc.29909.1.A1_at	0.0007912	0.00313	31.05	4.95652	5.74332	178.33	7.47841	0.572814	102.15	6.67455	3.28986	Sus scrofa		CO939484	gb:CO939484 /DB_XREF=gi:51306243 /DB_XREF=UMC-pd20fet-015-c12 /TID=Ssc.29909.1 /CNT=1 /FEA=EST /TIER=ConsEnd /STK=1 /UG=Ssc.29909 /UG_TITLE=Transcribed locus /REP_ORG=S. scrofa	--	---	---	---	---	---	---	--	---	---	---	---	---	---	29.0908	A	25.495	A	49.4994	A	140.533	P	249.566	P	160.358	P	80.3776	P	128.2	P	103.844	P	--
2721	Ssc.29913.1.A1_at	0.0118032	0.0249	60.73	5.92434	18.0701	1097.4	10.0999	0.522125	572.98	9.16234	9.43488	Sus scrofa		CO939566	gb:CO939566 /DB_XREF=gi:51306325 /DB_XREF=UMC-pd20fet-016-d12 /TID=Ssc.29913.1 /CNT=2 /FEA=EST /TIER=ConsEnd /STK=2 /UG=Ssc.29913 /UG_TITLE=Transcribed locus /REP_ORG=S. scrofa	--	---	---	---	---	---	---	--	---	---	---	---	---	---	189.063	A	15.87	A	91.5511	A	1150.53	P	1084.46	P	1050.46	P	268.596	P	874.58	P	803.951	P	--
2081	Ssc.29936.1.A1_at	0.0030265	0.00833	468.58	8.87215	4.61503	2162.51	11.0785	0.951963	2058.63	11.0075	4.39334	Sus scrofa		CO938939	gb:CO938939 /DB_XREF=gi:51305698 /DB_XREF=UMC-pd20fet-008-b07 /TID=Ssc.29936.1 /CNT=2 /FEA=EST /TIER=ConsEnd /STK=2 /UG=Ssc.29936 /UG_TITLE=Transcribed locus /REP_ORG=S. scrofa	--	---	---	---	---	---	---	--	---	---	---	---	---	---	669.014	A	268.193	A	703.207	A	2404.52	P	1972.07	P	2115.04	P	2310.33	P	1455.62	P	2604.42	P	--
731	Ssc.29946.1.A1_at	0.0001287	0.000985	18.81	4.23343	7.42637	139.69	7.12608	2.75474	384.81	8.588	20.4577	Sus scrofa		CO939164	gb:CO939164 /DB_XREF=gi:51305923 /DB_XREF=UMC-pd20fet-011-b01 /TID=Ssc.29946.1 /CNT=3 /FEA=EST /TIER=ConsEnd /STK=1 /UG=Ssc.29946 /UG_TITLE=Transcribed locus /REP_ORG=S. scrofa	--	---	---	---	---	---	---	--	---	---	---	---	---	---	6.47681	A	28.8405	A	28.2952	A	154.99	P	118.09	P	147.696	P	353.266	P	393.65	P	411.357	P	--
3391	Ssc.30032.1.A1_at	0.0482999	0.0821	63.5	5.98868	2.10866	133.9	7.06501	1.64063	219.68	7.77926	3.45953	Sus scrofa		CO947838	gb:CO947838 /DB_XREF=gi:51314597 /DB_XREF=UMC-p8mm2-001-e11 /TID=Ssc.30032.1 /CNT=1 /FEA=EST /TIER=ConsEnd /STK=1 /UG=Ssc.30032 /UG_TITLE=Transcribed locus /REP_ORG=S. scrofa	--	---	---	---	---	---	---	--	---	---	---	---	---	---	156.541	A	46.9197	A	42.7492	A	128.688	P	96.8235	P	191.078	P	210.156	P	220.853	P	229.306	P	--
2139	Ssc.30090.1.A1_at	0.0034212	0.00916	66.78	6.06134	9.5873	640.24	9.32247	1.51129	967.59	9.91825	14.4892	Sus scrofa		CK460914	gb:CK460914 /DB_XREF=gi:40832195 /DB_XREF=931236 /TID=Ssc.30090.1 /CNT=3 /FEA=EST /TIER=ConsEnd /STK=2 /UG=Ssc.30090 /UG_TITLE=Transcribed locus /REP_ORG=S. scrofa	--	---	---	---	---	---	---	--	---	---	---	---	---	---	133.856	A	120.787	A	22.591	A	628.931	P	756.442	P	547.074	P	897.244	P	932.789	P	1086.61	P	--
463	Ssc.30154.1.A1_at	4.4e-05	0.000523	17.71	4.14649	11.096	196.51	7.61846	1.13292	222.63	7.7985	12.5709	Sus scrofa		CO987294	gb:CO987294 /DB_XREF=gi:51346568 /DB_XREF=UMC-pd10en3-014-d11 /TID=Ssc.30154.1 /CNT=1 /FEA=EST /TIER=ConsEnd /STK=0 /UG=Ssc.30154 /UG_TITLE=Transcribed locus /REP_ORG=S. scrofa	--	---	---	---	---	---	---	--	---	---	---	---	---	---	13.1872	A	17.7193	A	29.1481	A	170.302	P	231.065	A	191.241	M	228.974	P	171.286	M	282.456	P	--
3251	Ssc.30155.1.A1_at	0.036627	0.0649	127.78	6.99752	7.73227	988.03	9.94841	1.06587	1053.11	10.0404	8.24159	Sus scrofa		CO987295	gb:CO987295 /DB_XREF=gi:51346569 /DB_XREF=UMC-pd10en3-014-e01 /TID=Ssc.30155.1 /CNT=1 /FEA=EST /TIER=ConsEnd /STK=1 /UG=Ssc.30155 /UG_TITLE=Transcribed locus /REP_ORG=S. scrofa	--	---	---	---	---	---	---	--	---	---	---	---	---	---	111.77	A	34.5079	A	663.336	A	904.615	P	1054.68	P	1002.58	P	1007.4	P	1221.71	P	952.683	P	--
217	Ssc.30212.1.A1_at	7.9e-06	0.000193	10.72	3.42223	15.681	168.1	7.39318	0.626829	105.37	6.71932	9.82929	Sus scrofa		CO988241	gb:CO988241 /DB_XREF=gi:51347515 /DB_XREF=UMC-pd3end2-002-b03 /TID=Ssc.30212.1 /CNT=1 /FEA=EST /TIER=ConsEnd /STK=1 /UG=Ssc.30212 /UG_TITLE=Transcribed locus /REP_ORG=S. scrofa	--	---	---	---	---	---	---	--	---	---	---	---	---	---	11.104	A	8.56828	A	13.6053	A	170.494	P	202.774	P	136.259	P	86.8372	P	145.186	P	93.1645	P	--
256	Ssc.30275.1.A1_at	1.08e-05	0.000226	11.47	3.51979	11.3418	130.09	7.02337	1.02598	133.47	7.06037	11.6364	Sus scrofa		CO989631	gb:CO989631 /DB_XREF=gi:51348905 /DB_XREF=UMC-pd3end3-018-c11 /TID=Ssc.30275.1 /CNT=1 /FEA=EST /TIER=ConsEnd /STK=1 /UG=Ssc.30275 /UG_TITLE=Transcribed locus /REP_ORG=S. scrofa	--	---	---	---	---	---	---	--	---	---	---	---	---	---	4.35848	A	12.5035	A	14.8094	A	119.731	P	137.413	P	132.71	P	96.513	A	135.673	P	182.298	P	--
1356	Ssc.30315.1.A1_at	0.0006529	0.00274	317.36	8.30998	0.282865	89.77	6.48816	0.999666	89.74	6.48768	0.28277	Sus scrofa		CO990224	gb:CO990224 /DB_XREF=gi:51349498 /DB_XREF=UMC-pd3ov2-003-c05 /TID=Ssc.30315.1 /CNT=1 /FEA=EST /TIER=ConsEnd /STK=1 /UG=Ssc.30315 /UG_TITLE=Transcribed locus /REP_ORG=S. scrofa	--	---	---	---	---	---	---	--	---	---	---	---	---	---	274.134	A	267.133	A	535.31	A	81.6672	P	97.6376	P	89.9824	M	96.8903	P	78.5375	P	95.3398	P	--
2101	Ssc.3037.2.S1_at	0.0031495	0.00859	868.65	9.76263	0.226662	196.89	7.62125	0.567169	111.67	6.8031	0.128556	Sus scrofa		CB472152	gb:CB472152 /DB_XREF=gi:29278538 /DB_XREF=sn50_H11.f /TID=Ssc.3037.2 /CNT=5 /FEA=EST /TIER=ConsEnd /STK=0 /UG=Ssc.3037 /UG_TITLE=Transcribed locus, moderately similar to NP_067639.1 serine carboxypeptidase 1 (Homo sapiens) /REP_ORG=S. scrofa	--	---	---	---	---	---	---	--	---	---	---	---	---	---	1061.89	P	1282.07	P	590.425	M	218.315	P	185.153	A	187.274	A	214.396	P	63.4786	P	102.722	P	--
2564	Ssc.30374.1.A1_at	0.0085978	0.0192	25.14	4.65191	9.80748	246.56	7.94579	0.935553	230.67	7.84969	9.17542	Sus scrofa		CO990914	gb:CO990914 /DB_XREF=gi:51350188 /DB_XREF=UMC-pd3ov3-009-c11 /TID=Ssc.30374.1 /CNT=1 /FEA=EST /TIER=ConsEnd /STK=1 /UG=Ssc.30374 /UG_TITLE=Transcribed locus /REP_ORG=S. scrofa	--	---	---	---	---	---	---	--	---	---	---	---	---	---	84.4173	A	23.0796	A	7.81868	A	252.94	P	259.1	P	226.807	P	165.329	P	260.579	P	286.01	P	--
93	Ssc.30426.1.A1_at	1.5e-06	8.33e-05	1023.51	9.99931	4.16942	4267.44	12.0592	0.85825	3662.53	11.8386	3.5784	Sus scrofa		CO991725	gb:CO991725 /DB_XREF=gi:51350999 /DB_XREF=UMC-pd6end1-001-a04 /TID=Ssc.30426.1 /CNT=1 /FEA=EST /TIER=ConsEnd /STK=1 /UG=Ssc.30426 /UG_TITLE=Transcribed locus /REP_ORG=S. scrofa	--	---	---	---	---	---	---	--	---	---	---	---	---	---	991.37	P	1245.99	P	1064.52	P	3951.33	P	4477.84	P	4355.98	P	3598.93	P	3819.17	P	3588.38	P	--
3075	Ssc.30458.1.A1_at	0.0253548	0.0475	125.76	6.97453	4.8358	608.15	9.24828	1.12566	684.57	9.41905	5.44346	Sus scrofa		CO992021	gb:CO992021 /DB_XREF=gi:51351295 /DB_XREF=UMC-pd6end1-005-h11 /TID=Ssc.30458.1 /CNT=1 /FEA=EST /TIER=ConsEnd /STK=1 /UG=Ssc.30458 /UG_TITLE=Transcribed locus /REP_ORG=S. scrofa	--	---	---	---	---	---	---	--	---	---	---	---	---	---	45.9088	A	133.002	A	399.499	A	654.875	P	601.51	P	566.274	P	690.024	P	719.976	P	648.28	P	--
3266	Ssc.30503.1.A1_at	0.0378875	0.0668	28.33	4.82426	11.0078	311.85	8.28471	0.836909	260.99	8.02785	9.2125	Sus scrofa		CO992811	gb:CO992811 /DB_XREF=gi:51352085 /DB_XREF=UMC-pd6end2-007-f08 /TID=Ssc.30503.1 /CNT=1 /FEA=EST /TIER=ConsEnd /STK=1 /UG=Ssc.30503 /UG_TITLE=Transcribed locus /REP_ORG=S. scrofa	--	---	---	---	---	---	---	--	---	---	---	---	---	---	15.0305	A	185.455	A	8.64327	A	307.12	P	274.752	P	356.437	P	175.181	P	292.444	P	348.359	P	--
1418	Ssc.30514.1.A1_at	0.000758	0.00305	25.13	4.65134	5.04775	126.85	6.98698	0.778715	98.78	6.62615	3.93076	Sus scrofa		CO993037	gb:CO993037 /DB_XREF=gi:51352311 /DB_XREF=UMC-pd6end2-010-e01 /TID=Ssc.30514.1 /CNT=1 /FEA=EST /TIER=ConsEnd /STK=1 /UG=Ssc.30514 /UG_TITLE=Transcribed locus /REP_ORG=S. scrofa	--	---	---	---	---	---	---	--	---	---	---	---	---	---	44.4386	A	22.8585	A	19.1545	A	122.718	P	129.601	P	127.277	M	102.926	P	106.764	P	88.0583	P	--
2265	Ssc.30548.1.A1_at	0.0043316	0.011	142.02	7.14995	5.07865	721.27	9.4944	0.97033	699.87	9.45094	4.92797	Sus scrofa		CO993702	gb:CO993702 /DB_XREF=gi:51352976 /DB_XREF=UMC-pd0fol-005-b11 /TID=Ssc.30548.1 /CNT=1 /FEA=EST /TIER=ConsEnd /STK=1 /UG=Ssc.30548 /UG_TITLE=Transcribed locus /REP_ORG=S. scrofa	--	---	---	---	---	---	---	--	---	---	---	---	---	---	74.7535	A	303.102	A	155.049	A	732.673	P	711.154	P	714.199	P	716.077	P	615.953	P	780.282	P	--
912	Ssc.30550.1.A1_at	0.0002265	0.0014	557.51	9.12285	1.21266	676.07	9.40103	0.386351	261.2	8.02901	0.468512	Sus scrofa		CO993779	gb:CO993779 /DB_XREF=gi:51353053 /DB_XREF=UMC-pd0fol-006-e04 /TID=Ssc.30550.1 /CNT=2 /FEA=EST /TIER=ConsEnd /STK=2 /UG=Ssc.30550 /UG_TITLE=Transcribed locus /REP_ORG=S. scrofa	--	---	---	---	---	---	---	--	---	---	---	---	---	---	541.602	A	631.154	P	621.684	A	718.364	P	764.783	P	557.802	P	279.124	P	227.722	P	281.473	P	--
3120	Ssc.30568.1.A1_at	0.0275263	0.0508	48.66	5.60466	9.42232	458.49	8.84075	1.1771	539.69	9.07599	11.091	Sus scrofa		CO993952	gb:CO993952 /DB_XREF=gi:51353226 /DB_XREF=UMC-pd0fol-008-h10 /TID=Ssc.30568.1 /CNT=1 /FEA=EST /TIER=ConsEnd /STK=1 /UG=Ssc.30568 /UG_TITLE=Transcribed locus /REP_ORG=S. scrofa	--	---	---	---	---	---	---	--	---	---	---	---	---	---	28.5761	A	282.6	A	17.4969	A	439.259	P	462.801	P	470.188	P	679.093	P	398.69	P	582.875	P	--
2382	Ssc.30667.1.S1_at	0.0055681	0.0134	58.18	5.86245	3.42369	199.19	7.638	1.08946	217.01	7.76162	3.72998	Sus scrofa		BE232355	gb:BE232355 /DB_XREF=gi:9017073 /DB_XREF=137354 /TID=Ssc.30667.1 /CNT=3 /FEA=EST /TIER=ConsEnd /STK=0 /UG=Ssc.30667 /UG_TITLE=Transcribed locus /REP_ORG=S. scrofa	--	---	---	---	---	---	---	--	---	---	---	---	---	---	89.4801	A	69.6938	A	38.7285	A	206.138	P	146.604	P	259.355	P	171.697	P	218.352	P	273.672	P	--
2367	Ssc.30728.1.S1_at	0.0054433	0.0132	26.82	4.74524	6.01417	161.3	7.3336	1.45418	234.56	7.87381	8.74571	Sus scrofa		CO956414	gb:CO956414 /DB_XREF=gi:51333477 /DB_XREF=UMC-pputal6-002-g06 /TID=Ssc.30728.1 /CNT=3 /FEA=EST /TIER=ConsEnd /STK=1 /UG=Ssc.30728 /UG_TITLE=Transcribed locus /REP_ORG=S. scrofa	--	---	---	---	---	---	---	--	---	---	---	---	---	---	12.0948	A	24.6524	A	79.355	A	149.22	M	154.642	P	180.361	A	213.792	P	251.161	P	241.272	P	--
1024	Ssc.30766.1.A1_at	0.000291	0.00161	795.15	9.63508	4.31048	3427.48	11.7429	0.771526	2644.39	11.3687	3.32565	Sus scrofa		CO951016	gb:CO951016 /DB_XREF=gi:51328000 /DB_XREF=UMC-pd12cl-022-b08 /TID=Ssc.30766.1 /CNT=2 /FEA=EST /TIER=ConsEnd /STK=1 /UG=Ssc.30766 /UG_TITLE=Transcribed locus /REP_ORG=S. scrofa	--	---	---	---	---	---	---	--	---	---	---	---	---	---	755.358	A	1169.84	P	697.735	A	3493.88	P	3425.04	P	3336.93	P	2133.71	P	3153.22	P	2759.22	P	--
1818	Ssc.30784.1.A1_at	0.0018873	0.00594	693.04	9.43679	0.248629	172.31	7.42886	1.41019	242.99	7.92475	0.350615	Sus scrofa		CF795790	gb:CF795790 /DB_XREF=gi:37800363 /DB_XREF=891983 /TID=Ssc.30784.1 /CNT=3 /FEA=EST /TIER=ConsEnd /STK=2 /UG=Ssc.30784 /UG_TITLE=Transcribed locus /REP_ORG=S. scrofa	--	---	---	---	---	---	---	--	---	---	---	---	---	---	1009.71	P	466.084	A	867.423	A	143.004	P	161.062	P	220.276	M	230.817	P	279.228	P	223.485	P	--
3246	Ssc.30792.1.S1_at	0.0363015	0.0644	85.34	6.41515	8.81076	751.91	9.55442	0.916267	688.95	9.42826	8.073	Sus scrofa		CK461516	gb:CK461516 /DB_XREF=gi:40832797 /DB_XREF=932246 /TID=Ssc.30792.1 /CNT=6 /FEA=EST /TIER=ConsEnd /STK=0 /UG=Ssc.30792 /UG_TITLE=Transcribed locus /REP_ORG=S. scrofa	--	---	---	---	---	---	---	--	---	---	---	---	---	---	152.167	A	285.751	A	17.5315	A	654.044	P	780.526	P	825.842	P	680.118	P	686.758	P	702.865	P	--
1979	Ssc.30797.1.S1_at	0.002517	0.00728	383.04	8.58135	2.87184	1100.03	10.1033	1.0683	1175.16	10.1986	3.06798	Sus scrofa		CN153248	gb:CN153248 /DB_XREF=gi:46167678 /DB_XREF=940347 /TID=Ssc.30797.1 /CNT=4 /FEA=EST /TIER=ConsEnd /STK=1 /UG=Ssc.30797 /UG_TITLE=Transcribed locus /REP_ORG=S. scrofa	--	---	---	---	---	---	---	--	---	---	---	---	---	---	256.792	A	556.47	A	482.318	M	1228.69	P	1100.15	P	976.605	P	1325.67	P	1074.49	P	1143.81	P	--
3226	Ssc.30844.1.A1_at	0.0347816	0.0621	282.77	8.14349	0.484139	136.9	7.09698	1.07107	146.63	7.19604	0.518549	Sus scrofa		CO951377	gb:CO951377 /DB_XREF=gi:51328379 /DB_XREF=UMC-pd12fol-007-a02 /TID=Ssc.30844.1 /CNT=2 /FEA=EST /TIER=ConsEnd /STK=2 /UG=Ssc.30844 /UG_TITLE=Transcribed locus /REP_ORG=S. scrofa	--	---	---	---	---	---	---	--	---	---	---	---	---	---	277.519	A	239.692	A	416.862	A	131.23	P	182.068	P	106.506	P	108.037	P	201.241	P	145.566	P	--
297	Ssc.30847.1.A1_at	1.37e-05	0.00025	11.76	3.55582	23.1548	272.3	8.08905	1.07969	294	8.19967	25	Sus scrofa		CO951539	gb:CO951539 /DB_XREF=gi:51328546 /DB_XREF=UMC-pd12fol-009-d04 /TID=Ssc.30847.1 /CNT=2 /FEA=EST /TIER=ConsEnd /STK=2 /UG=Ssc.30847 /UG_TITLE=Transcribed locus /REP_ORG=S. scrofa	--	---	---	---	---	---	---	--	---	---	---	---	---	---	8.25809	A	7.98801	A	19.9369	A	334.414	P	260.945	P	229.453	P	229.824	P	398.284	P	278.711	P	--
2450	Ssc.30857.1.S1_at	0.0067507	0.0158	389.46	8.60533	2.02596	789.03	9.62394	1.93103	1523.64	10.5733	3.91219	Sus scrofa		BX668634	gb:BX668634 /DB_XREF=gi:37977382 /DB_XREF=BX668634 /CLONE=scac0028i.i.23 /TID=Ssc.30857.1 /CNT=3 /FEA=EST /TIER=ConsEnd /STK=0 /UG=Ssc.30857 /UG_TITLE=Transcribed locus /REP_ORG=S. scrofa	--	---	---	---	---	---	---	--	---	---	---	---	---	---	227.983	A	523.425	P	607.112	A	693.615	P	811.178	P	865.865	P	1275.75	P	1999.08	P	1392.35	P	--
2768	Ssc.30886.1.S1_at	0.0133931	0.0278	2309.17	11.1732	1.46359	3379.68	11.7227	0.461419	1559.45	10.6068	0.675329	Sus scrofa		BX917956	gb:BX917956 /DB_XREF=gi:41134775 /DB_XREF=BX917956 /CLONE=scan0037d.k.19 /TID=Ssc.30886.1 /CNT=6 /FEA=EST /TIER=ConsEnd /STK=2 /UG=Ssc.30886 /UG_TITLE=Transcribed locus /REP_ORG=S. scrofa	--	---	---	---	---	---	---	--	---	---	---	---	---	---	2272.47	P	2512.57	P	2644.67	P	4035.42	P	3243.72	P	2924.77	P	1116.22	P	1583.63	P	2153.8	P	--
325	Ssc.30904.1.S1_at	1.78e-05	0.000296	682.5	9.41469	1.84982	1262.5	10.3021	1.29916	1640.19	10.6796	2.40321	Sus scrofa		BF701987	gb:BF701987 /DB_XREF=gi:11987395 /DB_XREF=MI-P-A1-aan-c-11-1-UM.s1 /CLONE=MI-P-A1-aan-c-11-1-UM /TID=Ssc.30904.1 /CNT=4 /FEA=EST /TIER=ConsEnd /STK=1 /UG=Ssc.30904 /UG_TITLE=Transcribed locus /REP_ORG=S. scrofa	--	---	---	---	---	---	---	--	---	---	---	---	---	---	817.819	P	685.317	P	695.634	A	1239.58	P	1248.63	P	1289.38	P	1553.23	P	1709.74	P	1668.06	P	--
1688	Ssc.30915.1.A1_at	0.001429	0.00484	154.38	7.27034	3.68383	568.71	9.15155	1.596	907.66	9.82601	5.87939	Sus scrofa		CO946640	gb:CO946640 /DB_XREF=gi:51313399 /DB_XREF=UMC-p6mm3-008-h06 /TID=Ssc.30915.1 /CNT=3 /FEA=EST /TIER=ConsEnd /STK=3 /UG=Ssc.30915 /UG_TITLE=Transcribed locus /REP_ORG=S. scrofa	--	---	---	---	---	---	---	--	---	---	---	---	---	---	122.132	A	116.416	A	317.347	A	546.975	P	534.481	P	623.962	P	1110.99	P	809.425	P	834.807	P	--
3133	Ssc.30933.1.A1_at	0.0286343	0.0526	142.42	7.15401	3.32945	474.18	8.88929	1.26682	600.7	9.2305	4.21781	Sus scrofa		CK464977	gb:CK464977 /DB_XREF=gi:40836258 /DB_XREF=936041 /TID=Ssc.30933.1 /CNT=5 /FEA=EST /TIER=ConsEnd /STK=1 /UG=Ssc.30933 /UG_TITLE=Transcribed locus /REP_ORG=S. scrofa	--	---	---	---	---	---	---	--	---	---	---	---	---	---	160.939	A	339.055	A	64.9183	A	370.957	P	523.218	P	544.785	P	548.494	P	668.758	P	593.227	P	--
2436	Ssc.30987.1.S1_at	0.006462	0.0152	338.34	8.40233	2.93805	994.06	9.95719	0.72563	721.32	9.4945	2.13194	Sus scrofa		CK465586	gb:CK465586 /DB_XREF=gi:40836863 /DB_XREF=936712 /TID=Ssc.30987.1 /CNT=5 /FEA=EST /TIER=ConsEnd /STK=1 /UG=Ssc.30987 /UG_TITLE=Transcribed locus /REP_ORG=S. scrofa	--	---	---	---	---	---	---	--	---	---	---	---	---	---	232.323	A	530.301	A	385.554	A	983.208	P	897.894	P	1103.47	P	866.208	P	619.778	P	701.809	P	--
1207	Ssc.31001.1.S1_at	0.0004459	0.0021	16.05	4.0045	4.89969	78.64	6.29719	1.65336	130.02	7.02259	8.10093	Sus scrofa		BP462070	gb:BP462070 /DB_XREF=gi:40479779 /DB_XREF=BP462070 /CLONE=OVRM10023H10 /TID=Ssc.31001.1 /CNT=2 /FEA=EST /TIER=ConsEnd /STK=0 /UG=Ssc.31001 /UG_TITLE=Transcribed locus /REP_ORG=S. scrofa	--	---	---	---	---	---	---	--	---	---	---	---	---	---	25.2709	A	10.4767	A	19.1472	A	92.8931	P	54.9532	A	94.487	M	123.918	P	134.508	P	132.385	P	--
1181	Ssc.31032.1.A1_at	0.0004259	0.00205	573.77	9.16433	2.80051	1606.85	10.65	0.920982	1479.88	10.5313	2.57922	Sus scrofa		CO941837	gb:CO941837 /DB_XREF=gi:51308600 /DB_XREF=UMC-peov3-010-c12 /TID=Ssc.31032.1 /CNT=2 /FEA=EST /TIER=ConsEnd /STK=2 /UG=Ssc.31032 /UG_TITLE=Transcribed locus /REP_ORG=S. scrofa	--	---	---	---	---	---	---	--	---	---	---	---	---	---	514.295	A	558.546	P	806.41	A	1835.49	P	1358.78	P	1649.78	P	1548.94	P	1305.57	P	1608.93	P	--
2443	Ssc.31074.1.A1_at	0.0065458	0.0154	303.89	8.24741	1.30959	397.97	8.63652	1.53969	612.75	9.25915	2.01635	Sus scrofa		CF367976	gb:CF367976 /DB_XREF=gi:34173047 /DB_XREF=852567 /TID=Ssc.31074.1 /CNT=3 /FEA=EST /TIER=ConsEnd /STK=3 /UG=Ssc.31074 /UG_TITLE=Transcribed locus /REP_ORG=S. scrofa	--	---	---	---	---	---	---	--	---	---	---	---	---	---	405.475	A	325.114	A	261.068	A	439.948	P	357.012	P	397.994	P	615.613	P	549.573	P	682.678	P	--
927	Ssc.31097.1.A1_at	0.000233	0.00142	636.01	9.31291	2.72834	1735.25	10.7609	0.807843	1401.81	10.4531	2.20407	Sus scrofa		CO942865	gb:CO942865 /DB_XREF=gi:51309624 /DB_XREF=UMC-p2mm4-004-g01 /TID=Ssc.31097.1 /CNT=2 /FEA=EST /TIER=ConsEnd /STK=2 /UG=Ssc.31097 /UG_TITLE=Transcribed locus /REP_ORG=S. scrofa	--	---	---	---	---	---	---	--	---	---	---	---	---	---	612.275	P	662.147	P	778.223	A	2009.58	P	1701.53	P	1515.43	P	1196.74	P	1404.71	P	1645.05	P	--
3308	Ssc.31112.1.A1_at	0.0413047	0.0719	116.9	6.86913	7.54303	881.78	9.78427	1.26499	1115.44	10.1234	9.54183	Sus scrofa		CO994109	gb:CO994109 /DB_XREF=gi:51353383 /DB_XREF=UMC-pd0fol-011-b03 /TID=Ssc.31112.1 /CNT=2 /FEA=EST /TIER=ConsEnd /STK=2 /UG=Ssc.31112 /UG_TITLE=Transcribed locus /REP_ORG=S. scrofa	--	---	---	---	---	---	---	--	---	---	---	---	---	---	246.249	P	364.912	A	21.8	A	883.399	P	936.445	P	821.947	P	1081.9	P	1097.28	P	1173.62	P	--
606	Ssc.31147.1.S1_at	7.92e-05	0.000729	320.11	8.32242	3.72859	1193.56	10.2211	1.03376	1233.86	10.269	3.85449	Sus scrofa		CO993433	gb:CO993433 /DB_XREF=gi:51352707 /DB_XREF=UMC-pd0fol-001-e01 /TID=Ssc.31147.1 /CNT=3 /FEA=EST /TIER=ConsEnd /STK=1 /UG=Ssc.31147 /UG_TITLE=Transcribed locus /REP_ORG=S. scrofa	--	---	---	---	---	---	---	--	---	---	---	---	---	---	278.745	A	354.597	A	406.997	A	1260.35	P	1105.86	P	1209.86	P	1090.09	P	1091.6	P	1584.77	P	--
2920	Ssc.31197.1.A1_at	0.0190011	0.0374	248.75	7.95855	0.475497	118.28	6.88606	1.05555	124.85	6.96405	0.50191	Sus scrofa		CO947013	gb:CO947013 /DB_XREF=gi:51313772 /DB_XREF=UMC-p6mm3-013-f05 /TID=Ssc.31197.1 /CNT=1 /FEA=EST /TIER=ConsEnd /STK=1 /UG=Ssc.31197 /UG_TITLE=Transcribed locus /REP_ORG=S. scrofa	--	---	---	---	---	---	---	--	---	---	---	---	---	---	257.53	A	323.378	A	226.665	A	120.081	P	129.899	P	105.208	A	124.472	P	180.842	P	86.7924	P	--
798	Ssc.3210.1.A1_at	0.0001598	0.00113	1578.7	10.6245	2.25594	3561.46	11.7983	0.855292	3046.09	11.5727	1.92949	Sus scrofa		CO946642	gb:CO946642 /DB_XREF=gi:51313401 /DB_XREF=UMC-p6mm3-008-h09 /TID=Ssc.3210.1 /CNT=9 /FEA=EST /TIER=Stack /STK=8 /UG=Ssc.3210 /UG_TITLE=Transcribed locus /REP_ORG=S. scrofa	--	---	---	---	---	---	---	--	---	---	---	---	---	---	1695.73	P	1795.48	P	1584.84	P	3164.03	P	3713.64	P	3812.76	P	3316.53	P	3217.04	P	2659.4	P	--
276	Ssc.3295.1.S1_at	1.2e-05	0.000235	726.01	9.50385	0.412611	299.56	8.2267	0.392542	117.59	6.87762	0.161967	Sus scrofa		BM658700	gb:BM658700 /DB_XREF=gi:18958971 /DB_XREF=LZV602768401.R1 /TID=Ssc.3295.1 /CNT=5 /FEA=EST /TIER=ConsEnd /STK=1 /UG=Ssc.3295 /UG_TITLE=Transcribed locus /REP_ORG=S. scrofa	--	---	---	---	---	---	---	--	---	---	---	---	---	---	767.154	P	621.188	A	984.813	P	264.541	P	310.552	P	324.496	P	121.091	P	125.99	P	106.991	P	--
789	Ssc.3343.1.S1_at	0.000155	0.0011	434.58	8.76348	2.92938	1273.05	10.3141	0.915314	1165.24	10.1864	2.6813	Sus scrofa		CK464815	gb:CK464815 /DB_XREF=gi:40836096 /DB_XREF=935862 /TID=Ssc.3343.1 /CNT=10 /FEA=EST /TIER=Stack /STK=6 /UG=Ssc.3343 /UG_TITLE=Transcribed locus /REP_ORG=S. scrofa	--	---	---	---	---	---	---	--	---	---	---	---	---	---	503.82	M	461.092	A	433.278	A	1256.96	P	1428.87	P	1139.23	P	1001.78	P	1451.41	P	1092.4	P	--
434	Ssc.3373.1.A1_at	3.7e-05	0.000469	18.14	4.1811	20.8853	378.86	8.56552	1.09006	412.98	8.68993	22.7663	Sus scrofa		BE231868	gb:BE231868 /DB_XREF=gi:9016586 /DB_XREF=136717 /TID=Ssc.3373.1 /CNT=2 /FEA=EST /TIER=ConsEnd /STK=0 /UG=Ssc.3373 /UG_TITLE=Transcribed locus /REP_ORG=S. scrofa	--	---	---	---	---	---	---	--	---	---	---	---	---	---	28.0994	A	7.32958	A	26.057	A	394.919	P	385.514	P	354.223	P	428.447	P	374.697	P	440.462	P	--
1954	Ssc.3457.1.S1_at	0.0023975	0.00703	417.97	8.70726	0.426992	178.47	7.47954	1.9136	341.52	8.41583	0.817092	Sus scrofa		BQ604225	gb:BQ604225 /DB_XREF=gi:21550951 /DB_XREF=MI-P-CP1-nzb-e-18-0-UI.s1 /CLONE=MI-P-CP1-nzb-e-18-0-UI /TID=Ssc.3457.1 /CNT=2 /FEA=EST /TIER=ConsEnd /STK=0 /UG=Ssc.3457 /UG_TITLE=Transcribed locus /REP_ORG=S. scrofa	--	---	---	---	---	---	---	--	---	---	---	---	---	---	526.825	A	375.343	A	452.858	A	181.668	P	198.464	P	156.37	P	365.317	P	268.69	P	407.42	P	--
92	Ssc.3560.3.A1_at	1.4e-06	7.92e-05	915.2	9.83794	0.266128	243.56	7.92813	0.662506	161.36	7.33414	0.176311	Sus scrofa		BF077384	gb:BF077384 /DB_XREF=gi:10871214 /DB_XREF=227256 /TID=Ssc.3560.3 /CNT=4 /FEA=EST /TIER=ConsEnd /STK=0 /UG=Ssc.3560 /UG_TITLE=Transcribed locus, highly similar to XP_230611.2 similar to RIKEN cDNA 1700037H04 (Rattus norvegicus) /REP_ORG=S. scrofa	--	---	---	---	---	---	---	--	---	---	---	---	---	---	934.149	P	1035.14	P	972.212	M	237.743	P	215.204	P	280.059	P	173.485	P	148.517	P	163.703	P	--
2535	Ssc.3600.1.S1_at	0.0080997	0.0183	663.53	9.37402	2.23711	1484.39	10.5357	0.87448	1298.07	10.3422	1.95631	Sus scrofa		BI399457	gb:BI399457 /DB_XREF=gi:15178518 /DB_XREF=MI-P-AY1-nrg-f-09-0-UI.s1 /CLONE=MI-P-AY1-nrg-f-09-0-UI /TID=Ssc.3600.1 /CNT=5 /FEA=EST /TIER=ConsEnd /STK=0 /UG=Ssc.3600 /UG_TITLE=Transcribed locus /REP_ORG=S. scrofa	--	---	---	---	---	---	---	--	---	---	---	---	---	---	546.88	P	865.944	P	756.522	M	1625.98	P	1412.9	P	1411.93	P	1049.86	P	1169.27	P	1788.74	P	--
1246	Ssc.3645.1.S1_at	0.000492	0.00224	668.45	9.38468	0.473917	316.79	8.30738	0.814262	257.95	8.01095	0.385893	Sus scrofa		BG382103	gb:BG382103 /DB_XREF=gi:13306575 /DB_XREF=297886 /TID=Ssc.3645.1 /CNT=10 /FEA=EST /TIER=ConsEnd /STK=0 /UG=Ssc.3645 /UG_TITLE=Transcribed locus, moderately similar to NP_112600.1 plasmalemma vesicle associated protein (Homo sapiens) /REP_ORG=S. scrofa	--	---	---	---	---	---	---	--	---	---	---	---	---	---	621.782	A	793.538	P	742.385	P	335.465	P	288.292	P	325.996	P	268.249	P	311.406	P	206.263	P	--
2686	Ssc.3657.1.A1_at	0.011007	0.0235	326.18	8.34952	1.20621	393.44	8.62	2.03172	799.36	9.6427	2.45067	Sus scrofa		CN165924	gb:CN165924 /DB_XREF=gi:46180354 /DB_XREF=996772 /TID=Ssc.3657.1 /CNT=14 /FEA=EST /TIER=Stack /STK=9 /UG=Ssc.3657 /UG_TITLE=Transcribed locus, weakly similar to NP_702878.1 Plasmodium falciparum 3D7 PFD1100c gene /REP_ORG=S. scrofa	--	---	---	---	---	---	---	--	---	---	---	---	---	---	277.561	A	540.611	P	283.63	A	376.163	P	452.456	P	354.89	P	680.606	P	855.299	P	880.855	P	--
1594	Ssc.3695.3.S1_a_at	0.0011464	0.00411	607.86	9.2476	0.612575	372.36	8.54055	0.755667	281.38	8.13638	0.462903	Sus scrofa		BF080707	gb:BF080707 /DB_XREF=gi:10874537 /DB_XREF=231693 /TID=Ssc.3695.3 /CNT=2 /FEA=EST /TIER=ConsEnd /STK=0 /UG=Ssc.3695 /UG_TITLE=Transcribed locus /REP_ORG=S. scrofa	--	---	---	---	---	---	---	--	---	---	---	---	---	---	571.485	A	646.33	P	745.708	A	323.774	P	461.363	P	342.774	P	290.99	P	301.101	P	255.269	P	--
3196	Ssc.3755.1.A1_at	0.0323272	0.0582	308.66	8.26987	2.72637	841.52	9.71685	1.52764	1285.54	10.3282	4.16491	Sus scrofa		BQ603873	gb:BQ603873 /DB_XREF=gi:21550599 /DB_XREF=MI-P-CP1-nza-f-09-0-UI.s1 /CLONE=MI-P-CP1-nza-f-09-0-UI /TID=Ssc.3755.1 /CNT=8 /FEA=EST /TIER=ConsEnd /STK=5 /UG=Ssc.3755 /UG_TITLE=Transcribed locus /REP_ORG=S. scrofa	--	---	---	---	---	---	---	--	---	---	---	---	---	---	799.72	A	143.201	A	314.912	A	855.214	P	830.433	P	832.172	P	1404.7	P	1203.48	P	1261.63	P	--
2584	Ssc.3796.1.S1_at	0.0090882	0.0202	759.92	9.5697	0.444771	337.99	8.40084	1.27474	430.85	8.75104	0.566968	Sus scrofa		BF702868	gb:BF702868 /DB_XREF=gi:11988276 /DB_XREF=MI-P-H2-abh-g-06-1-UM.s1 /CLONE=MI-P-H2-abh-g-06-1-UM /TID=Ssc.3796.1 /CNT=3 /FEA=EST /TIER=ConsEnd /STK=1 /UG=Ssc.3796 /UG_TITLE=Transcribed locus /REP_ORG=S. scrofa	--	---	---	---	---	---	---	--	---	---	---	---	---	---	746.133	P	882.887	P	816.964	A	310.811	P	285.035	P	432.211	P	340.605	P	398.451	P	591.65	P	--
865	Ssc.3893.1.S1_at	0.0001951	0.00127	1057.68	10.0467	1.81277	1917.33	10.9049	1.02102	1957.63	10.9349	1.85087	Sus scrofa		CN163341	gb:CN163341 /DB_XREF=gi:46177771 /DB_XREF=952836 /TID=Ssc.3893.1 /CNT=13 /FEA=EST /TIER=Stack /STK=7 /UG=Ssc.3893 /UG_TITLE=Transcribed locus /REP_ORG=S. scrofa	--	---	---	---	---	---	---	--	---	---	---	---	---	---	1130.23	P	1057.64	P	1213.88	P	2004.11	P	1952.05	P	1786.79	P	1841.12	P	2279.84	P	1794.35	P	--
664	Ssc.3918.1.S1_at	9.93e-05	0.000838	1461.97	10.5137	0.583842	853.56	9.73735	0.982907	838.97	9.71248	0.573863	Sus scrofa		BF713102	gb:BF713102 /DB_XREF=gi:12012577 /DB_XREF=MI-P-H3-adn-a-01-1-UM.s1 /CLONE=MI-P-H3-adn-a-01-1-UM /TID=Ssc.3918.1 /CNT=11 /FEA=EST /TIER=ConsEnd /STK=1 /UG=Ssc.3918 /UG_TITLE=Transcribed locus /REP_ORG=S. scrofa	--	---	---	---	---	---	---	--	---	---	---	---	---	---	1609.74	P	1554.88	P	1531.04	P	921.638	P	880.103	P	760.329	P	813.958	P	852.61	P	854.248	P	--
3316	Ssc.3966.1.S1_at	0.0418148	0.0726	146.09	7.19071	3.665	535.42	9.06453	2.13729	1144.35	10.1603	7.83319	Sus scrofa		BF711365	gb:BF711365 /DB_XREF=gi:12010840 /DB_XREF=MI-P-A1-acm-f-06-1-UM.s1 /CLONE=MI-P-A1-acm-f-06-1-UM /TID=Ssc.3966.1 /CNT=5 /FEA=EST /TIER=ConsEnd /STK=0 /UG=Ssc.3966 /UG_TITLE=Transcribed locus /REP_ORG=S. scrofa	--	---	---	---	---	---	---	--	---	---	---	---	---	---	254.801	P	36.0552	A	416.196	A	411.451	P	611.273	P	605.227	P	1493.21	P	929.43	P	1084.01	P	--
1241	Ssc.4008.1.S1_at	0.0004861	0.00223	355.55	8.47391	0.611222	217.32	7.76368	0.483941	105.17	6.71658	0.295795	Sus scrofa		CB478432	gb:CB478432 /DB_XREF=gi:29284818 /DB_XREF=jns34_D12.f /TID=Ssc.4008.1 /CNT=17 /FEA=EST /TIER=ConsEnd /STK=0 /UG=Ssc.4008 /UG_TITLE=Transcribed locus /REP_ORG=S. scrofa	--	---	---	---	---	---	---	--	---	---	---	---	---	---	384.195	A	381.55	A	376.025	A	230.083	P	227.615	P	194.357	P	79.2473	A	103.945	P	141.765	P	--
888	Ssc.4035.1.A1_at	0.0002134	0.00135	499.64	8.96475	0.401809	200.76	7.64933	0.912483	183.19	7.5172	0.366644	Sus scrofa		CF179904	gb:CF179904 /DB_XREF=gi:33291680 /DB_XREF=814943 /TID=Ssc.4035.1 /CNT=3 /FEA=EST /TIER=ConsEnd /STK=2 /UG=Ssc.4035 /UG_TITLE=Transcribed locus /REP_ORG=S. scrofa	--	---	---	---	---	---	---	--	---	---	---	---	---	---	643.182	P	542.185	A	438.646	A	200.814	P	208.146	P	191.971	P	197.774	P	167.307	P	186.506	P	--
2175	Ssc.4038.1.S1_at	0.0036156	0.00953	458.4	8.84046	0.404276	185.32	7.53387	1.70117	315.26	8.3004	0.68774	Sus scrofa		BI182870	gb:BI182870 /DB_XREF=gi:14657279 /DB_XREF=UNL-P-FN-bq-e-07-0-UNL.s1 /CLONE=UNL-P-FN-bq-e-07-0-UNL /TID=Ssc.4038.1 /CNT=2 /FEA=EST /TIER=ConsEnd /STK=0 /UG=Ssc.4038 /UG_TITLE=Transcribed locus /REP_ORG=S. scrofa	--	---	---	---	---	---	---	--	---	---	---	---	---	---	635.876	A	392.412	A	473.399	A	191.847	P	199.957	P	164.55	A	261.039	P	388.923	P	309.827	P	--
2543	Ssc.4105.1.S1_at	0.0082504	0.0186	374.44	8.54859	0.479516	179.55	7.48824	0.880479	158.09	7.3046	0.422204	Sus scrofa		BI399642	gb:BI399642 /DB_XREF=gi:15178703 /DB_XREF=MI-P-AY1-nrr-d-01-0-UI.s1 /CLONE=MI-P-AY1-nrr-d-01-0-UI /TID=Ssc.4105.1 /CNT=9 /FEA=EST /TIER=ConsEnd /STK=0 /UG=Ssc.4105 /UG_TITLE=Transcribed locus /REP_ORG=S. scrofa	--	---	---	---	---	---	---	--	---	---	---	---	---	---	509.681	A	300.595	A	420.215	A	196.131	P	166.351	P	175.948	P	135.371	A	222.946	P	131.424	P	--
2272	Ssc.4141.2.S1_at	0.004373	0.011	837.25	9.70951	1.85294	1551.37	10.5993	0.30464	472.61	8.88451	0.564479	Sus scrofa		CF789661	gb:CF789661 /DB_XREF=gi:37794222 /DB_XREF=866951 /TID=Ssc.4141.2 /CNT=2 /FEA=EST /TIER=ConsEnd /STK=1 /UG=Ssc.4141 /UG_TITLE=Transcribed locus /REP_ORG=S. scrofa	--	---	---	---	---	---	---	--	---	---	---	---	---	---	1154.25	P	976.641	P	638.488	P	1662.78	P	1522.16	P	1463	P	412.373	P	386.687	P	664.607	P	--
2378	Ssc.4313.1.S1_at	0.0055352	0.0134	732.99	9.51765	2.66568	1953.92	10.9322	0.798236	1559.69	10.607	2.12785	Sus scrofa		CO988995	gb:CO988995 /DB_XREF=gi:51348269 /DB_XREF=UMC-pd3end3-009-g08 /TID=Ssc.4313.1 /CNT=15 /FEA=EST /TIER=ConsEnd /STK=1 /UG=Ssc.4313 /UG_TITLE=Transcribed locus /REP_ORG=S. scrofa	--	---	---	---	---	---	---	--	---	---	---	---	---	---	970.586	P	806.845	M	616.715	A	1784.9	P	2314.55	P	1790.76	P	1273.82	P	1383.49	P	2161.34	P	--
2762	Ssc.4402.1.S1_at	0.0131061	0.0273	191.58	7.5818	1.73562	332.51	8.37725	1.26935	422.07	8.72134	2.2031	Sus scrofa		BM190200	gb:BM190200 /DB_XREF=gi:17526154 /DB_XREF=POSM0100006_C08 /TID=Ssc.4402.1 /CNT=2 /FEA=EST /TIER=ConsEnd /STK=1 /UG=Ssc.4402 /UG_TITLE=Transcribed locus /REP_ORG=S. scrofa	--	---	---	---	---	---	---	--	---	---	---	---	---	---	199.764	A	146.978	A	293.685	A	283.951	P	383.441	P	334.859	P	515.194	P	382.999	P	382.557	P	--
2287	Ssc.444.1.S1_at	0.0045128	0.0113	387.51	8.59809	0.304534	118.01	6.88277	0.964579	113.83	6.83074	0.293747	Sus scrofa		Y18884.1	gb:Y18884.1 /DB_XREF=gi:13446203 /TID=Ssc.444.1 /CNT=1 /FEA=mRNA /TIER=ConsEnd /STK=0 /UG=Ssc.444 /UG_TITLE=Tyrosine phosphatase (cdc25), 3 prime UTR /DEF=Sus scrofa mRNA for tyrosine phosphatase (cdc25), 3 prime UTR. /REP_ORG=S. scrofa	--	---	---	---	---	---	---	--	---	---	---	---	---	---	345.157	A	315.641	A	655.013	A	96.0328	P	91.8391	A	184.811	P	107.585	P	113.275	M	121.486	P	--
2037	Ssc.4450.1.S1_at	0.0027806	0.00782	46.34	5.53419	7.48209	346.72	8.43763	0.893141	309.67	8.27459	6.68256	Sus scrofa		BE231491	gb:BE231491 /DB_XREF=gi:9016209 /DB_XREF=AP /TID=Ssc.4450.1 /CNT=2 /FEA=EST /TIER=ConsEnd /STK=1 /UG=Ssc.4450 /UG_TITLE=Transcribed locus /REP_ORG=S. scrofa	--	---	---	---	---	---	---	--	---	---	---	---	---	---	112.749	A	40.2284	A	26.8975	A	412.668	P	340.322	P	294.344	P	307.733	P	276.874	P	349.889	P	--
1847	Ssc.4547.1.A1_at	0.0020119	0.00623	441.05	8.7848	1.45671	642.48	9.32751	0.406378	261.09	8.0284	0.591974	Sus scrofa		BQ602178	gb:BQ602178 /DB_XREF=gi:21548904 /DB_XREF=MI-P-HO-ahw-b-05-1-UM.s1 /CLONE=MI-P-HO-ahw-b-05-1-UM /TID=Ssc.4547.1 /CNT=2 /FEA=EST /TIER=ConsEnd /STK=0 /UG=Ssc.4547 /UG_TITLE=Transcribed locus /REP_ORG=S. scrofa	--	---	---	---	---	---	---	--	---	---	---	---	---	---	362.272	A	548.574	A	529.422	A	555.784	P	653.49	P	724.15	P	217.951	P	281.782	P	290.947	P	--
2796	Ssc.4597.1.A1_at	0.0142686	0.0293	36.37	5.18468	37.3693	1359.12	10.4085	0.822238	1117.52	10.1261	30.7264	Sus scrofa		BF702347	gb:BF702347 /DB_XREF=gi:11987755 /DB_XREF=MI-P-A2-aas-a-07-1-UM.s1 /CLONE=MI-P-A2-aas-a-07-1-UM /TID=Ssc.4597.1 /CNT=3 /FEA=EST /TIER=ConsEnd /STK=0 /UG=Ssc.4597 /UG_TITLE=Transcribed locus /REP_ORG=S. scrofa	--	---	---	---	---	---	---	--	---	---	---	---	---	---	11.5815	A	12.6813	A	401.707	A	1297.92	P	1357.82	P	1412.81	P	1278.98	P	928.447	P	1179.9	P	--
2984	Ssc.4676.1.A1_at	0.0215233	0.0415	454.21	8.82722	0.956298	434.36	8.76275	2.42695	1054.17	10.0419	2.32089	Sus scrofa		CF175377	gb:CF175377 /DB_XREF=gi:33287153 /DB_XREF=799316 /TID=Ssc.4676.1 /CNT=3 /FEA=EST /TIER=ConsEnd /STK=2 /UG=Ssc.4676 /UG_TITLE=Transcribed locus /REP_ORG=S. scrofa	--	---	---	---	---	---	---	--	---	---	---	---	---	---	583.041	P	279.2	A	705.969	A	444.325	P	372.309	P	491.277	P	1066.05	P	1312.37	P	840.623	P	--
3192	Ssc.4842.1.S1_at	0.032035	0.0578	540.11	9.07711	0.50786	274.3	8.09961	1.71342	469.99	8.87649	0.870175	Sus scrofa		BI181621	gb:BI181621 /DB_XREF=gi:14656030 /DB_XREF=UNL-P-FN-av-a-03-0-UNL.s1 /CLONE=UNL-P-FN-av-a-03-0-UNL /TID=Ssc.4842.1 /CNT=3 /FEA=EST /TIER=ConsEnd /STK=0 /UG=Ssc.4842 /UG_TITLE=Transcribed locus /REP_ORG=S. scrofa	--	---	---	---	---	---	---	--	---	---	---	---	---	---	831.497	P	557.764	A	416.639	A	224.727	P	327.095	P	278.455	P	481.764	P	496.139	P	436.034	P	--
551	Ssc.4849.1.A1_at	6.72e-05	0.000678	550.78	9.10533	2.46756	1359.08	10.4084	0.978522	1329.89	10.3771	2.41456	Sus scrofa		CF177468	gb:CF177468 /DB_XREF=gi:33289244 /DB_XREF=805944 /TID=Ssc.4849.1 /CNT=3 /FEA=EST /TIER=ConsEnd /STK=0 /UG=Ssc.4849 /UG_TITLE=Transcribed locus /REP_ORG=S. scrofa	--	---	---	---	---	---	---	--	---	---	---	---	---	---	520.197	P	610.953	P	644.723	A	1389.59	P	1430.35	P	1252.57	P	1165.7	P	1309.26	P	1547.14	P	--
3298	Ssc.488.1.S1_at	0.0403945	0.0705	44.65	5.48059	5.92094	264.37	8.04641	0.938533	248.12	7.95489	5.557	Sus scrofa		AJ236937.1	gb:AJ236937.1 /DB_XREF=gi:4186149 /TID=Ssc.488.1 /CNT=2 /FEA=mRNA /TIER=ConsEnd /STK=0 /UG=Ssc.488 /UG_TITLE=Hypothetical protein (5; clone 6D6) /DEF=Sus scrofa mRNA for hypothetical protein (5; clone 6D6). /REP_ORG=S. scrofa	--	---	---	---	---	---	---	--	---	---	---	---	---	---	11.4781	A	91.8132	A	103.606	A	283.018	P	338.875	P	191.072	P	217.475	P	240.271	P	293.474	P	--
2555	Ssc.4897.1.A1_at	0.0083895	0.0188	199.1	7.63735	5.80065	1154.91	10.1736	2.59393	2995.75	11.5487	15.0465	Sus scrofa		BQ597527	gb:BQ597527 /DB_XREF=gi:21544253 /DB_XREF=MI-P-A2-aez-e-05-1-UM.s1 /CLONE=MI-P-A2-aez-e-05-1-UM /TID=Ssc.4897.1 /CNT=17 /FEA=EST /TIER=Stack /STK=11 /UG=Ssc.4897 /UG_TITLE=Transcribed locus /REP_ORG=S. scrofa	--	---	---	---	---	---	---	--	---	---	---	---	---	---	399.44	A	416.301	A	58.2083	A	1012.31	P	1479.91	P	1019.75	P	2271.23	P	3667.1	P	3240.64	P	--
435	Ssc.4950.1.S1_at	3.81e-05	0.000482	365.38	8.51325	5.13712	1877	10.8742	0.79586	1493.83	10.5448	4.08843	Sus scrofa		BI400992	gb:BI400992 /DB_XREF=gi:15180053 /DB_XREF=MI-P-AY1-nqk-g-10-0-UI.s1 /CLONE=MI-P-AY1-nqk-g-10-0-UI /TID=Ssc.4950.1 /CNT=4 /FEA=EST /TIER=ConsEnd /STK=2 /UG=Ssc.4950 /UG_TITLE=Transcribed locus /REP_ORG=S. scrofa	--	---	---	---	---	---	---	--	---	---	---	---	---	---	314.125	A	423.267	M	449.912	A	1938.76	P	1752.23	P	1930.53	P	1241.91	P	1914.44	P	1407.57	P	--
2792	Ssc.497.1.S1_at	0.0141323	0.0291	19.74	4.30305	4.66515	92.09	6.52497	1.26518	116.51	6.86431	5.90223	Sus scrofa		AJ236924.1	gb:AJ236924.1 /DB_XREF=gi:4186136 /TID=Ssc.497.1 /CNT=2 /FEA=mRNA /TIER=ConsEnd /STK=0 /UG=Ssc.497 /UG_TITLE=Hypothetical protein (5; clone 7A4) /DEF=Sus scrofa mRNA for hypothetical protein (5; clone 7A4). /REP_ORG=S. scrofa	--	---	---	---	---	---	---	--	---	---	---	---	---	---	30.2351	A	31.1885	A	9.86835	A	56.0835	M	78.5614	M	175.807	M	83.9137	P	146.874	A	128.842	P	--
2160	Ssc.5092.1.S1_at	0.0035444	0.00941	616.13	9.26709	2.45385	1511.89	10.5621	0.856187	1294.46	10.3381	2.10095	Sus scrofa		BI184947	gb:BI184947 /DB_XREF=gi:14659356 /DB_XREF=UNL-P-FN-db-e-06-0-UNL.s1 /CLONE=UNL-P-FN-db-e-06-0-UNL /TID=Ssc.5092.1 /CNT=2 /FEA=EST /TIER=ConsEnd /STK=1 /UG=Ssc.5092 /UG_TITLE=Transcribed locus /REP_ORG=S. scrofa	--	---	---	---	---	---	---	--	---	---	---	---	---	---	523.728	M	657.98	P	832.368	A	1299.45	P	1652.89	P	1595.71	P	970.161	P	1610.57	P	1393.61	P	--
2773	Ssc.5176.1.A1_at	0.0134658	0.0279	228.83	7.83813	4.50771	1031.5	10.0105	0.914193	942.99	9.8811	4.12092	Sus scrofa		BQ602409	gb:BQ602409 /DB_XREF=gi:21549135 /DB_XREF=MI-P-NA-ael-d-12-1-UM.s1 /CLONE=MI-P-NA-ael-d-12-1-UM /TID=Ssc.5176.1 /CNT=6 /FEA=EST /TIER=ConsEnd /STK=0 /UG=Ssc.5176 /UG_TITLE=Transcribed locus /REP_ORG=S. scrofa	--	---	---	---	---	---	---	--	---	---	---	---	---	---	488.091	P	121.595	A	247.612	A	1162.41	P	1082.38	P	865.111	P	619.047	P	1375.15	P	988.888	P	--
3338	Ssc.5313.1.S1_at	0.0436279	0.0753	490.52	8.93817	0.458228	224.77	7.81231	1.37687	309.48	8.2737	0.630922	Sus scrofa		BI467855	gb:BI467855 /DB_XREF=gi:15280733 /DB_XREF=389669 /TID=Ssc.5313.1 /CNT=8 /FEA=EST /TIER=ConsEnd /STK=0 /UG=Ssc.5313 /UG_TITLE=Transcribed locus /REP_ORG=S. scrofa	--	---	---	---	---	---	---	--	---	---	---	---	---	---	305.396	A	690.088	P	686.794	A	184.735	A	277.271	M	219.87	P	285.704	P	315.388	P	330.258	P	--
1565	Ssc.5343.1.S1_at	0.0010606	0.00387	999.27	9.96473	1.94912	1947.7	10.9276	2.47508	4820.72	12.235	4.82424	Sus scrofa		BI404979	gb:BI404979 /DB_XREF=gi:15184192 /DB_XREF=MI-P-NA-aeh-e-07-1-UM.s1.ab1 /CLONE=MI-P-NA-aeh-e-07-1-UM.ab1 /TID=Ssc.5343.1 /CNT=2 /FEA=EST /TIER=ConsEnd /STK=0 /UG=Ssc.5343 /UG_TITLE=Transcribed locus /REP_ORG=S. scrofa	--	---	---	---	---	---	---	--	---	---	---	---	---	---	1351.71	P	1311.1	P	690.484	A	2013.36	P	1871.64	P	1944.54	P	6029.52	P	4097.63	P	4552.15	P	--
424	Ssc.5492.2.S1_at	3.41e-05	0.000443	14.92	3.89918	14.4209	215.16	7.74927	1.69771	365.28	8.51286	24.4826	Sus scrofa		BP172592	gb:BP172592 /DB_XREF=gi:40422065 /DB_XREF=BP172592 /CLONE=UTR010039G01 /TID=Ssc.5492.2 /CNT=3 /FEA=EST /TIER=ConsEnd /STK=0 /UG=Ssc.5492 /UG_TITLE=Transcribed locus /REP_ORG=S. scrofa	--	---	---	---	---	---	---	--	---	---	---	---	---	---	6.95895	A	14.5089	A	28.0728	A	195.373	P	196.956	P	256.703	A	337.229	P	325.266	P	446.08	P	--
1832	Ssc.5574.1.S1_at	0.0019429	0.00607	511.72	8.99921	0.299187	153.1	7.25833	1.15336	176.58	7.46418	0.345072	Sus scrofa		BF710530	gb:BF710530 /DB_XREF=gi:12010007 /DB_XREF=MI-P-AY1-nre-c-02-0-UI.s1 /CLONE=MI-P-AY1-nre-c-02-0-UI /TID=Ssc.5574.1 /CNT=11 /FEA=EST /TIER=ConsEnd /STK=0 /UG=Ssc.5574 /UG_TITLE=Transcribed locus /REP_ORG=S. scrofa	--	---	---	---	---	---	---	--	---	---	---	---	---	---	499.42	A	546.594	M	601.979	A	138.686	P	120.944	P	212.167	P	124.053	P	200.232	P	222.526	P	--
1458	Ssc.5586.1.S1_at	0.0008103	0.00317	31.53	4.97865	5.68792	179.34	7.48655	1.3921	249.66	7.96382	7.91817	Sus scrofa		BI184912	gb:BI184912 /DB_XREF=gi:14659321 /DB_XREF=UNL-P-FN-dc-b-08-0-UNL.s1 /CLONE=UNL-P-FN-dc-b-08-0-UNL /TID=Ssc.5586.1 /CNT=2 /FEA=EST /TIER=ConsEnd /STK=0 /UG=Ssc.5586 /UG_TITLE=Transcribed locus /REP_ORG=S. scrofa	--	---	---	---	---	---	---	--	---	---	---	---	---	---	60.3686	A	19.9582	A	31.9021	A	209.599	P	203.405	P	134.178	P	246.619	P	236.608	P	267.721	P	--
556	Ssc.5587.1.A1_at	6.78e-05	0.000678	5774.52	12.4955	0.498473	2878.44	11.4911	0.939669	2704.78	11.4013	0.468399	Sus scrofa		CA779134	gb:CA779134 /DB_XREF=gi:26017026 /DB_XREF=MPL384_8_D19 /CLONE=pSPORT1 /TID=Ssc.5587.1 /CNT=9 /FEA=EST /TIER=ConsEnd /STK=0 /UG=Ssc.5587 /UG_TITLE=Transcribed locus /REP_ORG=S. scrofa	--	---	---	---	---	---	---	--	---	---	---	---	---	---	5992.29	P	5327.15	P	7397.46	P	2875.11	P	2939.61	P	2798.47	P	2720.09	P	2551.74	P	2862.04	P	--
2586	Ssc.5656.1.S1_at	0.009114	0.0202	205.41	7.68236	4.25671	874.37	9.7721	0.625353	546.79	9.09484	2.66194	Sus scrofa		CN157348	gb:CN157348 /DB_XREF=gi:46171778 /DB_XREF=946050 /TID=Ssc.5656.1 /CNT=5 /FEA=EST /TIER=ConsEnd /STK=1 /UG=Ssc.5656 /UG_TITLE=Transcribed locus /REP_ORG=S. scrofa	--	---	---	---	---	---	---	--	---	---	---	---	---	---	154.125	A	147.993	A	465.961	A	1006.25	P	803.775	P	819.669	P	576.977	P	446.081	P	637.668	P	--
2634	Ssc.5797.1.A1_at	0.009965	0.0217	696.83	9.44466	0.345637	240.85	7.91199	0.984845	237.2	7.88996	0.340399	Sus scrofa		BM190174	gb:BM190174 /DB_XREF=gi:17526137 /DB_XREF=POSM0100006_A07 /TID=Ssc.5797.1 /CNT=1 /FEA=EST /TIER=ConsEnd /STK=1 /UG=Ssc.5797 /UG_TITLE=Transcribed locus, moderately similar to NP_149061.1 cat eye syndrome chromosome region, candidate 5 (Homo sapiens) /REP	--	---	---	---	---	---	---	--	---	---	---	---	---	---	635.914	A	525.562	A	1241.6	M	207.763	P	218.214	P	305.64	P	331.763	P	181.267	P	222.798	P	--
2592	Ssc.5867.1.S1_at	0.0092332	0.0205	625.63	9.28917	0.488548	305.65	8.25574	1.24839	381.57	8.5758	0.609897	Sus scrofa		CN162301	gb:CN162301 /DB_XREF=gi:46176731 /DB_XREF=951672 /TID=Ssc.5867.1 /CNT=4 /FEA=EST /TIER=ConsEnd /STK=2 /UG=Ssc.5867 /UG_TITLE=Transcribed locus /REP_ORG=S. scrofa	--	---	---	---	---	---	---	--	---	---	---	---	---	---	679.263	A	731.677	P	604.265	A	215.484	P	342.515	P	383.691	P	387.709	P	380.367	P	378.181	P	--
384	Ssc.5885.1.A1_at	2.75e-05	0.00039	19.45	4.2817	7.51465	146.16	7.1914	1.0132	148.09	7.21033	7.61388	Sus scrofa		BF713069	gb:BF713069 /DB_XREF=gi:12012544 /DB_XREF=MI-P-H3-adm-e-06-1-UM.s1 /CLONE=MI-P-H3-adm-e-06-1-UM /TID=Ssc.5885.1 /CNT=4 /FEA=EST /TIER=ConsEnd /STK=0 /UG=Ssc.5885 /UG_TITLE=Transcribed locus /REP_ORG=S. scrofa	--	---	---	---	---	---	---	--	---	---	---	---	---	---	18.6714	A	29.3147	A	16.4776	A	162.828	P	126.866	P	149.889	P	147.125	P	158.961	P	139.416	P	--
1367	Ssc.5952.1.A1_at	0.0006686	0.00278	513.97	9.00554	0.349437	179.6	7.48864	1.29911	233.32	7.86617	0.453956	Sus scrofa		BF709907	gb:BF709907 /DB_XREF=gi:12009384 /DB_XREF=MI-P-AY1-npz-a-11-0-UI.s1 /CLONE=MI-P-AY1-npz-a-11-0-UI /TID=Ssc.5952.1 /CNT=1 /FEA=EST /TIER=ConsEnd /STK=0 /UG=Ssc.5952 /UG_TITLE=Transcribed locus /REP_ORG=S. scrofa	--	---	---	---	---	---	---	--	---	---	---	---	---	---	472.693	A	474.977	A	741.641	A	149.923	P	193.25	P	198.31	P	251.261	P	247.966	P	204.651	P	--
2919	Ssc.5954.2.S1_at	0.0189386	0.0373	29.33	4.87431	9.29731	272.69	8.09112	0.929077	253.35	7.98499	8.63791	Sus scrofa		AJ682248	gb:AJ682248 /DB_XREF=gi:49414838 /DB_XREF=AJ682248 /CLONE=C0001798_I22 /TID=Ssc.5954.2 /CNT=10 /FEA=EST /TIER=ConsEnd /STK=0 /UG=Ssc.5954 /UG_TITLE=Transcribed locus /REP_ORG=S. scrofa	--	---	---	---	---	---	---	--	---	---	---	---	---	---	131.92	A	10.3334	A	22.6904	A	326.827	P	251.146	P	244.985	P	262.084	P	248.644	P	250.514	P	--
2547	Ssc.5993.1.A1_at	0.0082989	0.0187	472.77	8.88499	0.317617	150.16	7.23036	1.16209	174.5	7.44708	0.369101	Sus scrofa		BQ599456	gb:BQ599456 /DB_XREF=gi:21546182 /DB_XREF=MI-P-E6-ahj-d-06-1-UM.s1 /CLONE=MI-P-E6-ahj-d-06-1-UM /TID=Ssc.5993.1 /CNT=1 /FEA=EST /TIER=ConsEnd /STK=0 /UG=Ssc.5993 /UG_TITLE=Transcribed locus, highly similar to NP_060761.2 hypothetical protein FLJ10986 (Ho	--	---	---	---	---	---	---	--	---	---	---	---	---	---	455.388	M	329.749	A	863.015	A	173.784	P	158.477	P	121.928	P	144.999	P	164.047	P	224.255	P	--
102	Ssc.6036.1.S1_at	1.7e-06	8.54e-05	1246.91	10.2841	1.96556	2450.88	11.2591	1.0462	2564.1	11.3242	2.05636	Sus scrofa		BF710418	gb:BF710418 /DB_XREF=gi:12009895 /DB_XREF=MI-P-AY1-nqr-g-11-0-UI.s1 /CLONE=MI-P-AY1-nqr-g-11-0-UI /TID=Ssc.6036.1 /CNT=4 /FEA=EST /TIER=ConsEnd /STK=1 /UG=Ssc.6036 /UG_TITLE=Transcribed locus /REP_ORG=S. scrofa	--	---	---	---	---	---	---	--	---	---	---	---	---	---	1255.44	P	1310.36	P	1445.23	P	2336.43	P	2503.39	P	2496.21	P	2657.92	P	2645.94	P	2406.48	P	--
260	Ssc.6124.1.S1_at	1.12e-05	0.000231	1194.66	10.2224	2.78172	3323.21	11.6984	0.768697	2554.54	11.3188	2.1383	Sus scrofa		CO987460	gb:CO987460 /DB_XREF=gi:51346734 /DB_XREF=UMC-pd10en3-016-f02 /TID=Ssc.6124.1 /CNT=18 /FEA=EST /TIER=Stack /STK=7 /UG=Ssc.6124 /UG_TITLE=Transcribed locus /REP_ORG=S. scrofa	--	---	---	---	---	---	---	--	---	---	---	---	---	---	1320.54	P	1330.57	P	1190.06	P	3471.56	P	2995.38	P	3500.19	P	2463.67	P	2525.13	P	2690.1	P	--
2769	Ssc.6130.1.S1_at	0.0133938	0.0278	260.4	8.02459	3.74459	975.09	9.92939	1.13045	1102.29	10.1063	4.23306	Sus scrofa		BX670632	gb:BX670632 /DB_XREF=gi:37981355 /DB_XREF=BX670632 /CLONE=scac0033i.e.24 /TID=Ssc.6130.1 /CNT=7 /FEA=EST /TIER=ConsEnd /STK=2 /UG=Ssc.6130 /UG_TITLE=Transcribed locus /REP_ORG=S. scrofa	--	---	---	---	---	---	---	--	---	---	---	---	---	---	266.294	A	558.88	M	145.494	A	1270.31	P	874.202	P	827.969	P	1256.25	P	857.826	P	1247.71	P	--
667	Ssc.6154.1.S1_at	0.0001011	0.000849	2606.74	11.348	0.450218	1173.6	10.1967	0.981604	1152.01	10.1699	0.441935	Sus scrofa		BQ604810	gb:BQ604810 /DB_XREF=gi:21551542 /DB_XREF=MI-P-CP1-nzd-a-03-0-UI.s1 /CLONE=MI-P-CP1-nzd-a-03-0-UI /TID=Ssc.6154.1 /CNT=15 /FEA=EST /TIER=ConsEnd /STK=5 /UG=Ssc.6154 /UG_TITLE=Transcribed locus /REP_ORG=S. scrofa	--	---	---	---	---	---	---	--	---	---	---	---	---	---	2971.24	P	3038.86	P	2405.85	A	1164.83	P	1197.96	P	1148.81	P	1069.18	P	1164.18	P	1233.09	P	--
1788	Ssc.6159.1.A1_at	0.0017727	0.00567	178.03	7.47598	0.376734	67.07	6.0676	1.14612	76.87	6.26435	0.431781	Sus scrofa		BF708614	gb:BF708614 /DB_XREF=gi:12008091 /DB_XREF=MI-P-AY0-ncq-b-12-0-UI.s1 /CLONE=MI-P-AY0-ncq-b-12-0-UI /TID=Ssc.6159.1 /CNT=2 /FEA=EST /TIER=ConsEnd /STK=0 /UG=Ssc.6159 /UG_TITLE=Transcribed locus /REP_ORG=S. scrofa	--	---	---	---	---	---	---	--	---	---	---	---	---	---	200.087	A	208.825	A	165.624	A	66.0806	P	59.1302	P	76.5675	P	103.968	P	61.4462	A	71.3884	P	--
414	Ssc.6260.1.A1_at	3.26e-05	0.000433	5544.99	12.437	0.191952	1064.37	10.0558	0.687477	731.73	9.51517	0.131962	Sus scrofa		BI346556	gb:BI346556 /DB_XREF=gi:15039845 /DB_XREF=375771 /TID=Ssc.6260.1 /CNT=4 /FEA=EST /TIER=ConsEnd /STK=0 /UG=Ssc.6260 /UG_TITLE=Transcribed locus, highly similar to XP_215607.1 similar to 8KDa amlexanox-binding protein (Rattus norvegicus) /REP_ORG=S. scrofa	--	---	---	---	---	---	---	--	---	---	---	---	---	---	7351.53	P	6141.17	P	4631.21	P	1011.98	P	1022.64	P	1155.51	P	717.453	P	905.698	P	605.312	P	--
2778	Ssc.6264.1.S1_at	0.0135734	0.0281	537.26	9.06948	0.172654	92.76	6.53543	1.47822	137.12	7.0993	0.255221	Sus scrofa		CK457941	gb:CK457941 /DB_XREF=gi:40829222 /DB_XREF=922285 /TID=Ssc.6264.1 /CNT=3 /FEA=EST /TIER=ConsEnd /STK=1 /UG=Ssc.6264 /UG_TITLE=Transcribed locus /REP_ORG=S. scrofa	--	---	---	---	---	---	---	--	---	---	---	---	---	---	410.8	A	544.869	P	849.671	M	170.253	P	85.7926	A	54.1995	A	69.7649	P	177.164	P	209.39	P	--
620	Ssc.6333.1.A1_at	8.34e-05	0.000751	528.3	9.04521	5.00816	2645.81	11.3695	1.07193	2836.13	11.4697	5.36841	Sus scrofa		CN159454	gb:CN159454 /DB_XREF=gi:46173884 /DB_XREF=948532 /TID=Ssc.6333.1 /CNT=5 /FEA=EST /TIER=ConsEnd /STK=3 /UG=Ssc.6333 /UG_TITLE=Transcribed locus /REP_ORG=S. scrofa	--	---	---	---	---	---	---	--	---	---	---	---	---	---	543.26	A	453.876	P	733.365	A	2871.43	P	2400.58	P	2664.75	P	3451.25	P	2106.25	P	3150.59	P	--
1663	Ssc.6368.1.A1_at	0.0013801	0.00474	739.27	9.52996	1.59077	1176.01	10.1997	1.63581	1923.73	10.9097	2.6022	Sus scrofa		BQ604636	gb:BQ604636 /DB_XREF=gi:21551362 /DB_XREF=MI-P-CP1-nzc-h-24-0-UI.s1 /CLONE=MI-P-CP1-nzc-h-24-0-UI /TID=Ssc.6368.1 /CNT=2 /FEA=EST /TIER=ConsEnd /STK=1 /UG=Ssc.6368 /UG_TITLE=Transcribed locus /REP_ORG=S. scrofa	--	---	---	---	---	---	---	--	---	---	---	---	---	---	1020.6	P	694.09	P	699.466	A	1117.97	P	1284.34	P	1123.37	P	1986.25	P	2207.43	P	1630.09	P	--
1005	Ssc.6429.1.S1_at	0.0002751	0.00155	328.43	8.35944	3.97257	1304.71	10.3495	1.17789	1536.81	10.5857	4.67926	Sus scrofa		CN161944	gb:CN161944 /DB_XREF=gi:46176374 /DB_XREF=951281 /TID=Ssc.6429.1 /CNT=9 /FEA=EST /TIER=ConsEnd /STK=5 /UG=Ssc.6429 /UG_TITLE=Transcribed locus /REP_ORG=S. scrofa	--	---	---	---	---	---	---	--	---	---	---	---	---	---	494.421	A	254.661	A	345.071	A	1267.29	P	1495.01	P	1162.57	P	1710.88	P	1308.01	P	1628.27	P	--
2800	Ssc.6454.1.S1_at	0.0143782	0.0295	56.44	5.81865	11.2768	636.46	9.31393	0.670836	426.96	8.73796	7.56485	Sus scrofa		BQ602900	gb:BQ602900 /DB_XREF=gi:21549626 /DB_XREF=MI-P-NA-aer-h-01-1-UM.s1 /CLONE=MI-P-NA-aer-h-01-1-UM /TID=Ssc.6454.1 /CNT=3 /FEA=EST /TIER=ConsEnd /STK=0 /UG=Ssc.6454 /UG_TITLE=Transcribed locus /REP_ORG=S. scrofa	--	---	---	---	---	---	---	--	---	---	---	---	---	---	254.791	A	25.4845	A	33.959	A	633.607	P	627.048	P	643.548	P	483.061	P	374.801	P	431.587	P	--
2644	Ssc.6504.1.A1_at	0.0102106	0.0222	658.68	9.36343	0.346951	228.53	7.83624	1.3929	318.32	8.31433	0.48327	Sus scrofa		BQ604549	gb:BQ604549 /DB_XREF=gi:21551275 /DB_XREF=MI-P-CP1-nzc-d-23-0-UI.s1 /CLONE=MI-P-CP1-nzc-d-23-0-UI /TID=Ssc.6504.1 /CNT=2 /FEA=EST /TIER=ConsEnd /STK=2 /UG=Ssc.6504 /UG_TITLE=Transcribed locus /REP_ORG=S. scrofa	--	---	---	---	---	---	---	--	---	---	---	---	---	---	993.984	P	588.973	M	598.636	A	299.391	P	264.897	M	149.257	P	310.019	P	305.352	P	342.046	M	--
541	Ssc.6560.3.S1_at	6.37e-05	0.000654	16.55	4.04876	9.1861	152.03	7.24821	0.700914	106.56	6.73552	6.43867	Sus scrofa		BP463793	gb:BP463793 /DB_XREF=gi:40482877 /DB_XREF=BP463793 /CLONE=UTR010068D11 /TID=Ssc.6560.3 /CNT=6 /FEA=EST /TIER=ConsEnd /STK=0 /UG=Ssc.6560 /UG_TITLE=Transcribed locus, highly similar to NP_055385.2 ADP-ribosylation factor GTPase activating protein 3 (Homo	--	---	---	---	---	---	---	--	---	---	---	---	---	---	16.4851	A	18.6657	A	18.0603	A	142.787	P	193.875	P	125.895	P	109.156	P	150.255	P	74.0713	P	--
3076	Ssc.6610.1.A1_at	0.0253999	0.0475	170.2	7.41109	3.64683	620.69	9.27773	0.965828	599.48	9.22757	3.52221	Sus scrofa		BQ602940	gb:BQ602940 /DB_XREF=gi:21549666 /DB_XREF=MI-P-NA-aes-c-08-1-UM.s1 /CLONE=MI-P-NA-aes-c-08-1-UM /TID=Ssc.6610.1 /CNT=4 /FEA=EST /TIER=ConsEnd /STK=0 /UG=Ssc.6610 /UG_TITLE=Transcribed locus /REP_ORG=S. scrofa	--	---	---	---	---	---	---	--	---	---	---	---	---	---	254.843	A	311.057	A	76.2756	A	629.124	P	676.559	P	557.159	P	731.871	P	599.542	P	492.92	P	--
1867	Ssc.6613.1.A1_at	0.0020698	0.00635	20.36	4.34767	11.3885	231.87	7.85717	0.761591	176.59	7.46426	8.67338	Sus scrofa		BF712742	gb:BF712742 /DB_XREF=gi:12012217 /DB_XREF=MI-P-H3-adl-d-08-1-UM.s1 /CLONE=MI-P-H3-adl-d-08-1-UM /TID=Ssc.6613.1 /CNT=2 /FEA=EST /TIER=ConsEnd /STK=2 /UG=Ssc.6613 /UG_TITLE=Transcribed locus /REP_ORG=S. scrofa	--	---	---	---	---	---	---	--	---	---	---	---	---	---	8.99633	A	54.3811	A	19.0288	A	222.992	P	234.882	P	236.04	P	169.214	P	149.314	P	218.815	P	--
2689	Ssc.6626.2.S1_at	0.0110457	0.0236	1374.58	10.4248	0.621172	853.85	9.73784	0.817614	698.12	9.44733	0.507879	Sus scrofa		BQ598149	gb:BQ598149 /DB_XREF=gi:21544923 /DB_XREF=MI-P-E3-agq-f-11-1-UM.s1 /CLONE=MI-P-E3-agq-f-11-1-UM /TID=Ssc.6626.2 /CNT=5 /FEA=EST /TIER=ConsEnd /STK=0 /UG=Ssc.6626 /UG_TITLE=Transcribed locus, moderately similar to NP_115554.1 hypothetical protein FLJ13291	--	---	---	---	---	---	---	--	---	---	---	---	---	---	1600.76	P	1154.94	P	1722.85	A	907.055	P	944.501	P	720.624	P	689.009	P	871.479	P	568.854	P	--
2752	Ssc.6665.1.A1_at	0.012806	0.0267	122.63	6.93817	7.55631	926.63	9.85585	0.92122	853.63	9.73747	6.96102	Sus scrofa		AW574374	gb:AW574374 /DB_XREF=gi:7239119 /DB_XREF=SOF /TID=Ssc.6665.1 /CNT=1 /FEA=EST /TIER=ConsEnd /STK=1 /UG=Ssc.6665 /UG_TITLE=Transcribed locus /REP_ORG=S. scrofa	--	---	---	---	---	---	---	--	---	---	---	---	---	---	303.526	A	177.19	A	42.0525	A	979.793	P	877.746	P	917.508	P	998.541	P	611.57	P	1022.56	P	--
25	Ssc.6667.1.A1_at	2e-07	3.33e-05	1065.19	10.0569	6.02291	6415.54	12.6474	2.43676	15633.1	13.9323	14.6764	Sus scrofa		CO992356	gb:CO992356 /DB_XREF=gi:51351630 /DB_XREF=UMC-pd6end2-001-a05 /TID=Ssc.6667.1 /CNT=36 /FEA=EST /TIER=Stack /STK=24 /UG=Ssc.6667 /UG_TITLE=Transcribed locus /REP_ORG=S. scrofa	--	---	---	---	---	---	---	--	---	---	---	---	---	---	1067.15	P	980.803	P	1416.09	P	6148.95	P	6798.88	P	6264.08	P	15509.4	P	16891.7	P	14640.8	P	--
1380	Ssc.6832.1.A1_at	0.0006994	0.00289	606.07	9.24334	3.18699	1931.54	10.9155	0.777105	1501.01	10.5517	2.47663	Sus scrofa		BF702088	gb:BF702088 /DB_XREF=gi:11987496 /DB_XREF=MI-P-A1-aao-f-12-1-UM.s1 /CLONE=MI-P-A1-aao-f-12-1-UM /TID=Ssc.6832.1 /CNT=2 /FEA=EST /TIER=ConsEnd /STK=0 /UG=Ssc.6832 /UG_TITLE=Transcribed locus /REP_ORG=S. scrofa	--	---	---	---	---	---	---	--	---	---	---	---	---	---	628.08	A	816.868	A	532.146	A	1709.42	P	2039.25	P	2050.16	P	1301.14	P	1891.83	P	1379.25	P	--
24	Ssc.6845.1.A1_at	2e-07	3.33e-05	571.25	9.15798	3.91904	2238.75	11.1285	1.17162	2622.97	11.357	4.59163	Sus scrofa		BF702131	gb:BF702131 /DB_XREF=gi:11987539 /DB_XREF=MI-P-A1-aap-c-03-1-UM.s1 /CLONE=MI-P-A1-aap-c-03-1-UM /TID=Ssc.6845.1 /CNT=2 /FEA=EST /TIER=ConsEnd /STK=1 /UG=Ssc.6845 /UG_TITLE=Transcribed locus /REP_ORG=S. scrofa	--	---	---	---	---	---	---	--	---	---	---	---	---	---	576.49	P	559.648	P	708.596	P	2098.11	P	2320.13	P	2285.99	P	2634.76	P	2564.2	P	2681.55	P	--
2374	Ssc.6857.1.A1_at	0.0055031	0.0133	824.08	9.68664	1.90073	1566.35	10.6132	1.28651	2015.12	10.9767	2.4453	Sus scrofa		CD576712	gb:CD576712 /DB_XREF=gi:31742772 /DB_XREF=NAV0051 /TID=Ssc.6857.1 /CNT=7 /FEA=EST /TIER=ConsEnd /STK=1 /UG=Ssc.6857 /UG_TITLE=Transcribed locus /REP_ORG=S. scrofa	--	---	---	---	---	---	---	--	---	---	---	---	---	---	1026.4	P	923.671	P	723.919	P	1576.34	P	1393.36	P	1735.2	P	2622.14	P	1500.76	P	2087.55	P	--
2606	Ssc.6921.1.A1_at	0.009455	0.0208	367.54	8.52176	0.367089	134.92	7.07596	0.936036	126.29	6.9806	0.343609	Sus scrofa		CN166151	gb:CN166151 /DB_XREF=gi:46180581 /DB_XREF=997019 /TID=Ssc.6921.1 /CNT=3 /FEA=EST /TIER=ConsEnd /STK=1 /UG=Ssc.6921 /UG_TITLE=Transcribed locus /REP_ORG=S. scrofa	--	---	---	---	---	---	---	--	---	---	---	---	---	---	334.366	A	265.394	A	686.14	A	106.247	P	145.392	P	157.667	P	152.595	P	107.104	P	123.729	P	--
712	Ssc.6923.1.A1_at	0.000119	0.000937	613.91	9.26188	2.29721	1410.28	10.4618	0.705938	995.57	9.95938	1.62169	Sus scrofa		BF703306	gb:BF703306 /DB_XREF=gi:11988708 /DB_XREF=MI-P-A3-abu-d-02-1-UM.s1 /CLONE=MI-P-A3-abu-d-02-1-UM /TID=Ssc.6923.1 /CNT=1 /FEA=EST /TIER=ConsEnd /STK=0 /UG=Ssc.6923 /UG_TITLE=Transcribed locus /REP_ORG=S. scrofa	--	---	---	---	---	---	---	--	---	---	---	---	---	---	649.872	P	704.622	P	619.654	A	1550.94	P	1396.91	P	1283.94	P	1069.05	P	1033.49	P	896.631	P	--
1996	Ssc.6991.1.A1_at	0.0025903	0.00743	29.87	4.90063	7.6227	227.69	7.83093	1.68268	383.13	8.58169	12.8266	Sus scrofa		BF712238	gb:BF712238 /DB_XREF=gi:12011713 /DB_XREF=MI-P-A3-add-d-05-1-UM.s1 /CLONE=MI-P-A3-add-d-05-1-UM /TID=Ssc.6991.1 /CNT=2 /FEA=EST /TIER=ConsEnd /STK=2 /UG=Ssc.6991 /UG_TITLE=Transcribed locus, highly similar to NP_036203.1 COMM domain containing 3 (Homo sa	--	---	---	---	---	---	---	--	---	---	---	---	---	---	49.3035	A	57.5857	A	11.5107	A	209.07	P	230.552	P	242.868	P	346.088	P	438.249	P	372.255	P	--
3078	Ssc.6995.1.A1_at	0.025526	0.0477	35.83	5.1631	6.9065	247.46	7.95105	1.11452	275.8	8.10748	7.69746	Sus scrofa		BF712245	gb:BF712245 /DB_XREF=gi:12011720 /DB_XREF=MI-P-A3-add-e-03-1-UM.s1 /CLONE=MI-P-A3-add-e-03-1-UM /TID=Ssc.6995.1 /CNT=1 /FEA=EST /TIER=ConsEnd /STK=1 /UG=Ssc.6995 /UG_TITLE=Transcribed locus /REP_ORG=S. scrofa	--	---	---	---	---	---	---	--	---	---	---	---	---	---	119.219	A	7.24416	A	47.3251	A	242.023	P	326.608	P	190.115	P	251.241	P	323.995	P	258.728	P	--
1956	Ssc.7040.1.A1_at	0.0024056	0.00705	545.04	9.09022	0.37955	206.87	7.69258	0.809349	167.43	7.38741	0.307188	Sus scrofa		BQ604027	gb:BQ604027 /DB_XREF=gi:21550753 /DB_XREF=MI-P-CP1-nza-m-01-0-UI.s1 /CLONE=MI-P-CP1-nza-m-01-0-UI /TID=Ssc.7040.1 /CNT=1 /FEA=EST /TIER=ConsEnd /STK=1 /UG=Ssc.7040 /UG_TITLE=Transcribed locus /REP_ORG=S. scrofa	--	---	---	---	---	---	---	--	---	---	---	---	---	---	386.135	P	838.84	P	613.044	A	230.978	P	187.206	P	203.035	P	141.437	P	183.293	P	181.768	P	--
272	Ssc.7180.1.A1_at	1.19e-05	0.000235	9.64	3.26903	15.6701	151.06	7.23898	1.05144	158.83	7.31134	16.4761	Sus scrofa		BQ598093	gb:BQ598093 /DB_XREF=gi:21544819 /DB_XREF=MI-P-E3-agp-a-02-1-UM.s1 /CLONE=MI-P-E3-agp-a-02-1-UM /TID=Ssc.7180.1 /CNT=1 /FEA=EST /TIER=ConsEnd /STK=1 /UG=Ssc.7180 /UG_TITLE=Transcribed locus /REP_ORG=S. scrofa	--	---	---	---	---	---	---	--	---	---	---	---	---	---	10.9975	A	8.5357	A	5.3942	A	140.947	P	144.929	P	167.34	P	119.095	P	133.405	P	253.161	P	--
1605	Ssc.7200.1.A1_at	0.0011866	0.00422	850.54	9.73224	2.77915	2363.78	11.2069	0.845481	1998.53	10.9647	2.34972	Sus scrofa		CK452046	gb:CK452046 /DB_XREF=gi:40799260 /DB_XREF=907635 /TID=Ssc.7200.1 /CNT=13 /FEA=EST /TIER=Stack /STK=7 /UG=Ssc.7200 /UG_TITLE=Transcribed locus /REP_ORG=S. scrofa	--	---	---	---	---	---	---	--	---	---	---	---	---	---	828.099	P	688.956	P	1322.61	P	2336.07	P	2395.83	P	2340.32	P	2066.02	P	1759.7	P	2204.22	P	--
2300	Ssc.7212.1.A1_at	0.0046432	0.0116	357.49	8.48176	1.47559	527.51	9.04305	0.361415	190.65	7.57478	0.533302	Sus scrofa		CN158324	gb:CN158324 /DB_XREF=gi:46172754 /DB_XREF=947109 /TID=Ssc.7212.1 /CNT=4 /FEA=EST /TIER=ConsEnd /STK=3 /UG=Ssc.7212 /UG_TITLE=Transcribed locus /REP_ORG=S. scrofa	--	---	---	---	---	---	---	--	---	---	---	---	---	---	254.823	A	491.398	P	447.437	A	505.787	P	645.314	P	446.011	P	177.252	P	206.296	P	190.26	P	--
2478	Ssc.7219.1.A1_at	0.007131	0.0165	293.17	8.19559	0.544462	159.62	7.3185	0.904398	144.36	7.17353	0.492411	Sus scrofa		BQ598247	gb:BQ598247 /DB_XREF=gi:21544973 /DB_XREF=MI-P-E3-agr-e-10-1-UM.s1 /CLONE=MI-P-E3-agr-e-10-1-UM /TID=Ssc.7219.1 /CNT=1 /FEA=EST /TIER=ConsEnd /STK=0 /UG=Ssc.7219 /UG_TITLE=Transcribed locus /REP_ORG=S. scrofa	--	---	---	---	---	---	---	--	---	---	---	---	---	---	281.774	A	279.105	A	392.945	A	152.697	P	171.823	P	153.723	P	107.297	P	152.958	P	184.032	P	--
2818	Ssc.7229.3.S1_at	0.0149112	0.0304	19.72	4.30159	7.56947	149.27	7.22178	0.381389	56.93	5.83112	2.88692	Sus scrofa		CB472148	gb:CB472148 /DB_XREF=gi:29278534 /DB_XREF=sn50_G09.f /TID=Ssc.7229.3 /CNT=3 /FEA=EST /TIER=ConsEnd /STK=0 /UG=Ssc.7229 /UG_TITLE=Transcribed locus, highly similar to NP_003013.1 SH3 domain binding glutamic acid-rich protein like (Homo sapiens) /REP_ORG=S	--	---	---	---	---	---	---	--	---	---	---	---	---	---	7.28178	A	19.2254	A	48.9259	A	103.112	P	173.377	P	184.513	P	29.9755	A	72.3338	P	85.4506	P	--
2632	Ssc.7248.1.A1_at	0.0098678	0.0215	209.54	7.71108	0.730266	153.02	7.25758	0.587962	89.97	6.49137	0.429369	Sus scrofa		BQ598338	gb:BQ598338 /DB_XREF=gi:21545064 /DB_XREF=MI-P-E3-agt-b-06-1-UM.s1 /CLONE=MI-P-E3-agt-b-06-1-UM /TID=Ssc.7248.1 /CNT=1 /FEA=EST /TIER=ConsEnd /STK=1 /UG=Ssc.7248 /UG_TITLE=Transcribed locus /REP_ORG=S. scrofa	--	---	---	---	---	---	---	--	---	---	---	---	---	---	227.579	A	166.067	A	298.529	A	112.616	P	196.225	M	160.808	P	94.8138	P	88.6711	P	86.96	P	--
2601	Ssc.7283.1.A1_at	0.0093705	0.0207	50.69	5.66363	7.3403	372.08	8.53947	1.61586	601.23	9.23177	11.8609	Sus scrofa		BQ598473	gb:BQ598473 /DB_XREF=gi:21545199 /DB_XREF=MI-P-E3-agv-b-01-1-UM.s1 /CLONE=MI-P-E3-agv-b-01-1-UM /TID=Ssc.7283.1 /CNT=1 /FEA=EST /TIER=ConsEnd /STK=1 /UG=Ssc.7283 /UG_TITLE=Transcribed locus /REP_ORG=S. scrofa	--	---	---	---	---	---	---	--	---	---	---	---	---	---	194.681	A	31.5957	A	25.9686	A	292.117	P	426.973	P	409.6	P	514.744	P	798.393	P	530.895	P	--
2250	Ssc.7288.1.A1_at	0.0042255	0.0108	431.14	8.75201	0.184604	79.59	6.31452	1.66403	132.44	7.0492	0.307186	Sus scrofa		BQ598492	gb:BQ598492 /DB_XREF=gi:21545224 /DB_XREF=MI-P-E3-agv-e-02-1-UM.s1 /CLONE=MI-P-E3-agv-e-02-1-UM /TID=Ssc.7288.1 /CNT=1 /FEA=EST /TIER=ConsEnd /STK=1 /UG=Ssc.7288 /UG_TITLE=Transcribed locus /REP_ORG=S. scrofa	--	---	---	---	---	---	---	--	---	---	---	---	---	---	717.581	A	224.829	A	609.187	A	65.6065	P	97.2588	P	78.3536	P	125.324	P	120.944	P	153.878	P	--
1610	Ssc.7305.1.S1_at	0.00121	0.00429	658.19	9.36236	1.43231	942.73	9.8807	1.7225	1623.85	10.6652	2.46714	Sus scrofa		BQ598583	gb:BQ598583 /DB_XREF=gi:21545309 /DB_XREF=MI-P-E3-agw-f-12-1-UM.s1 /CLONE=MI-P-E3-agw-f-12-1-UM /TID=Ssc.7305.1 /CNT=2 /FEA=EST /TIER=ConsEnd /STK=0 /UG=Ssc.7305 /UG_TITLE=Transcribed locus /REP_ORG=S. scrofa	--	---	---	---	---	---	---	--	---	---	---	---	---	---	658.979	P	606.76	P	874.539	P	851.871	P	1084.56	P	899.345	P	1323.41	P	1886.84	P	1721.49	P	--
3384	Ssc.7375.1.A1_at	0.047888	0.0815	838.69	9.71199	0.558883	468.73	8.87261	1.07744	505.03	8.98023	0.602165	Sus scrofa		BF711853	gb:BF711853 /DB_XREF=gi:12011328 /DB_XREF=MI-P-E4-acz-d-10-1-UM.s1 /CLONE=MI-P-E4-acz-d-10-1-UM /TID=Ssc.7375.1 /CNT=1 /FEA=EST /TIER=ConsEnd /STK=1 /UG=Ssc.7375 /UG_TITLE=Transcribed locus /REP_ORG=S. scrofa	--	---	---	---	---	---	---	--	---	---	---	---	---	---	776.99	A	794.205	P	1172.41	M	614.803	P	447.342	P	371.344	P	474.574	P	407.711	P	668.335	P	--
1118	Ssc.7399.1.A1_at	0.0003669	0.00186	1549.27	10.5974	0.837291	1297.19	10.3412	0.235663	305.7	8.25597	0.197319	Sus scrofa		BF712467	gb:BF712467 /DB_XREF=gi:12011942 /DB_XREF=MI-P-E4-adc-b-05-1-UM.s1 /CLONE=MI-P-E4-adc-b-05-1-UM /TID=Ssc.7399.1 /CNT=1 /FEA=EST /TIER=ConsEnd /STK=1 /UG=Ssc.7399 /UG_TITLE=Transcribed locus /REP_ORG=S. scrofa	--	---	---	---	---	---	---	--	---	---	---	---	---	---	2389.32	P	1136.03	P	1680.13	P	1437.43	P	1463.62	P	1028.95	P	315.793	P	319.794	P	283.983	P	--
1204	Ssc.7503.1.A1_at	0.0004445	0.0021	971.83	9.92456	2.86612	2785.38	11.4437	0.964411	2686.25	11.3914	2.76412	Sus scrofa		BQ598997	gb:BQ598997 /DB_XREF=gi:21545723 /DB_XREF=MI-P-E4-ahg-d-12-1-UM.s1 /CLONE=MI-P-E4-ahg-d-12-1-UM /TID=Ssc.7503.1 /CNT=7 /FEA=EST /TIER=ConsEnd /STK=4 /UG=Ssc.7503 /UG_TITLE=Transcribed locus /REP_ORG=S. scrofa	--	---	---	---	---	---	---	--	---	---	---	---	---	---	778.299	P	1303.77	P	1109.3	P	2866.24	P	2655.68	P	2815.53	P	2877.76	P	2293.36	P	2948.55	P	--
1164	Ssc.7516.1.A1_at	0.0004114	0.002	795.36	9.63546	2.01907	1605.89	10.6492	0.569983	915.33	9.83815	1.15084	Sus scrofa		BQ599047	gb:BQ599047 /DB_XREF=gi:21545773 /DB_XREF=MI-P-E4-ahh-b-07-1-UM.s1 /CLONE=MI-P-E4-ahh-b-07-1-UM /TID=Ssc.7516.1 /CNT=1 /FEA=EST /TIER=ConsEnd /STK=1 /UG=Ssc.7516 /UG_TITLE=Transcribed locus /REP_ORG=S. scrofa	--	---	---	---	---	---	---	--	---	---	---	---	---	---	952.12	P	875.136	P	740.534	A	1584.25	P	1667.09	P	1555.12	P	922.488	P	991.983	P	841.336	P	--
2751	Ssc.7532.2.A1_at	0.012802	0.0267	181.02	7.50001	5.19981	941.27	9.87846	1.02349	963.38	9.91196	5.32195	Sus scrofa		BQ599141	gb:BQ599141 /DB_XREF=gi:21545867 /DB_XREF=MI-P-E4-ahi-f-09-1-UM.s1 /CLONE=MI-P-E4-ahi-f-09-1-UM /TID=Ssc.7532.2 /CNT=1 /FEA=EST /TIER=ConsEnd /STK=1 /UG=Ssc.7532 /UG_TITLE=Transcribed locus /REP_ORG=S. scrofa	--	---	---	---	---	---	---	--	---	---	---	---	---	---	499.087	P	152.042	A	95.8587	A	1071.39	P	956.528	P	807.029	P	737.968	P	1090.17	P	1115.72	P	--
759	Ssc.7562.1.A1_at	0.0001418	0.00105	465.34	8.86214	7.82903	3643.16	11.831	0.736847	2684.45	11.3904	5.76879	Sus scrofa		BQ599273	gb:BQ599273 /DB_XREF=gi:21545999 /DB_XREF=MI-P-E4-aij-f-04-1-UM.s1 /CLONE=MI-P-E4-aij-f-04-1-UM /TID=Ssc.7562.1 /CNT=3 /FEA=EST /TIER=ConsEnd /STK=1 /UG=Ssc.7562 /UG_TITLE=Transcribed locus /REP_ORG=S. scrofa	--	---	---	---	---	---	---	--	---	---	---	---	---	---	374.148	A	762.583	P	433.102	A	3413.07	P	3956.59	P	3551.11	P	2203.38	P	3408.69	P	2585.76	P	--
3224	Ssc.7577.1.A1_at	0.0347213	0.062	193.47	7.59597	3.53786	684.47	9.41884	0.84759	580.15	9.18028	2.99866	Sus scrofa		BQ599326	gb:BQ599326 /DB_XREF=gi:21546052 /DB_XREF=MI-P-E4-aik-d-10-1-UM.s1 /CLONE=MI-P-E4-aik-d-10-1-UM /TID=Ssc.7577.1 /CNT=1 /FEA=EST /TIER=ConsEnd /STK=0 /UG=Ssc.7577 /UG_TITLE=Transcribed locus /REP_ORG=S. scrofa	--	---	---	---	---	---	---	--	---	---	---	---	---	---	146.515	A	121.309	A	499.702	A	656.694	P	667.756	P	725.238	P	384.063	P	636.158	P	802.345	P	--
1815	Ssc.7609.1.A1_at	0.0018685	0.00589	624.65	9.2869	2.79717	1747.25	10.7709	0.935207	1634.04	10.6742	2.61593	Sus scrofa		BF703059	gb:BF703059 /DB_XREF=gi:11988467 /DB_XREF=MI-P-E5-abn-h-12-1-UM.s1 /CLONE=MI-P-E5-abn-h-12-1-UM /TID=Ssc.7609.1 /CNT=12 /FEA=EST /TIER=ConsEnd /STK=0 /UG=Ssc.7609 /UG_TITLE=Transcribed locus /REP_ORG=S. scrofa	--	---	---	---	---	---	---	--	---	---	---	---	---	---	695.891	M	743.045	M	578.073	A	2025.59	P	1533.24	P	1703.33	P	2128.31	P	1177.81	P	1747.33	P	--
480	Ssc.7674.1.A1_at	4.6e-05	0.00053	238.38	7.89712	4.4359	1057.43	10.0463	0.790624	836.03	9.70741	3.50713	Sus scrofa		BQ604573	gb:BQ604573 /DB_XREF=gi:21551305 /DB_XREF=MI-P-CP1-nzc-f-08-0-UI.s1 /CLONE=MI-P-CP1-nzc-f-08-0-UI /TID=Ssc.7674.1 /CNT=2 /FEA=EST /TIER=ConsEnd /STK=2 /UG=Ssc.7674 /UG_TITLE=Transcribed locus /REP_ORG=S. scrofa	--	---	---	---	---	---	---	--	---	---	---	---	---	---	255.379	A	263.845	A	246.556	A	1346.92	P	867.719	P	1003.3	P	863.938	P	732.801	P	926.614	P	--
2953	Ssc.7697.1.A1_at	0.0200197	0.039	81.84	6.35473	10.6795	874.01	9.77151	1.01398	886.23	9.79154	10.8288	Sus scrofa		CK451279	gb:CK451279 /DB_XREF=gi:40798493 /DB_XREF=904439 /TID=Ssc.7697.1 /CNT=3 /FEA=EST /TIER=ConsEnd /STK=2 /UG=Ssc.7697 /UG_TITLE=Transcribed locus /REP_ORG=S. scrofa	--	---	---	---	---	---	---	--	---	---	---	---	---	---	16.9953	A	263.945	A	149.852	A	838.843	P	1031.36	P	765.352	P	826.712	P	831.815	P	1016.13	P	--
3367	Ssc.7723.1.A1_at	0.0461542	0.079	1611.5	10.6542	0.986944	1590.46	10.6352	0.533412	848.37	9.72855	0.526447	Sus scrofa		BF711842	gb:BF711842 /DB_XREF=gi:12011317 /DB_XREF=MI-P-E6-acy-h-10-1-UM.s1 /CLONE=MI-P-E6-acy-h-10-1-UM /TID=Ssc.7723.1 /CNT=1 /FEA=EST /TIER=ConsEnd /STK=0 /UG=Ssc.7723 /UG_TITLE=Transcribed locus /REP_ORG=S. scrofa	--	---	---	---	---	---	---	--	---	---	---	---	---	---	1386.11	P	1576.05	P	2349.32	P	1237.19	P	1893.97	P	1702.77	P	668.784	P	1266.58	P	723.658	P	--
755	Ssc.7743.1.A1_at	0.0001398	0.00104	962.7	9.91094	0.187992	180.98	7.49969	1.17284	212.26	7.72969	0.220484	Sus scrofa		BF712064	gb:BF712064 /DB_XREF=gi:12011539 /DB_XREF=MI-P-E6-acg-h-03-1-UM.s1 /CLONE=MI-P-E6-acg-h-03-1-UM /TID=Ssc.7743.1 /CNT=1 /FEA=EST /TIER=ConsEnd /STK=1 /UG=Ssc.7743 /UG_TITLE=Transcribed locus /REP_ORG=S. scrofa	--	---	---	---	---	---	---	--	---	---	---	---	---	---	944.982	P	956.225	P	1210.91	M	238.361	P	190.136	P	129.713	A	190.87	P	261.529	P	192.328	P	--
945	Ssc.7777.1.A1_at	0.0002409	0.00144	698	9.44708	2.34506	1636.85	10.6767	0.990262	1620.91	10.6626	2.32222	Sus scrofa		CO956583	gb:CO956583 /DB_XREF=gi:51333646 /DB_XREF=UMC-pputal6-004-h08 /TID=Ssc.7777.1 /CNT=3 /FEA=EST /TIER=ConsEnd /STK=1 /UG=Ssc.7777 /UG_TITLE=Transcribed locus /REP_ORG=S. scrofa	--	---	---	---	---	---	---	--	---	---	---	---	---	---	744.009	P	610.808	P	917.722	A	1583.58	P	1635.41	P	1679.42	P	1440.82	P	1598.54	P	1856.28	P	--
3065	Ssc.7822.1.A1_at	0.0249308	0.0468	137.31	7.10129	0.676498	92.89	6.53745	0.536333	49.82	5.63865	0.362829	Sus scrofa		BQ599530	gb:BQ599530 /DB_XREF=gi:21546256 /DB_XREF=MI-P-E6-ahk-d-02-1-UM.s1 /CLONE=MI-P-E6-ahk-d-02-1-UM /TID=Ssc.7822.1 /CNT=2 /FEA=EST /TIER=ConsEnd /STK=0 /UG=Ssc.7822 /UG_TITLE=Transcribed locus /REP_ORG=S. scrofa	--	---	---	---	---	---	---	--	---	---	---	---	---	---	153.832	A	89.0648	A	231.724	A	83.35	P	90.8432	P	104.977	P	45.6374	A	38.0761	P	71.4246	P	--
1926	Ssc.7834.1.A1_at	0.0022802	0.00678	833.41	9.70288	2.11304	1761.03	10.7822	1.0433	1837.29	10.8434	2.20455	Sus scrofa		BQ599559	gb:BQ599559 /DB_XREF=gi:21546285 /DB_XREF=MI-P-E6-ahk-g-04-1-UM.s1 /CLONE=MI-P-E6-ahk-g-04-1-UM /TID=Ssc.7834.1 /CNT=1 /FEA=EST /TIER=ConsEnd /STK=0 /UG=Ssc.7834 /UG_TITLE=Transcribed locus /REP_ORG=S. scrofa	--	---	---	---	---	---	---	--	---	---	---	---	---	---	933.79	P	635.402	P	1196.46	P	1810.3	P	1651.88	P	1811.19	P	1784.46	P	1843.15	P	1893.04	P	--
777	Ssc.7937.1.A1_at	0.0001474	0.00107	118.03	6.88301	5.37829	634.8	9.31016	0.83023	527.03	9.04174	4.46522	Sus scrofa		BQ599818	gb:BQ599818 /DB_XREF=gi:21546544 /DB_XREF=MI-P-E6-aho-c-05-1-UM.s1 /CLONE=MI-P-E6-aho-c-05-1-UM /TID=Ssc.7937.1 /CNT=1 /FEA=EST /TIER=ConsEnd /STK=1 /UG=Ssc.7937 /UG_TITLE=Transcribed locus /REP_ORG=S. scrofa	--	---	---	---	---	---	---	--	---	---	---	---	---	---	109.851	A	183.551	A	99.9987	A	590.517	P	671.218	P	640.031	P	490.361	P	615.937	P	486.571	P	--
1947	Ssc.7938.1.A1_at	0.0023596	0.00694	1154.28	10.1728	1.71874	1983.91	10.9541	0.927653	1840.38	10.8458	1.5944	Sus scrofa		BF703408	gb:BF703408 /DB_XREF=gi:11988816 /DB_XREF=MI-P-O3-aav-g-09-1-UM.s1 /CLONE=MI-P-O3-aav-g-09-1-UM /TID=Ssc.7938.1 /CNT=5 /FEA=EST /TIER=ConsEnd /STK=0 /UG=Ssc.7938 /UG_TITLE=Transcribed locus /REP_ORG=S. scrofa	--	---	---	---	---	---	---	--	---	---	---	---	---	---	1269.87	P	1281.9	A	1158.63	P	2008.93	P	1956.41	P	1970.31	P	2057.01	P	1506.25	P	2019.71	P	--
2439	Ssc.7946.1.S1_at	0.0064693	0.0152	24.88	4.63691	14.7058	365.88	8.51523	1.03952	380.34	8.57115	15.287	Sus scrofa		CN154166	gb:CN154166 /DB_XREF=gi:46168596 /DB_XREF=941358 /TID=Ssc.7946.1 /CNT=4 /FEA=EST /TIER=ConsEnd /STK=2 /UG=Ssc.7946 /UG_TITLE=Transcribed locus /REP_ORG=S. scrofa	--	---	---	---	---	---	---	--	---	---	---	---	---	---	105.395	A	6.23692	A	17.9173	A	358.167	P	326.597	P	415.261	P	257.888	P	399.662	P	535.888	P	--
1879	Ssc.7976.1.A1_at	0.002138	0.00651	79.15	6.30652	20.4476	1618.43	10.6604	0.979684	1585.55	10.6308	20.0322	Sus scrofa		BQ605014	gb:BQ605014 /DB_XREF=gi:21551740 /DB_XREF=MI-P-CP1-nzd-j-03-0-UI.s1 /CLONE=MI-P-CP1-nzd-j-03-0-UI /TID=Ssc.7976.1 /CNT=7 /FEA=EST /TIER=ConsEnd /STK=3 /UG=Ssc.7976 /UG_TITLE=Transcribed locus /REP_ORG=S. scrofa	--	---	---	---	---	---	---	--	---	---	---	---	---	---	56.7349	A	300.262	A	35.6995	A	1825.95	P	1418.22	P	1623.48	P	1583.83	P	1404.77	P	1798.57	P	--
1901	Ssc.7999.1.A1_at	0.0022067	0.00665	334.94	8.38776	2.57545	862.62	9.75258	1.07124	924.07	9.85186	2.75891	Sus scrofa		BQ599983	gb:BQ599983 /DB_XREF=gi:21546709 /DB_XREF=MI-P-E6-ahq-d-11-1-UM.s1 /CLONE=MI-P-E6-ahq-d-11-1-UM /TID=Ssc.7999.1 /CNT=1 /FEA=EST /TIER=ConsEnd /STK=1 /UG=Ssc.7999 /UG_TITLE=Transcribed locus /REP_ORG=S. scrofa	--	---	---	---	---	---	---	--	---	---	---	---	---	---	265.522	A	333.812	A	519.898	A	936.324	P	740.366	P	918.281	P	1090.12	P	772.81	P	940.31	P	--
1537	Ssc.8044.1.A1_at	0.000978	0.00363	713.08	9.47792	2.5732	1834.9	10.8415	0.952951	1748.57	10.772	2.45214	Sus scrofa		BF703447	gb:BF703447 /DB_XREF=gi:11988855 /DB_XREF=MI-P-H1-abk-d-02-1-UM.s1 /CLONE=MI-P-H1-abk-d-02-1-UM /TID=Ssc.8044.1 /CNT=3 /FEA=EST /TIER=ConsEnd /STK=1 /UG=Ssc.8044 /UG_TITLE=Transcribed locus /REP_ORG=S. scrofa	--	---	---	---	---	---	---	--	---	---	---	---	---	---	859.431	P	913.212	P	566.575	A	1847.89	P	1895.79	P	1748.91	P	1622.42	P	1901.19	P	1740.03	P	--
306	Ssc.8171.1.A1_at	1.51e-05	0.000267	10.59	3.40463	5.60246	59.33	5.89069	1.25383	74.39	6.21704	7.02455	Sus scrofa		BQ601124	gb:BQ601124 /DB_XREF=gi:21547850 /DB_XREF=MI-P-H1-afm-e-01-1-UM.s1 /CLONE=MI-P-H1-afm-e-01-1-UM /TID=Ssc.8171.1 /CNT=1 /FEA=EST /TIER=ConsEnd /STK=0 /UG=Ssc.8171 /UG_TITLE=Transcribed locus /REP_ORG=S. scrofa	--	---	---	---	---	---	---	--	---	---	---	---	---	---	6.27489	A	6.23803	A	14.5823	A	61.7475	P	52.27	A	64.1783	P	63.0329	P	70.5691	P	92.9145	P	--
1874	Ssc.8193.1.A1_at	0.0021167	0.00647	331.65	8.37352	1.53665	509.63	8.99331	0.381806	194.58	7.60422	0.586703	Sus scrofa		BI405137	gb:BI405137 /DB_XREF=gi:15184350 /DB_XREF=MI-P-NA-aej-f-07-1-UM.s1.ab1 /CLONE=MI-P-NA-aej-f-07-1-UM.ab1 /TID=Ssc.8193.1 /CNT=3 /FEA=EST /TIER=ConsEnd /STK=0 /UG=Ssc.8193 /UG_TITLE=Transcribed locus /REP_ORG=S. scrofa	--	---	---	---	---	---	---	--	---	---	---	---	---	---	324.919	A	327.545	A	420.358	A	528.474	P	624.066	P	398.024	P	160.907	P	238.464	P	192.758	P	--
3016	Ssc.8229.1.A1_at	0.0225332	0.043	12.54	3.64847	10.0247	125.71	6.97396	0.290749	36.55	5.1918	2.91467	Sus scrofa		BF702400	gb:BF702400 /DB_XREF=gi:11987856 /DB_XREF=MI-P-H3-aat-c-04-1-UM.s1 /CLONE=MI-P-H3-aat-c-04-1-UM /TID=Ssc.8229.1 /CNT=1 /FEA=EST /TIER=ConsEnd /STK=1 /UG=Ssc.8229 /UG_TITLE=Transcribed locus /REP_ORG=S. scrofa	--	---	---	---	---	---	---	--	---	---	---	---	---	---	6.19217	A	8.42847	A	24.1919	A	98.5018	P	155.147	P	128.91	P	6.11002	A	58.3641	P	83.9874	P	--
1903	Ssc.8234.1.A1_at	0.0022136	0.00666	22.91	4.51791	8.0969	185.5	7.53528	1.16836	216.73	7.75976	9.46006	Sus scrofa		BF702465	gb:BF702465 /DB_XREF=gi:11987873 /DB_XREF=MI-P-H3-aat-e-03-1-UM.s1 /CLONE=MI-P-H3-aat-e-03-1-UM /TID=Ssc.8234.1 /CNT=1 /FEA=EST /TIER=ConsEnd /STK=0 /UG=Ssc.8234 /UG_TITLE=Transcribed locus /REP_ORG=S. scrofa	--	---	---	---	---	---	---	--	---	---	---	---	---	---	9.81065	A	26.6198	A	55.3719	A	182.339	P	204.601	P	169.694	P	239.32	P	201.021	P	212.431	P	--
230	Ssc.8280.1.A1_at	8.8e-06	0.000204	15.98	3.9982	27.7303	443.13	8.79159	1.05032	465.43	8.86242	29.1258	Sus scrofa		CK456604	gb:CK456604 /DB_XREF=gi:40803818 /DB_XREF=920840 /TID=Ssc.8280.1 /CNT=3 /FEA=EST /TIER=ConsEnd /STK=2 /UG=Ssc.8280 /UG_TITLE=Transcribed locus /REP_ORG=S. scrofa	--	---	---	---	---	---	---	--	---	---	---	---	---	---	21.9383	A	4.01966	A	22.8199	A	464.808	P	452.346	P	410.445	P	404.487	P	568.397	P	440.256	P	--
1584	Ssc.8399.1.A1_at	0.0011042	0.00398	493.39	8.94658	2.76911	1366.25	10.416	1.29522	1769.6	10.7892	3.58662	Sus scrofa		BQ601327	gb:BQ601327 /DB_XREF=gi:21548053 /DB_XREF=MI-P-H3-afb-a-09-1-UM.s1 /CLONE=MI-P-H3-afb-a-09-1-UM /TID=Ssc.8399.1 /CNT=1 /FEA=EST /TIER=ConsEnd /STK=0 /UG=Ssc.8399 /UG_TITLE=Transcribed locus /REP_ORG=S. scrofa	--	---	---	---	---	---	---	--	---	---	---	---	---	---	433.741	A	640.143	P	530.502	A	1630.95	P	1254.62	P	1236.03	P	1464.33	P	1509.51	P	2516.78	P	--
2927	Ssc.8433.1.A1_at	0.0191908	0.0377	28.1	4.8125	5.69359	159.99	7.32184	0.974186	155.86	7.28411	5.54662	Sus scrofa		BQ601435	gb:BQ601435 /DB_XREF=gi:21548161 /DB_XREF=MI-P-H3-afj-g-12-1-UM.s1 /CLONE=MI-P-H3-afj-g-12-1-UM /TID=Ssc.8433.1 /CNT=1 /FEA=EST /TIER=ConsEnd /STK=0 /UG=Ssc.8433 /UG_TITLE=Transcribed locus /REP_ORG=S. scrofa	--	---	---	---	---	---	---	--	---	---	---	---	---	---	2.2705	A	80.0721	A	33.9716	A	159.179	P	161.802	P	157.705	P	165.408	P	148.011	P	155.264	P	--
481	Ssc.8481.1.A1_at	4.64e-05	0.000533	930.05	9.86116	3.95952	3682.55	11.8465	0.953747	3512.22	11.7782	3.77638	Sus scrofa		BQ602518	gb:BQ602518 /DB_XREF=gi:21549244 /DB_XREF=MI-P-NA-aem-h-04-1-UM.s1 /CLONE=MI-P-NA-aem-h-04-1-UM /TID=Ssc.8481.1 /CNT=12 /FEA=EST /TIER=ConsEnd /STK=5 /UG=Ssc.8481 /UG_TITLE=Transcribed locus /REP_ORG=S. scrofa	--	---	---	---	---	---	---	--	---	---	---	---	---	---	1130.92	P	1059.3	P	823.543	A	3684.72	P	3820.99	P	3517.74	P	4233.62	P	3252.13	P	3159.09	P	--
1743	Ssc.8500.1.A1_at	0.0016189	0.00531	658.12	9.36221	1.68106	1106.34	10.1116	2.45827	2719.68	11.4092	4.1325	Sus scrofa		BF704185	gb:BF704185 /DB_XREF=gi:11989593 /DB_XREF=MI-P-O3-aaw-e-09-1-UM.s1 /CLONE=MI-P-O3-aaw-e-09-1-UM /TID=Ssc.8500.1 /CNT=4 /FEA=EST /TIER=ConsEnd /STK=0 /UG=Ssc.8500 /UG_TITLE=Transcribed locus /REP_ORG=S. scrofa	--	---	---	---	---	---	---	--	---	---	---	---	---	---	785.75	P	501.649	A	886.857	M	1214.36	P	1351.77	P	818.116	P	3099.35	P	2073.4	P	3142.66	P	--
1090	Ssc.8555.1.A1_at	0.0003409	0.00177	3023.65	11.5621	0.85714	2591.69	11.3397	0.528987	1370.97	10.421	0.453416	Sus scrofa		CO947267	gb:CO947267 /DB_XREF=gi:51314026 /DB_XREF=UMC-p6mm3-017-d06 /TID=Ssc.8555.1 /CNT=10 /FEA=EST /TIER=Stack /STK=8 /UG=Ssc.8555 /UG_TITLE=Transcribed locus /REP_ORG=S. scrofa	--	---	---	---	---	---	---	--	---	---	---	---	---	---	3332.15	P	3032.48	P	3354.99	P	2509.61	P	2712.25	P	2536.35	P	1157.81	P	1688.51	P	1323.25	P	--
1170	Ssc.8560.1.A1_at	0.0004189	0.00203	401.42	8.64897	2.1702	871.16	9.76679	1.11831	974.23	9.92812	2.42696	Sus scrofa		CF365481	gb:CF365481 /DB_XREF=gi:34168106 /DB_XREF=836113 /TID=Ssc.8560.1 /CNT=2 /FEA=EST /TIER=ConsEnd /STK=1 /UG=Ssc.8560 /UG_TITLE=Transcribed locus /REP_ORG=S. scrofa	--	---	---	---	---	---	---	--	---	---	---	---	---	---	383.054	A	537.556	A	385.251	A	782.428	P	948.068	P	883.912	P	920.512	P	981.725	P	1027.21	P	--
1368	Ssc.8608.1.A1_at	0.000669	0.00278	19.1	4.2555	12.1476	232.02	7.85811	1.00599	233.41	7.86672	12.2204	Sus scrofa		BF712906	gb:BF712906 /DB_XREF=gi:12012381 /DB_XREF=MI-P-O1-adp-d-08-1-UM.s1 /CLONE=MI-P-O1-adp-d-08-1-UM /TID=Ssc.8608.1 /CNT=4 /FEA=EST /TIER=ConsEnd /STK=0 /UG=Ssc.8608 /UG_TITLE=Transcribed locus /REP_ORG=S. scrofa	--	---	---	---	---	---	---	--	---	---	---	---	---	---	11.0951	A	15.7153	A	48.9807	A	259.409	P	190.278	M	250.947	P	202.013	P	254.579	M	248.22	P	--
2117	Ssc.8641.1.A1_at	0.0032856	0.00889	271.98	8.08736	2.90753	790.79	9.62715	0.887126	701.53	9.45436	2.57934	Sus scrofa		BF713249	gb:BF713249 /DB_XREF=gi:12012724 /DB_XREF=MI-P-O1-adr-g-05-1-UM.s1 /CLONE=MI-P-O1-adr-g-05-1-UM /TID=Ssc.8641.1 /CNT=5 /FEA=EST /TIER=ConsEnd /STK=0 /UG=Ssc.8641 /UG_TITLE=Transcribed locus /REP_ORG=S. scrofa	--	---	---	---	---	---	---	--	---	---	---	---	---	---	255.066	A	448.859	P	215.512	A	747.59	P	835.13	P	785.54	P	631.125	P	776.861	P	706.927	P	--
1154	Ssc.8665.2.S1_at	0.0003972	0.00195	16.06	4.0054	6.01806	96.65	6.5947	1.25132	120.94	6.91815	7.53051	Sus scrofa		BP171757	gb:BP171757 /DB_XREF=gi:40421230 /DB_XREF=BP171757 /CLONE=UTR010046E06 /TID=Ssc.8665.2 /CNT=2 /FEA=EST /TIER=ConsEnd /STK=0 /UG=Ssc.8665 /UG_TITLE=Transcribed locus /REP_ORG=S. scrofa	--	---	---	---	---	---	---	--	---	---	---	---	---	---	8.32469	A	26.8434	A	18.9383	A	82.7109	P	108.189	P	100.074	P	146.526	P	109.456	P	110.74	P	--
1496	Ssc.8671.1.A1_at	0.0008976	0.00342	2324.96	11.183	4.06022	9439.85	13.2045	0.805759	7606.24	12.893	3.27156	Sus scrofa		BF703384	gb:BF703384 /DB_XREF=gi:11988792 /DB_XREF=MI-P-O3-aav-d-12-1-UM.s1 /CLONE=MI-P-O3-aav-d-12-1-UM /TID=Ssc.8671.1 /CNT=5 /FEA=EST /TIER=ConsEnd /STK=5 /UG=Ssc.8671 /UG_TITLE=Transcribed locus /REP_ORG=S. scrofa	--	---	---	---	---	---	---	--	---	---	---	---	---	---	3333.81	P	1929.46	P	2396.02	P	10149.6	P	7658.08	P	10733	P	5643.9	P	8409.68	P	9307.84	P	--
2133	Ssc.8678.1.A1_at	0.0033895	0.0091	332.17	8.37578	3.17542	1054.78	10.0427	0.623779	657.95	9.36183	1.98076	Sus scrofa		BF703399	gb:BF703399 /DB_XREF=gi:11988807 /DB_XREF=MI-P-O3-aav-f-10-1-UM.s1 /CLONE=MI-P-O3-aav-f-10-1-UM /TID=Ssc.8678.1 /CNT=1 /FEA=EST /TIER=ConsEnd /STK=1 /UG=Ssc.8678 /UG_TITLE=Transcribed locus /REP_ORG=S. scrofa	--	---	---	---	---	---	---	--	---	---	---	---	---	---	360.712	A	226.536	A	550.038	A	958.291	P	1115.56	P	1088.67	P	667.5	P	657.202	P	651.815	P	--
3190	Ssc.8798.1.A1_at	0.0319955	0.0577	45.55	5.50938	8.20198	373.6	8.54535	0.643522	240.42	7.90941	5.27816	Sus scrofa		BF711909	gb:BF711909 /DB_XREF=gi:12011384 /DB_XREF=MI-P-O3-abg-e-12-1-UM.s1 /CLONE=MI-P-O3-abg-e-12-1-UM /TID=Ssc.8798.1 /CNT=1 /FEA=EST /TIER=ConsEnd /STK=1 /UG=Ssc.8798 /UG_TITLE=Transcribed locus /REP_ORG=S. scrofa	--	---	---	---	---	---	---	--	---	---	---	---	---	---	213.655	A	21.2012	A	25.5827	A	395.31	P	377.673	P	346.39	P	255.974	P	199.54	P	273.155	P	--
2806	Ssc.880.1.A1_at	0.0146174	0.0299	323.15	8.33606	0.315829	102.06	6.67327	1.75211	178.82	7.48236	0.553365	Sus scrofa		F23029	gb:F23029 /DB_XREF=gi:2578641 /DB_XREF=SSC18H04 /CLONE=c18h04 /TID=Ssc.880.1 /CNT=1 /FEA=EST /TIER=ConsEnd /STK=1 /UG=Ssc.880 /UG_TITLE=Transcribed locus /REP_ORG=S. scrofa	--	---	---	---	---	---	---	--	---	---	---	---	---	---	229.486	A	324.517	A	555.72	A	112.7	P	75.4268	M	124.029	P	175.434	P	240.327	P	136.16	P	--
1690	Ssc.8899.1.A1_at	0.0014407	0.00487	20.94	4.38819	9.24069	193.5	7.59619	0.795245	153.88	7.26566	7.34862	Sus scrofa		BF708625	gb:BF708625 /DB_XREF=gi:12008102 /DB_XREF=MI-P-AY0-ncq-d-01-0-UI.s1 /CLONE=MI-P-AY0-ncq-d-01-0-UI /TID=Ssc.8899.1 /CNT=1 /FEA=EST /TIER=ConsEnd /STK=0 /UG=Ssc.8899 /UG_TITLE=Transcribed locus /REP_ORG=S. scrofa	--	---	---	---	---	---	---	--	---	---	---	---	---	---	9.49046	A	38.9804	A	28.9032	A	214.162	P	187.325	P	179.09	P	163.204	M	116.927	P	191.694	P	--
113	Ssc.8946.1.A1_at	2e-06	9.18e-05	1765.53	10.7859	0.226091	399.17	8.64086	0.484255	193.3	7.5947	0.109486	Sus scrofa		BI184420	gb:BI184420 /DB_XREF=gi:14658829 /DB_XREF=UNL-P-FN-cn-h-04-0-UNL.s1 /CLONE=UNL-P-FN-cn-h-04-0-UNL /TID=Ssc.8946.1 /CNT=54 /FEA=EST /TIER=Stack /STK=35 /UG=Ssc.8946 /UG_TITLE=Transcribed locus, highly similar to NP_000693.1 ATPase, Na+K+ transporting, alp	--	---	---	---	---	---	---	--	---	---	---	---	---	---	1826.78	P	2117.78	P	1744.54	P	378.327	P	379.49	P	439.33	P	165.764	P	228.991	P	191.009	P	--
1609	Ssc.8950.1.A1_at	0.0012044	0.00427	32.74	5.03298	24.0651	787.89	9.62185	1.08834	857.49	9.74398	26.1909	Sus scrofa		CK459547	gb:CK459547 /DB_XREF=gi:40830828 /DB_XREF=929742 /TID=Ssc.8950.1 /CNT=4 /FEA=EST /TIER=ConsEnd /STK=3 /UG=Ssc.8950 /UG_TITLE=Transcribed locus /REP_ORG=S. scrofa	--	---	---	---	---	---	---	--	---	---	---	---	---	---	48.2146	A	9.68645	A	89.2264	A	781.329	P	705.184	P	880.352	P	886.787	P	801.321	P	890.747	P	--
1810	Ssc.8959.1.A1_at	0.0018359	0.0058	515.96	9.01112	2.58749	1335.04	10.3827	1.10098	1469.85	10.5215	2.84877	Sus scrofa		BQ602319	gb:BQ602319 /DB_XREF=gi:21549045 /DB_XREF=MI-P-HO-ahy-b-11-1-UM.s1 /CLONE=MI-P-HO-ahy-b-11-1-UM /TID=Ssc.8959.1 /CNT=6 /FEA=EST /TIER=ConsEnd /STK=0 /UG=Ssc.8959 /UG_TITLE=Transcribed locus /REP_ORG=S. scrofa	--	---	---	---	---	---	---	--	---	---	---	---	---	---	690.984	P	641.865	P	379.812	A	1335.67	P	1317.21	P	1341.3	P	1304.51	P	1575.84	P	1550.81	P	--
1967	Ssc.9022.1.A1_at	0.0024699	0.00719	378.24	8.56316	2.5951	981.57	9.93895	0.405035	397.57	8.63507	1.05111	Sus scrofa		BF709139	gb:BF709139 /DB_XREF=gi:12008664 /DB_XREF=MI-P-AY0-naj-e-10-0-UI.s1 /CLONE=MI-P-AY0-naj-e-10-0-UI /TID=Ssc.9022.1 /CNT=1 /FEA=EST /TIER=ConsEnd /STK=0 /UG=Ssc.9022 /UG_TITLE=Transcribed locus /REP_ORG=S. scrofa	--	---	---	---	---	---	---	--	---	---	---	---	---	---	442.005	A	323.462	A	464.154	A	942.39	P	891.946	P	1115.82	P	286.843	P	424.842	P	517.684	P	--
684	Ssc.9039.1.A1_at	0.000106	0.000869	879.48	9.78051	3.26787	2874.03	11.4889	0.778906	2238.6	11.1284	2.54537	Sus scrofa		CF366256	gb:CF366256 /DB_XREF=gi:34169665 /DB_XREF=836955 /TID=Ssc.9039.1 /CNT=3 /FEA=EST /TIER=ConsEnd /STK=3 /UG=Ssc.9039 /UG_TITLE=Transcribed locus /REP_ORG=S. scrofa	--	---	---	---	---	---	---	--	---	---	---	---	---	---	1045.62	P	907.015	P	879.666	P	3114.81	P	2549.44	P	2964.77	P	1924.19	P	2138.78	P	2736.6	P	--
1476	Ssc.9329.1.A1_at	0.0008429	0.00326	17.59	4.13668	13.772	242.25	7.92035	1.54687	374.73	8.54971	21.3036	Sus scrofa		BF710259	gb:BF710259 /DB_XREF=gi:12009736 /DB_XREF=MI-P-AY1-nqd-c-07-0-UI.s1 /CLONE=MI-P-AY1-nqd-c-07-0-UI /TID=Ssc.9329.1 /CNT=1 /FEA=EST /TIER=ConsEnd /STK=1 /UG=Ssc.9329 /UG_TITLE=Transcribed locus /REP_ORG=S. scrofa	--	---	---	---	---	---	---	--	---	---	---	---	---	---	8.82047	A	12.1365	A	54.9694	A	240.63	P	251.265	P	233.178	P	413.663	P	294.278	P	433.972	P	--
3411	Ssc.9382.1.A1_at	0.0498507	0.0842	751.6	9.55382	0.455801	342.58	8.4203	1.0653	364.95	8.51156	0.485564	Sus scrofa		CF180036	gb:CF180036 /DB_XREF=gi:33291812 /DB_XREF=815090 /TID=Ssc.9382.1 /CNT=3 /FEA=EST /TIER=ConsEnd /STK=3 /UG=Ssc.9382 /UG_TITLE=Transcribed locus /REP_ORG=S. scrofa	--	---	---	---	---	---	---	--	---	---	---	---	---	---	455.127	A	913.418	M	1252.51	P	372.875	P	320.517	P	333.638	P	444.716	P	263.55	P	416.341	P	--
1683	Ssc.9500.1.A1_at	0.00142	0.00482	386.3	8.59358	0.297282	114.84	6.84348	1.26602	145.39	7.18378	0.376366	Sus scrofa		BF710709	gb:BF710709 /DB_XREF=gi:12010234 /DB_XREF=MI-P-AY1-nqu-d-12-0-UI.s1 /CLONE=MI-P-AY1-nqu-d-12-0-UI /TID=Ssc.9500.1 /CNT=1 /FEA=EST /TIER=ConsEnd /STK=0 /UG=Ssc.9500 /UG_TITLE=Transcribed locus /REP_ORG=S. scrofa	--	---	---	---	---	---	---	--	---	---	---	---	---	---	477.929	P	279.884	A	528.523	A	99.205	P	128.314	P	118.002	P	163.971	P	161.691	P	116.379	P	--
2170	Ssc.9504.1.A1_at	0.0035797	0.00946	422.77	8.72373	2.48054	1048.7	10.0344	1.02823	1078.31	10.0746	2.55058	Sus scrofa		BF710717	gb:BF710717 /DB_XREF=gi:12010152 /DB_XREF=MI-P-AY1-nqt-c-07-0-UI.s1 /CLONE=MI-P-AY1-nqt-c-07-0-UI /TID=Ssc.9504.1 /CNT=1 /FEA=EST /TIER=ConsEnd /STK=0 /UG=Ssc.9504 /UG_TITLE=Transcribed locus /REP_ORG=S. scrofa	--	---	---	---	---	---	---	--	---	---	---	---	---	---	485.138	P	322.012	A	593.197	A	1066.07	P	1029.34	P	1042.32	P	826.07	P	1411.61	P	1079.44	P	--
1310	Ssc.9543.1.A1_at	0.0005871	0.00255	5824.03	12.5078	0.36586	2130.78	11.0572	0.79331	1690.37	10.7231	0.290241	Sus scrofa		CF180235	gb:CF180235 /DB_XREF=gi:33292011 /DB_XREF=815310 /TID=Ssc.9543.1 /CNT=6 /FEA=EST /TIER=ConsEnd /STK=5 /UG=Ssc.9543 /UG_TITLE=Transcribed locus, moderately similar to NP_076931.1 mitochondrial ribosomal protein 63 (Homo sapiens) /REP_ORG=S. scrofa	--	---	---	---	---	---	---	--	---	---	---	---	---	---	6628.83	P	5687.76	P	6425.61	P	2291.73	P	1995.92	P	2097.51	P	1164.99	P	2161.84	P	1925.27	P	--
1365	Ssc.9606.1.A1_at	0.0006651	0.00277	12.44	3.63691	8.7926	109.38	6.77321	0.609069	66.62	6.05788	5.35531	Sus scrofa		BF711036	gb:BF711036 /DB_XREF=gi:12010513 /DB_XREF=MI-P-AY1-nqy-b-06-0-UI.s1 /CLONE=MI-P-AY1-nqy-b-06-0-UI /TID=Ssc.9606.1 /CNT=1 /FEA=EST /TIER=ConsEnd /STK=0 /UG=Ssc.9606 /UG_TITLE=Transcribed locus /REP_ORG=S. scrofa	--	---	---	---	---	---	---	--	---	---	---	---	---	---	7.82596	A	11.1492	A	21.1843	A	134.279	P	92.6665	P	104.297	P	85.7086	P	40.1167	A	86.3257	P	--
2864	Ssc.9639.1.A1_at	0.0170002	0.0341	352.18	8.46017	1.90942	672.46	9.3933	0.459358	308.9	8.271	0.877108	Sus scrofa		BF711109	gb:BF711109 /DB_XREF=gi:12010586 /DB_XREF=MI-P-AY1-nrc-a-07-0-UI.s1 /CLONE=MI-P-AY1-nrc-a-07-0-UI /TID=Ssc.9639.1 /CNT=1 /FEA=EST /TIER=ConsEnd /STK=0 /UG=Ssc.9639 /UG_TITLE=Transcribed locus /REP_ORG=S. scrofa	--	---	---	---	---	---	---	--	---	---	---	---	---	---	259.54	M	399.762	A	516.316	A	722.115	P	583.195	P	716.097	P	237.33	P	321.575	P	387.728	P	--
2180	Ssc.9725.1.A1_at	0.003647	0.00959	520.61	9.02406	4.41882	2300.48	11.1677	0.756551	1740.43	10.7652	3.34306	Sus scrofa		CN159590	gb:CN159590 /DB_XREF=gi:46174020 /DB_XREF=948678 /TID=Ssc.9725.1 /CNT=9 /FEA=EST /TIER=ConsEnd /STK=5 /UG=Ssc.9725 /UG_TITLE=Transcribed locus /REP_ORG=S. scrofa	--	---	---	---	---	---	---	--	---	---	---	---	---	---	466.195	A	343.212	A	1081.49	M	2501.74	P	2018.2	P	2391.35	P	1622.85	P	1662.81	P	1961.32	P	--
2126	Ssc.9768.1.A1_at	0.0033095	0.00892	20.55	4.36107	8.84574	181.78	7.50605	1.02954	187.15	7.54805	9.10706	Sus scrofa		BI399335	gb:BI399335 /DB_XREF=gi:15178396 /DB_XREF=MI-P-AY1-nrf-c-01-0-UI.s1 /CLONE=MI-P-AY1-nrf-c-01-0-UI /TID=Ssc.9768.1 /CNT=2 /FEA=EST /TIER=ConsEnd /STK=0 /UG=Ssc.9768 /UG_TITLE=Transcribed locus /REP_ORG=S. scrofa	--	---	---	---	---	---	---	--	---	---	---	---	---	---	53.8042	A	2.62765	A	19.7732	A	133.289	P	233.41	P	191.483	P	193.262	P	151.275	P	225.107	P	--
1377	Ssc.9813.2.S1_at	0.0006896	0.00285	1985.09	10.955	3.01036	5975.83	12.5449	0.403905	2413.67	11.237	1.2159	Sus scrofa		BI345541	gb:BI345541 /DB_XREF=gi:15038830 /DB_XREF=374395 /TID=Ssc.9813.2 /CNT=2 /FEA=EST /TIER=ConsEnd /STK=0 /UG=Ssc.9813 /UG_TITLE=Transcribed locus /REP_ORG=S. scrofa	--	---	---	---	---	---	---	--	---	---	---	---	---	---	2179.93	P	2654.9	P	1657.57	P	5688.32	P	6761.65	P	5502.44	P	2202.22	P	2816.67	P	2275.8	P	--
3409	Ssc.9941.1.A1_at	0.0495683	0.0838	40.23	5.3302	3.38056	136	7.08746	1.20022	163.23	7.35076	4.05742	Sus scrofa		BI399395	gb:BI399395 /DB_XREF=gi:15178456 /DB_XREF=MI-P-AY1-nrf-h-10-0-UI.s1 /CLONE=MI-P-AY1-nrf-h-10-0-UI /TID=Ssc.9941.1 /CNT=2 /FEA=EST /TIER=ConsEnd /STK=1 /UG=Ssc.9941 /UG_TITLE=Transcribed locus /REP_ORG=S. scrofa	--	---	---	---	---	---	---	--	---	---	---	---	---	---	34.236	A	117.267	A	19.8906	A	102.479	P	165.419	P	147.162	P	119.694	P	206.509	P	176.639	P	--
3009	Ssc.9953.2.S1_at	0.0221701	0.0424	30.85	4.9472	5.4483	168.08	7.393	1.32032	221.92	7.7939	7.19352	Sus scrofa		CB097282	gb:CB097282 /DB_XREF=gi:27921474 /DB_XREF=554209 /TID=Ssc.9953.2 /CNT=4 /FEA=EST /TIER=ConsEnd /STK=0 /UG=Ssc.9953 /UG_TITLE=Transcribed locus /REP_ORG=S. scrofa	--	---	---	---	---	---	---	--	---	---	---	---	---	---	117.009	A	15.4686	A	19.8843	A	142.619	P	220.555	P	149.698	P	206.353	P	274.627	P	193.618	P	--
2147	Ssc.9977.1.A1_at	0.0034836	0.0093	1383.83	10.4345	0.587847	813.48	9.66796	0.633242	515.13	9.00879	0.372249	Sus scrofa		BI399492	gb:BI399492 /DB_XREF=gi:15178553 /DB_XREF=MI-P-AY1-nrq-b-05-0-UI.s1 /CLONE=MI-P-AY1-nrq-b-05-0-UI /TID=Ssc.9977.1 /CNT=1 /FEA=EST /TIER=ConsEnd /STK=0 /UG=Ssc.9977 /UG_TITLE=Transcribed locus /REP_ORG=S. scrofa	--	---	---	---	---	---	---	--	---	---	---	---	---	---	1469.18	P	1554.67	P	1422.83	P	779.652	P	739.878	P	925.495	P	352.962	P	670.86	P	579.548	P	--
1842	Ssc.9492.1.A1_at	0.0019969	0.0062	339.95	8.40918	3.16114	1074.63	10.0696	0.837767	900.29	9.81425	2.6483	Sus scrofa		BF710681	gb:BF710681 /DB_XREF=gi:12010206 /DB_XREF=MI-P-AY1-nqu-a-02-0-UI.s1 /CLONE=MI-P-AY1-nqu-a-02-0-UI /TID=Ssc.9492.1 /CNT=3 /FEA=EST /TIER=ConsEnd /STK=0 /UG=Ssc.9492 /UG_TITLE=Transcribed locus /REP_ORG=S. scrofa	--	#VALUE!	---	---	---	#VALUE!	---	--	---	---	---	---	---	---	252.103	A	528.644	A	361.508	A	1119.28	P	1018.43	P	1079.7	P	761.132	P	923.695	P	1041.99	P	--
1269	Ssc.3654.1.A1_at	0.0005251	0.00235	598.16	9.22439	2.52207	1508.6	10.559	1.31688	1986.65	10.9561	3.32127	Sus scrofa		CK463456	gb:CK463456 /DB_XREF=gi:40834737 /DB_XREF=934363 /TID=Ssc.3654.1 /CNT=5 /FEA=EST /TIER=ConsEnd /STK=4 /UG=Ssc.3654 /UG_TITLE=Transcribed locus /REP_ORG=S. scrofa	6-Mar	membrane-associated ring finger (C3HC4) 6, E3 ubiquitin protein ligase	6-Mar	membrane-associated ring finger (C3HC4) 6	2014-03-06	membrane-associated ring finger (C3HC4) 6, E3 ubiquitin protein ligase	100170772	--	---	100170772	B3VKM1	---	---	0008270 // zinc ion binding // inferred from electronic annotation	533.735	P	818.107	P	601.098	A	1602.84	P	1556.85	P	1364.53	P	2511.33	P	1850.38	P	1693.93	P	--
1608	Ssc.9551.1.S1_at	0.0011991	0.00426	1204.18	10.2338	0.403785	486.23	8.9255	0.778027	378.3	8.56339	0.314156	Sus scrofa		CN154581	gb:CN154581 /DB_XREF=gi:46169011 /DB_XREF=941797 /TID=Ssc.9551.1 /CNT=10 /FEA=EST /TIER=ConsEnd /STK=3 /UG=Ssc.9551 /UG_TITLE=Transcribed locus, moderately similar to XP_373431.2 hypothetical protein BC004360 (Homo sapiens) /REP_ORG=S. scrofa	A2LD1	gamma-glutamylaminecyclotransferase-like	LOC100524456	hypothetical protein LOC100524456	LOC100524456	gamma-glutamylaminecyclotransferase-like	100524456	A2LD1	---	100524456	---	---	---	---	1197.16	P	1114.97	P	1604.29	P	476.644	P	499.033	P	479.29	P	307.981	P	552.926	P	319.176	P	A2LD1
1290	Ssc.23863.1.S1_at	0.0005655	0.00249	23.29	4.54164	12.7591	297.16	8.2151	1.29927	386.09	8.59279	16.5775	Sus scrofa		CK458527	gb:CK458527 /DB_XREF=gi:40829808 /DB_XREF=922909 /TID=Ssc.23863.1 /CNT=4 /FEA=EST /TIER=ConsEnd /STK=0 /UG=Ssc.23863 /UG_TITLE=Transcribed locus, highly similar to NP_056238.2 aminoadipate-semialdehyde dehydrogenase-phosphopantetheinyl transferase (Homo	AASDHPPT	L-aminoadipate-semialdehyde dehydrogenase-phosphopantetheinyl transferase-like	LOC100525064	l-aminoadipate-semialdehyde dehydrogenase-phosphopantetheinyl transferase-like	LOC100525064	L-aminoadipate-semialdehyde dehydrogenase-phosphopantetheinyl transferase-like	100525064	AASDHPPT	---	100525064	---	---	---	---	46.8711	A	7.68956	A	33.0618	A	277.276	P	283.72	P	330.808	P	379.495	P	386.821	P	393.591	P	AASDHPPT
1928	Ssc.3271.1.A1_at	0.0022852	0.00679	1023.71	9.99959	2.68992	2753.7	11.4272	0.442191	1217.66	10.2499	1.18946	Sus scrofa		BF703659	gb:BF703659 /DB_XREF=gi:11989067 /DB_XREF=MI-P-E4-abp-a-12-1-UM.s1 /CLONE=MI-P-E4-abp-a-12-1-UM /TID=Ssc.3271.1 /CNT=5 /FEA=EST /TIER=ConsEnd /STK=0 /UG=Ssc.3271 /UG_TITLE=Transcribed locus /REP_ORG=S. scrofa	ABCA1	ATP-binding cassette, sub-family A (ABC1), member 1	---	ATP-binding cassette, sub-family A (ABC1), member 1	ABCA1	ATP-binding cassette, sub-family A (ABC1), member 1	100152112	ABCA1	---	---	---	---	---	---	1363.58	P	1204.08	P	801.341	P	2462.08	P	3271.97	P	2570.61	P	1100.15	P	1300.92	P	1266.41	P	ABCA1
1412	Ssc.19612.1.S1_at	0.000752	0.00303	300.82	8.23276	1.02407	308.06	8.26707	2.86795	883.5	9.78709	2.93697	Sus scrofa		CF175414	gb:CF175414 /DB_XREF=gi:33287190 /DB_XREF=799355 /TID=Ssc.19612.1 /CNT=5 /FEA=EST /TIER=ConsEnd /STK=2 /UG=Ssc.19612 /UG_TITLE=Transcribed locus, highly similar to NP_063957.1 ATP-binding cassette, sub-family C (CFTRMRP), member 1 (Homo sapiens) /REP_ORG	ABCC1	ATP-binding cassette, sub-family C (CFTR/MRP), member 1	---	ATP-binding cassette, sub-family C (CFTR/MRP), member 1	ABCC1	ATP-binding cassette, sub-family C (CFTR/MRP), member 1	396909	ABCC1	---	---	---	---	---	---	253.706	A	311.021	A	423.096	A	363.464	P	274.513	P	290.588	P	1075.39	P	728.63	P	883.592	P	ABCC1
1738	Ssc.13723.2.S1_at	0.0016103	0.0053	694.41	9.43964	1.69037	1173.81	10.197	1.42378	1671.25	10.7067	2.40672	Sus scrofa		BM485229	gb:BM485229 /DB_XREF=gi:18535557 /DB_XREF=539500 /TID=Ssc.13723.2 /CNT=6 /FEA=EST /TIER=ConsEnd /STK=0 /UG=Ssc.13723 /UG_TITLE=Transcribed locus, moderately similar to NP_055132.1 trans-prenyltransferase (Homo sapiens) /REP_ORG=S. scrofa	ABI1	abl-interactor 1	ABI1	abl-interactor 1	ABI1	abl-interactor 1	100515502	ABI1	---	100515502	---	---	---	---	705.908	P	808.537	P	719.475	A	1481.14	P	1039.15	P	1042.11	P	1685.82	P	1962.01	P	1416.8	P	ABI1
1039	Ssc.21567.1.S1_at	0.0003017	0.00164	631.93	9.30362	1.90499	1203.82	10.2334	1.22268	1471.89	10.5235	2.3292	Sus scrofa		BX674802	gb:BX674802 /DB_XREF=gi:38008754 /DB_XREF=BX674802 /CLONE=scac0041i.m.13 /TID=Ssc.21567.1 /CNT=9 /FEA=EST /TIER=ConsEnd /STK=0 /UG=Ssc.21567 /UG_TITLE=Transcribed locus, highly similar to NP_005461.1 abl-interactor 1 (Homo sapiens) /REP_ORG=S. scrofa	ABI1	abl-interactor 1	ABI1	abl-interactor 1	ABI1	abl-interactor 1	100515502	ABI1	---	100515502	---	---	---	---	613.857	P	696.248	P	724.084	A	1102.03	P	1318.43	P	1190.77	P	1798.42	P	1336.48	P	1331.88	P	ABI1
287	Ssc.19823.1.A1_at	1.27e-05	0.00024	421.1	8.71802	2.50351	1054.23	10.042	2.07048	2182.76	11.0919	5.18347	Sus scrofa		CO947469	gb:CO947469 /DB_XREF=gi:51314228 /DB_XREF=UMC-p6mm3-020-a08 /TID=Ssc.19823.1 /CNT=8 /FEA=EST /TIER=ConsEnd /STK=0 /UG=Ssc.19823 /UG_TITLE=Transcribed locus, moderately similar to NP_006710.2 actin binding LIM protein 1 (Homo sapiens) /REP_ORG=S. scrofa	ABLIM1	actin binding LIM protein 1	ABLIM1	actin binding LIM protein 1	ABLIM1	actin binding LIM protein 1	100154343	--	chr14|14	100154343	---	---	---	---	428.76	P	533.982	A	399.982	A	1089.08	P	949.677	P	1123.48	P	2381.39	P	1969.16	P	2226.42	P	--
1173	Ssc.9560.1.S1_at	0.000421	0.00204	908.58	9.82747	1.95428	1775.62	10.7941	1.36457	2422.96	11.2426	2.66675	Sus scrofa		BF702240	gb:BF702240 /DB_XREF=gi:11987648 /DB_XREF=MI-P-A2-aaq-f-09-1-UM.s1 /CLONE=MI-P-A2-aaq-f-09-1-UM /TID=Ssc.9560.1 /CNT=18 /FEA=EST /TIER=ConsEnd /STK=3 /UG=Ssc.9560 /UG_TITLE=Transcribed locus /REP_ORG=S. scrofa	ABLIM1	actin binding LIM protein 1	ABLIM1	actin binding LIM protein 1	ABLIM1	actin binding LIM protein 1	100154343	--	chr14|14	100154343	---	---	---	---	1007.79	P	1103.96	P	826.773	A	1695.47	P	1809.73	P	1809.44	P	2183.09	P	2946.74	P	2219.85	P	--
2083	Ssc.9560.2.S1_a_at	0.0030364	0.00835	879.53	9.78059	1.30205	1145.19	10.1614	1.43306	1641.13	10.6805	1.86592	Sus scrofa		BX674789	gb:BX674789 /DB_XREF=gi:38008741 /DB_XREF=BX674789 /CLONE=scac0041i.l.23 /TID=Ssc.9560.2 /CNT=2 /FEA=EST /TIER=ConsEnd /STK=0 /UG=Ssc.9560 /UG_TITLE=Transcribed locus /REP_ORG=S. scrofa	ABLIM1	actin binding LIM protein 1	ABLIM1	actin binding LIM protein 1	ABLIM1	actin binding LIM protein 1	100154343	--	chr14|14	100154343	---	---	---	---	735.868	A	1059.39	P	1070.33	M	1223.49	P	1105.43	P	1101.29	P	1743.93	P	1503.08	P	1692.84	P	--
547	Ssc.142.1.S1_at	6.48e-05	0.000659	1244.19	10.281	2.72875	3395.08	11.7292	0.511826	1737.69	10.763	1.39664	Sus scrofa		NM_214039.1	gb:NM_214039.1 /DB_XREF=gi:47522897 /GEN=ACADM /TID=Ssc.142.1 /CNT=22 /FEA=FLmRNA /TIER=FL+Stack /STK=7 /LL=397104 /UG=Ssc.142 /DEF=Sus scrofa medium-chain acyl-CoA dehydrogenase (ACADM), mRNA. /PROD=medium-chain acyl-CoA dehydrogenase /FL=gb:NM_214039.1	ACADM	acyl-CoA dehydrogenase, C-4 to C-12 straight chain	ACADM	acyl-CoA dehydrogenase, C-4 to C-12 straight chain	ACADM	acyl-CoA dehydrogenase, C-4 to C-12 straight chain	397104	ACADM	---	397104	P41367	"0001889 // liver development // inferred from electronic annotation /// 0005978 // glycogen biosynthetic process // inferred from electronic annotation /// 0006082 // organic acid metabolic process // inferred from electronic annotation /// 0006111 // re	0005739 // mitochondrion // inferred from electronic annotation /// 0005759 // mitochondrial matrix // inferred from electronic annotation	"0003995 // acyl-CoA dehydrogenase activity // inferred from electronic annotation /// 0003995 // acyl-CoA dehydrogenase activity // inferred from sequence or structural similarity /// 0016491 // oxidoreductase activity // inferred from electronic annotat	1443.58	P	1253.98	P	1304.82	P	3481.59	P	3110.41	P	3583.88	P	1669.68	P	1555.48	P	2028.25	P	ACADM
2017	Ssc.7572.2.S1_at	0.0026913	0.00764	48.52	5.60051	4.43034	214.96	7.74792	1.1978	257.48	8.00832	5.30668	Sus scrofa		BM190406	gb:BM190406 /DB_XREF=gi:17526369 /DB_XREF=POSM0100010_C03F /TID=Ssc.7572.2 /CNT=6 /FEA=EST /TIER=ConsEnd /STK=0 /UG=Ssc.7572 /UG_TITLE=Transcribed locus, moderately similar to NP_001600.1 acyl-Coenzyme A dehydrogenase, shortbranched chain (Homo sapiens)	ACADSB	acyl-CoA dehydrogenase, short/branched chain	ACADSB	acyl-CoA dehydrogenase, short/branched chain	ACADSB	acyl-CoA dehydrogenase, short/branched chain	100154810	ACADSB	chr14|14	100154810	---	---	---	---	73.0161	A	25.3664	A	75.6435	A	250.424	P	180.829	P	217.525	P	288.272	P	259.949	P	228.672	P	ACADSB
3090	Ssc.27546.1.S1_at	0.0259895	0.0484	35.89	5.16551	15.5052	556.48	9.12019	0.775895	431.77	8.75412	12.0304	Sus scrofa		CN159074	gb:CN159074 /DB_XREF=gi:46173504 /DB_XREF=948102 /TID=Ssc.27546.1 /CNT=4 /FEA=EST /TIER=ConsEnd /STK=1 /UG=Ssc.27546 /UG_TITLE=Transcribed locus /REP_ORG=S. scrofa	ACAP2	---	---	---	ACAP2	---	---	--	---	---	---	---	---	---	10.8847	A	19.4153	A	268.35	A	640.709	P	541.064	P	492.997	P	535.685	P	320.827	P	470.18	P	--
715	Ssc.4602.1.A1_at	0.0001197	0.000939	570	9.15482	3.88354	2213.62	11.1122	0.944548	2090.87	11.0299	3.66819	Sus scrofa		CK463037	gb:CK463037 /DB_XREF=gi:40834318 /DB_XREF=933888 /TID=Ssc.4602.1 /CNT=12 /FEA=EST /TIER=Stack /STK=8 /UG=Ssc.4602 /UG_TITLE=Transcribed locus /REP_ORG=S. scrofa	ACAP2	---	---	---	ACAP2	---	---	ACAP2	---	---	---	---	---	---	547.381	P	754.614	P	549.824	A	2063.62	P	2388.18	P	2182.78	P	1710.54	P	2628.91	P	2040.64	P	ACAP2
1327	Ssc.4426.2.S1_at	0.0006192	0.00265	19.92	4.31615	23.248	463.1	8.85518	1.55772	721.38	9.49462	36.2139	Sus scrofa		BX919804	gb:BX919804 /DB_XREF=gi:41136623 /DB_XREF=BX919804 /CLONE=scan0007d.g.15 /TID=Ssc.4426.2 /CNT=25 /FEA=EST /TIER=ConsEnd /STK=0 /UG=Ssc.4426 /UG_TITLE=Transcribed locus, moderately similar to NP_005882.1 acetyl-Coenzyme A acetyltransferase 2 (acetoacetyl	ACAT2	Acetyl-Coenzyme A acetyltransferase 2	LOC100152303	Acetyl-Coenzyme A acetyltransferase 2	LOC100152303	Acetyl-Coenzyme A acetyltransferase 2	100152303	ACAT2	chr1|1	100152303	---	---	---	---	4.7516	A	13.4692	A	71.9385	A	434.013	P	486.061	P	466.904	P	661.282	P	758.176	P	751.678	P	ACAT2
376	Ssc.2903.1.S1_at	2.57e-05	0.000374	674.27	9.39718	1.37613	927.88	9.85779	1.79162	1662.41	10.6991	2.4655	Sus scrofa		BE031242	gb:BE031242 /DB_XREF=gi:8326251 /DB_XREF=129740 /TID=Ssc.2903.1 /CNT=15 /FEA=EST /TIER=Stack /STK=6 /UG=Ssc.2903 /UG_TITLE=Transcribed locus /REP_ORG=S. scrofa	ACIN1	apoptotic chromatin condensation inducer in the nucleus-like	LOC100156353	Similar to Apoptotic chromatin condensation inducer in the nucleus (Acinus)	LOC100156353	apoptotic chromatin condensation inducer in the nucleus-like	100156353	ACIN1	---	100156353	---	---	---	---	791.667	P	736.258	A	644.986	A	898.218	P	943.263	P	935.09	P	1673.38	P	1642.95	P	1677.62	P	ACIN1
1294	Ssc.4767.1.S1_at	0.0005677	0.0025	833.54	9.70311	0.452252	376.97	8.55831	1.63851	617.67	9.27069	0.74102	Sus scrofa		CO943081	gb:CO943081 /DB_XREF=gi:51309840 /DB_XREF=UMC-p2mm4-008-a10 /TID=Ssc.4767.1 /CNT=15 /FEA=EST /TIER=Stack /STK=6 /UG=Ssc.4767 /UG_TITLE=Transcribed locus, highly similar to XP_346736.1 iron-responsive element-binding protein (Rattus norvegicus) /REP_ORG=S	ACO1	aconitase 1, soluble	---	aconitase 1, soluble	ACO1	aconitase 1, soluble	100628006	ACO1	---	---	P79312	0008152 // metabolic process // inferred from electronic annotation	---	---	763.43	P	944.581	P	984.911	A	433.035	P	383.813	P	319.639	P	596.135	P	672.368	P	590.22	P	ACO1
53	Ssc.27505.1.A1_at	7e-07	5.83e-05	3386.38	11.7255	0.215307	729.11	9.50999	0.800579	583.71	9.18911	0.17237	Sus scrofa		CN165062	gb:CN165062 /DB_XREF=gi:46179492 /DB_XREF=995461 /TID=Ssc.27505.1 /CNT=4 /FEA=EST /TIER=ConsEnd /STK=2 /UG=Ssc.27505 /UG_TITLE=Transcribed locus, moderately similar to NP_080066.1 thioesterase superfamily member 2 (Mus musculus) /REP_ORG=S. scrofa	ACOT13	acyl-CoA thioesterase 13	LOC100514587	acyl-coenzyme A thioesterase 13-like	ACOT13	acyl-CoA thioesterase 13	100514587	--	---	100514587	---	---	---	---	3748.05	P	3348.88	P	3794.24	P	733.415	P	709.76	P	738.44	P	669.825	P	592.006	P	503.493	P	--
775	Ssc.18475.3.A1_at	0.000147	0.00107	851.21	9.73337	0.51146	435.36	8.76607	0.581289	253.07	7.98339	0.297306	Sus scrofa		CF175537	gb:CF175537 /DB_XREF=gi:33287313 /DB_XREF=799497 /TID=Ssc.18475.3 /CNT=7 /FEA=EST /TIER=ConsEnd /STK=3 /UG=Ssc.18475 /UG_TITLE=Transcribed locus, moderately similar to NP_006812.2 peroxisomal long-chain acyl-coA thioesterase (Homo sapiens) /REP_ORG=S. sc	ACOT4	acyl-CoA thioesterase 4	LOC100158115	acyl-coenzyme A thioesterase 4-like	ACOT4	acyl-CoA thioesterase 4	100158115	ACOT4	chr7|7	100158115	---	---	---	---	1036.12	P	832.078	P	877.332	A	447.939	P	428.272	P	426.591	P	322.249	P	220.623	A	228.871	P	ACOT4
2946	Ssc.18475.1.S1_at	0.0197888	0.0386	543.07	9.08499	0.473015	256.88	8.00495	0.968312	248.74	7.95849	0.458026	Sus scrofa		CN158296	gb:CN158296 /DB_XREF=gi:46172726 /DB_XREF=947081 /TID=Ssc.18475.1 /CNT=10 /FEA=EST /TIER=ConsEnd /STK=5 /UG=Ssc.18475 /UG_TITLE=Transcribed locus, moderately similar to NP_006812.2 peroxisomal long-chain acyl-coA thioesterase (Homo sapiens) /REP_ORG=S. s	ACOT6	acyl-coenzyme A thioesterase 6-like	LOC100152868	acyl-coenzyme A thioesterase 6-like	LOC100152868	acyl-coenzyme A thioesterase 6-like	100152868	ACOT6	chr7|7	100152868	---	---	---	---	725.314	P	685.241	P	395.204	A	246.138	P	280.008	P	243.904	P	320.62	P	259.37	P	185.781	P	ACOT6
1230	Ssc.16577.1.A1_at	0.0004734	0.00219	49.58	5.63169	5.84732	289.91	8.17946	1.38226	400.73	8.64649	8.08249	Sus scrofa		CA780912	gb:CA780912 /DB_XREF=gi:26018929 /DB_XREF=mpl384-7_x15_C10 /CLONE=pSPORT1 /TID=Ssc.16577.1 /CNT=6 /FEA=EST /TIER=ConsEnd /STK=0 /UG=Ssc.16577 /UG_TITLE=Transcribed locus, moderately similar to NP_003491.1 acyl-Coenzyme A oxidase 2, branched chain (Homo s	ACOX2	acyl-CoA oxidase 2, branched chain	ACOX2	acyl-CoA oxidase 2, branched chain	ACOX2	acyl-CoA oxidase 2, branched chain	100516877	ACOX2	---	100516877	---	---	---	---	88.6072	A	30.8591	A	54.6729	A	259.063	P	308.334	P	302.525	P	376.925	P	494.861	P	346.345	P	ACOX2
38	Ssc.575.1.S1_at	4e-07	4.66e-05	3015.17	11.558	1.02054	3077.1	11.5874	0.0812226	249.93	7.96538	0.0828908	Sus scrofa		NM_214209.1	gb:NM_214209.1 /DB_XREF=gi:47523493 /GEN=UF /TID=Ssc.575.1 /CNT=142 /FEA=FLmRNA /TIER=FL+Stack /STK=13 /LL=397414 /UG=Ssc.575 /DEF=Sus scrofa uteroferrin (UF), mRNA. /PROD=uteroferrin /FL=gb:M30284.1 gb:M98553.1 gb:NM_214209.1 /REP_ORG=S. scrofa	ACP5	acid phosphatase 5, tartrate resistant	UF	acid phosphatase 5, tartrate resistant	ACP5	acid phosphatase 5, tartrate resistant	397414	ACP5	chr2q12-q21|2	397414	P09889	0006810 // transport // inferred from electronic annotation /// 0006811 // ion transport // inferred from electronic annotation /// 0006826 // iron ion transport // inferred from electronic annotation /// 0016311 // dephosphorylation // inferred from elec	0005576 // extracellular region // inferred from electronic annotation /// 0005764 // lysosome // inferred from electronic annotation	0003993 // acid phosphatase activity // inferred from electronic annotation /// 0008198 // ferrous iron binding // inferred from electronic annotation /// 0008198 // ferrous iron binding // inferred from sequence or structural similarity /// 0008199 // fe	3520.71	P	3559.56	P	2682.47	P	2946.78	P	3001.86	P	3266.51	P	244.65	P	238.239	P	268.89	P	ACP5
1911	Ssc.12161.1.S1_at	0.0022302	0.00668	977.87	9.9335	0.427388	417.93	8.70712	2.13907	893.98	9.8041	0.914212	Sus scrofa		CK456559	gb:CK456559 /DB_XREF=gi:40803773 /DB_XREF=917243 /TID=Ssc.12161.1 /CNT=14 /FEA=EST /TIER=Stack /STK=9 /UG=Ssc.12161 /UG_TITLE=Transcribed locus, highly similar to NP_444284.1 cyclin D1 (PRAD1: parathyroid adenomatosis 1) (Homo sapiens) /REP_ORG=S. scrofa	ACSF2	acyl-CoA synthetase family member 2	LOC100512859	acyl-CoA synthetase family member 2, mitochondrial-like	ACSF2	acyl-CoA synthetase family member 2	100512859	ACSF2	---	100512859	---	---	---	---	1230.05	P	1035.55	P	900.257	P	312.882	P	496.27	P	466.247	P	851.777	P	961.136	P	876.129	P	ACSF2
1103	Ssc.2176.1.A1_at	0.0003512	0.0018	704.62	9.4607	1.81863	1281.44	10.3236	1.21001	1550.55	10.5986	2.20055	Sus scrofa		CO990965	gb:CO990965 /DB_XREF=gi:51350239 /DB_XREF=UMC-pd3ov3-010-a07 /TID=Ssc.2176.1 /CNT=23 /FEA=EST /TIER=Stack /STK=7 /UG=Ssc.2176 /UG_TITLE=Transcribed locus, highly similar to NP_476448.1 fatty acid Coenzyme A ligase, long chain 3 (Rattus norvegicus) /REP_O	ACSL3	acyl-CoA synthetase long-chain family member 3	ACSL3	acyl-CoA synthetase long-chain family member 3	ACSL3	acyl-CoA synthetase long-chain family member 3	100233169	ACSL3	---	100233169	B8XSJ5	0008152 // metabolic process // inferred from electronic annotation	---	0003824 // catalytic activity // inferred from electronic annotation /// 0005515 // protein binding // inferred from electronic annotation	831.774	P	667.749	P	772.445	M	1138.1	P	1525.35	P	1202.11	P	1489.84	P	1655.99	P	1516.92	P	ACSL3
3156	Ssc.12695.1.S1_at	0.0299282	0.0546	35.55	5.15178	5.94037	211.18	7.72233	1.27754	269.79	8.07569	7.58903	Sus scrofa		BI403313	gb:BI403313 /DB_XREF=gi:15182374 /DB_XREF=MI-P-CP1-nwi-b-06-0-UI.s1 /CLONE=MI-P-CP1-nwi-b-06-0-UI /TID=Ssc.12695.1 /CNT=2 /FEA=EST /TIER=ConsEnd /STK=1 /UG=Ssc.12695 /UG_TITLE=Transcribed locus /REP_ORG=S. scrofa	ACSL4	acyl-CoA synthetase long-chain family member 4	ACSL4	acyl-CoA synthetase long-chain family member 4	ACSL4	acyl-CoA synthetase long-chain family member 4	448980	--	---	448980	B2CXA8 /// Q2QC86 /// Q2QC87	0008152 // metabolic process // inferred from electronic annotation /// 0060136 // embryonic process involved in female pregnancy // inferred from electronic annotation	0005739 // mitochondrion // inferred from electronic annotation	0003824 // catalytic activity // inferred from electronic annotation /// 0004467 // long-chain fatty acid-CoA ligase activity // inferred from electronic annotation	22.091	A	15.0623	A	165.588	A	193.27	P	185.612	P	260.362	P	241.877	P	345.772	P	235.725	P	--
2900	Ssc.3458.1.A1_at	0.0185952	0.0369	418.02	8.70743	0.594493	248.51	7.95716	0.504728	125.43	6.97074	0.300057	Sus scrofa		CN069527	gb:CN069527 /DB_XREF=gi:45845584 /DB_XREF=858357 /TID=Ssc.3458.1 /CNT=9 /FEA=EST /TIER=ConsEnd /STK=3 /UG=Ssc.3458 /UG_TITLE=Transcribed locus, moderately similar to NP_446059.1 fatty acid Coenzyme A ligase, long chain 5 (Rattus norvegicus) /REP_ORG=S. s	ACSL5	acyl-CoA synthetase long-chain family member 5	ACSL5	acyl-CoA synthetase long-chain family member 5	ACSL5	acyl-CoA synthetase long-chain family member 5	100157521	ACSL5	chr14|14	100157521	---	---	---	---	247.103	A	504.367	A	718.76	A	259.897	P	218.408	P	268.145	P	184.488	P	101.211	P	106.099	P	ACSL5
2815	Ssc.3458.3.A1_a_at	0.0148052	0.0302	283.14	8.14537	0.465353	131.76	7.04177	0.477004	62.85	5.97384	0.221975	Sus scrofa		CF362435	gb:CF362435 /DB_XREF=gi:34162098 /DB_XREF=829713 /TID=Ssc.3458.3 /CNT=1 /FEA=EST /TIER=ConsEnd /STK=1 /UG=Ssc.3458 /UG_TITLE=Transcribed locus, moderately similar to NP_446059.1 fatty acid Coenzyme A ligase, long chain 5 (Rattus norvegicus) /REP_ORG=S. s	ACSL5	acyl-CoA synthetase long-chain family member 5 /// long-chain-fatty-acid--CoA ligase 5-like	ACSL5	acyl-CoA synthetase long-chain family member 5	ACSL5 /// LOC100627133	acyl-CoA synthetase long-chain family member 5 /// long-chain-fatty-acid--CoA ligase 5-like	100157521 /// 100627133	ACSL5	chr14|14	100157521	---	---	---	---	256.009	A	168.719	A	644.475	A	132.868	P	153.79	P	111.028	P	86.5221	A	46.3972	P	62.0721	P	ACSL5
1751	Ssc.10695.1.A1_at	0.0016529	0.0054	350.57	8.45356	2.07314	726.78	9.50537	1.26487	919.28	9.84436	2.62224	Sus scrofa		CO950830	gb:CO950830 /DB_XREF=gi:51327808 /DB_XREF=UMC-pd12cl-019-e06 /TID=Ssc.10695.1 /CNT=4 /FEA=EST /TIER=ConsEnd /STK=1 /UG=Ssc.10695 /UG_TITLE=Transcribed locus, highly similar to XP_235174.2 similar to hypothetical protein FLJ21963 (Rattus norvegicus) /REP_	ACSS3 /// LOC100511383	acyl-CoA synthetase short-chain family member 3 /// acyl-CoA synthetase short-chain family member 3, mitochondrial-like	LOC100511383	acyl-CoA synthetase short-chain family member 3, mitochondrial-like	ACSS3 /// LOC100511383	acyl-CoA synthetase short-chain family member 3 /// acyl-CoA synthetase short-chain family member 3, mitochondrial-like	100511383 /// 100512104	--	---	100511383	---	---	---	---	332.132	A	305.044	A	521.506	A	765.872	P	728.898	P	682.008	P	814.496	P	846.312	P	1131.4	P	--
1560	Ssc.13874.2.A1_s_at	0.0010474	0.00383	1562.62	10.6098	0.239566	374.35	8.54824	0.388433	145.41	7.18398	0.0930553	Sus scrofa		BM190097	gb:BM190097 /DB_XREF=gi:17526060 /DB_XREF=POSM0100001_E06 /TID=Ssc.13874.2 /CNT=29 /FEA=EST /TIER=Stack /STK=10 /LL=397653 /UG_GENE=ACTG1 /UG=Ssc.13874 /UG_TITLE=Beta actin /REP_ORG=S. scrofa	ACTA1	actin, alpha 1, skeletal muscle	ACTA1	actin, alpha 1, skeletal muscle	ACTA1	actin, alpha 1, skeletal muscle	100154254	ACTA1	chr14|14	100154254	P68137	0030240 // skeletal muscle thin filament assembly // inferred from electronic annotation /// 0030240 // skeletal muscle thin filament assembly // inferred from sequence or structural similarity /// 0048741 // skeletal muscle fiber development // inferred	0001725 // stress fiber // inferred from electronic annotation /// 0001725 // stress fiber // inferred from sequence or structural similarity /// 0005737 // cytoplasm // inferred from electronic annotation /// 0005856 // cytoskeleton // inferred from elec	0000166 // nucleotide binding // inferred from electronic annotation /// 0005515 // protein binding // inferred from electronic annotation /// 0005524 // ATP binding // inferred from electronic annotation	1401.19	P	1469.91	P	2271.94	P	452.068	P	230.037	P	500.306	P	197.945	M	81.9554	A	190.257	P	ACTA1
85	Ssc.941.1.S1_at	1.3e-06	7.43e-05	8382.38	13.0331	0.387618	3249.16	11.6659	0.324379	1053.96	10.0416	0.125735	Sus scrofa		BX670904	gb:BX670904 /DB_XREF=gi:37981900 /DB_XREF=BX670904 /CLONE=scac0033i.m.09 /TID=Ssc.941.1 /CNT=193 /FEA=EST /TIER=Stack /STK=35 /UG=Ssc.941 /UG_TITLE=Transcribed locus, highly similar to NP_033740.1 actin, gamma 2, smooth muscle, enteric (Mus musculus) /RE	ACTA2	actin, alpha 2, smooth muscle, aorta	ACTA2	actin, alpha 2, smooth muscle, aorta	ACTA2	actin, alpha 2, smooth muscle, aorta	733615	ACTA2	---	733615	C7AI81 /// Q27HS3	0008217 // regulation of blood pressure // inferred from electronic annotation /// 0009615 // response to virus // inferred from electronic annotation /// 0014829 // vascular smooth muscle contraction // inferred from electronic annotation	0005737 // cytoplasm // inferred from electronic annotation /// 0005856 // cytoskeleton // inferred from electronic annotation /// 0015629 // actin cytoskeleton // inferred from electronic annotation /// 0030485 // smooth muscle contractile fiber // infer	0000166 // nucleotide binding // inferred from electronic annotation /// 0005515 // protein binding // inferred from electronic annotation /// 0005524 // ATP binding // inferred from electronic annotation	8260.45	P	8397.09	P	10413.4	P	3540.04	P	2845.13	P	3377.55	P	943.34	P	1059.19	P	1176.32	P	ACTA2
37	Ssc.4003.2.A1_at	4e-07	4.66e-05	11424.4	13.4798	0.0974027	1112.77	10.1199	1.08641	1208.92	10.2395	0.105819	Sus scrofa		BI118288	gb:BI118288 /DB_XREF=gi:15412649 /DB_XREF=AR12G4 /TID=Ssc.4003.2 /CNT=60 /FEA=EST /TIER=Stack /STK=33 /LL=414396 /UG_GENE=LOC414396 /UG=Ssc.4003 /UG_TITLE=Cytoskeletal beta actin /REP_ORG=S. scrofa	ACTB	actin, beta	LOC100513725	actin, beta	ACTB	actin, beta	397653	ACTB	---	100513725	---	---	---	---	11256.7	P	13120.9	P	12380.8	P	1045.6	P	1250.18	P	1045.38	P	1047.22	P	1401.43	P	1208.59	P	ACTB
323	Ssc.1901.1.A1_at	1.77e-05	0.000296	2200.35	11.1035	0.318331	700.44	9.45212	0.15623	109.43	6.77386	0.049733	Sus scrofa		CO939491	gb:CO939491 /DB_XREF=gi:51306250 /DB_XREF=UMC-pd20fet-015-d08 /TID=Ssc.1901.1 /CNT=4 /FEA=EST /TIER=ConsEnd /STK=1 /UG=Ssc.1901 /UG_TITLE=Transcribed locus, highly similar to NP_005150.1 actin, alpha, cardiac muscle (Homo sapiens) /REP_ORG=S. scrofa	ACTC1	actin, alpha, cardiac muscle 1	ACTC1	actin, alpha, cardiac muscle 1	ACTC1	actin, alpha, cardiac muscle 1	100152267	ACTC1	chr1|1	100152267	B6VNT8	0006915 // apoptosis // inferred from electronic annotation /// 0030048 // actin filament-based movement // inferred from electronic annotation /// 0030240 // skeletal muscle thin filament assembly // inferred from electronic annotation /// 0031032 // act	"0005737 // cytoplasm // inferred from electronic annotation /// 0005856 // cytoskeleton // inferred from electronic annotation /// 0005884 // actin filament // inferred from electronic annotation /// 0030017 // sarcomere // inferred from electronic annot	0000166 // nucleotide binding // inferred from electronic annotation /// 0005515 // protein binding // inferred from electronic annotation /// 0005524 // ATP binding // inferred from electronic annotation /// 0016887 // ATPase activity // inferred from el	2445.65	P	3060.11	P	1745.69	P	727.604	P	640.166	P	731.682	P	80.3414	P	117.198	P	139.723	P	ACTC1
555	Ssc.13874.1.S1_at	6.78e-05	0.000678	80097.6	16.2895	0.518893	41562.1	15.343	1.06973	44460.1	15.4402	0.555075	Sus scrofa		CK463878	gb:CK463878 /DB_XREF=gi:40835159 /DB_XREF=934814 /TID=Ssc.13874.1 /CNT=190 /FEA=mRNA /TIER=Stack /STK=51 /LL=397653 /UG_GENE=ACTG1 /UG=Ssc.13874 /UG_TITLE=Beta actin /REP_ORG=S. scrofa	ACTG1	actin, beta	ACTB	actin, beta	ACTB	actin, beta	397653	ACTG1	---	397653	Q28937 /// Q29173 /// Q95319	---	0030529 // ribonucleoprotein complex // inferred from electronic annotation /// 0035267 // NuA4 histone acetyltransferase complex // inferred from electronic annotation /// 0070688 // MLL5-L complex // inferred from electronic annotation	0005515 // protein binding // inferred from electronic annotation /// 0019894 // kinesin binding // inferred from electronic annotation /// 0050998 // nitric-oxide synthase binding // inferred from electronic annotation	91029.1	P	84469.7	P	81959.5	P	42437.1	P	39396	P	42588.2	P	46882.2	P	46865.6	P	40155.8	P	ACTG1
1237	Ssc.9954.1.S1_at	0.0004823	0.00221	742.29	9.53584	2.3928	1776.15	10.7945	1.10697	1966.15	10.9412	2.64876	Sus scrofa		CN166388	gb:CN166388 /DB_XREF=gi:46180818 /DB_XREF=997660 /TID=Ssc.9954.1 /CNT=17 /FEA=EST /TIER=Stack /STK=7 /UG=Ssc.9954 /UG_TITLE=Transcribed locus, highly similar to NP_817126.1 actin-like 6A (Homo sapiens) /REP_ORG=S. scrofa	ACTL6A	actin-like 6A	ACTL6A	actin-like 6A	ACTL6A	actin-like 6A	100523570	ACTL6A	---	100523570	---	---	---	---	971.349	P	774.474	P	666.735	A	1540.51	P	2119.72	P	1701.72	P	1934.92	P	2019.85	P	1952.38	P	ACTL6A
1796	Ssc.13990.1.S1_at	0.0017912	0.00571	756.38	9.56297	2.18134	1649.92	10.6882	1.02794	1696.02	10.7279	2.24229	Sus scrofa		CO941936	gb:CO941936 /DB_XREF=gi:51308695 /DB_XREF=UMC-peov3-011-f10 /TID=Ssc.13990.1 /CNT=2 /FEA=mRNA /TIER=ConsEnd /STK=0 /LL=396738 /UG_GENE=ARP3 /UG=Ssc.13990 /UG_TITLE=Actin-related protein 3 /REP_ORG=S. scrofa	ACTR3	ARP3 actin-related protein 3 homolog (yeast)	ACTR3	ARP3 actin-related protein 3 homolog (yeast)	ACTR3	ARP3 actin-related protein 3 homolog (yeast)	396738	ACTR3	---	396738	B5APU4 /// Q9GL80	0030833 // regulation of actin filament polymerization // inferred from electronic annotation	0005856 // cytoskeleton // inferred from electronic annotation /// 0030027 // lamellipodium // inferred from electronic annotation	0003779 // actin binding // inferred from electronic annotation /// 0005515 // protein binding // inferred from electronic annotation /// 0005524 // ATP binding // inferred from electronic annotation	929.958	P	845.822	P	674.678	A	1617.46	P	1730.83	P	1591.09	P	2003.12	P	1334.94	P	1831.57	P	ACTR3
2057	Ssc.30936.1.S1_at	0.0028849	0.00804	411.39	8.68436	2.11792	871.29	9.76701	0.878732	765.63	9.5805	1.86108	Sus scrofa		AJ681811	gb:AJ681811 /DB_XREF=gi:49414401 /DB_XREF=AJ681811 /CLONE=C0001797_D20 /TID=Ssc.30936.1 /CNT=3 /FEA=EST /TIER=ConsEnd /STK=0 /UG=Ssc.30936 /UG_TITLE=Transcribed locus /REP_ORG=S. scrofa	ACTR8	actin-related protein 8	LOC100154005	actin-related protein 8	LOC100154005	actin-related protein 8	100154005	ACTR8	chr13|13	100154005	---	---	---	---	521.746	P	320.124	A	511.219	A	823.711	P	926.728	P	859.321	P	783.153	P	696.491	P	826.012	P	ACTR8
282	Ssc.21244.1.S1_at	1.26e-05	0.00024	13739.5	13.746	0.242287	3328.9	11.7008	0.928102	3089.56	11.5932	0.224867	Sus scrofa		CF795394	gb:CF795394 /DB_XREF=gi:37799967 /DB_XREF=891524 /TID=Ssc.21244.1 /CNT=12 /FEA=EST /TIER=ConsEnd /STK=0 /UG=Ssc.21244 /UG_TITLE=Transcribed locus, highly similar to NP_061932.1 translocase of outer mitochondrial membrane 7 homolog (yeast) (Homo sapiens)	AD014	mitochondrial TOMM7	AD014	mitochondrial TOMM7	AD014	mitochondrial TOMM7	100037982	--	---	100037982	A1XQS2	0006810 // transport // inferred from electronic annotation /// 0006886 // intracellular protein transport // inferred from electronic annotation /// 0015031 // protein transport // inferred from electronic annotation	0005739 // mitochondrion // inferred from electronic annotation /// 0005741 // mitochondrial outer membrane // inferred from electronic annotation /// 0016020 // membrane // inferred from electronic annotation /// 0016021 // integral to membrane // inferr	0015450 // P-P-bond-hydrolysis-driven protein transmembrane transporter activity // inferred from electronic annotation	14522.8	P	16180.1	P	13536.5	P	3280.63	P	3525.7	P	3162.98	P	2957.45	P	3792.98	P	2639.32	P	--
14	Ssc.1114.1.A1_at	1e-07	2.43e-05	986.96	9.94685	4.00993	3957.64	11.9504	1.06409	4211.28	12.04	4.26692	Sus scrofa		AU059182	gb:AU059182 /DB_XREF=gi:4717631 /DB_XREF=AU059182 /CLONE=PT16B7 /TID=Ssc.1114.1 /CNT=12 /FEA=EST /TIER=ConsEnd /STK=0 /UG=Ssc.1114 /UG_TITLE=Transcribed locus /REP_ORG=S. scrofa	ADAM10	ADAM metallopeptidase domain 10	ADAM10	ADAM metallopeptidase domain 10	ADAM10	ADAM metallopeptidase domain 10	---	--	---	397345	B3VKE8 /// O77633	0001701 // in utero embryonic development // inferred from electronic annotation /// 0006468 // protein phosphorylation // inferred from electronic annotation /// 0006508 // proteolysis // inferred from electronic annotation /// 0006509 // membrane protei	0005634 // nucleus // inferred from electronic annotation /// 0005737 // cytoplasm // inferred from electronic annotation /// 0005794 // Golgi apparatus // inferred from electronic annotation /// 0005798 // Golgi-associated vesicle // inferred from electr	0004175 // endopeptidase activity // inferred from electronic annotation /// 0004222 // metalloendopeptidase activity // inferred from electronic annotation /// 0005515 // protein binding // inferred from electronic annotation /// 0008233 // peptidase act	1027.11	P	973.603	P	1179	P	3965.58	P	3701.26	P	4188.41	P	4099.61	P	4225.65	P	4328.17	P	--
2930	Ssc.16051.1.S1_at	0.0192909	0.0379	16.65	4.05745	6.20541	103.32	6.69098	0.611401	63.17	5.98117	3.79399	Sus scrofa		AJ681165	gb:AJ681165 /DB_XREF=gi:49413755 /DB_XREF=AJ681165 /CLONE=C0001795_E23 /TID=Ssc.16051.1 /CNT=2 /FEA=mRNA /TIER=ConsEnd /STK=0 /LL=397344 /UG_GENE=ADAM-9 /UG=Ssc.16051 /UG_TITLE=Cellular disintegrin precursor /REP_ORG=S. scrofa	ADAM9	cellular disintegrin precursor	ADAM-9	cellular disintegrin precursor	ADAM-9	cellular disintegrin precursor	397344	ADAM9	chr15|15	397344	O77634	0006508 // proteolysis // inferred from electronic annotation /// 0007179 // transforming growth factor beta receptor signaling pathway // inferred from electronic annotation /// 0007229 // integrin-mediated signaling pathway // inferred from electronic a	0005615 // extracellular space // inferred from electronic annotation /// 0005737 // cytoplasm // inferred from electronic annotation /// 0005886 // plasma membrane // inferred from electronic annotation /// 0009986 // cell surface // inferred from electr	0004222 // metalloendopeptidase activity // inferred from electronic annotation /// 0005080 // protein kinase C binding // inferred from electronic annotation /// 0005515 // protein binding // inferred from electronic annotation /// 0017124 // SH3 domain	7.21503	A	8.49513	A	56.6555	A	87.0833	P	110.11	P	114.074	P	74.5527	P	61.535	P	55.1591	P	ADAM9
1331	Ssc.30575.1.A1_at	0.000627	0.00268	643.4	9.32957	1.94967	1254.42	10.2928	1.02555	1286.47	10.3292	1.99949	Sus scrofa		CO994151	gb:CO994151 /DB_XREF=gi:51353425 /DB_XREF=UMC-pd0fol-011-f05 /TID=Ssc.30575.1 /CNT=1 /FEA=EST /TIER=ConsEnd /STK=1 /UG=Ssc.30575 /UG_TITLE=Transcribed locus /REP_ORG=S. scrofa	ADAMTS3	---	---	---	---	---	---	ADAMTS3	---	---	---	---	---	---	581.546	P	702.739	P	799.253	P	1414.74	P	1222.47	P	1131.9	P	1192.29	P	1459.78	P	1228.08	P	ADAMTS3
534	Ssc.24047.1.S1_at	6.07e-05	0.000632	17.35	4.11686	12.2974	213.36	7.73715	0.781824	166.81	7.38206	9.61441	Sus scrofa		BX919878	gb:BX919878 /DB_XREF=gi:41136697 /DB_XREF=BX919878 /CLONE=scan0009d.i.20 /TID=Ssc.24047.1 /CNT=3 /FEA=EST /TIER=ConsEnd /STK=0 /UG=Ssc.24047 /UG_TITLE=Transcribed locus, moderately similar to NP_055058.1 a disintegrin-like and metalloprotease (reprolysin	ADAMTS3	ADAM metallopeptidase with thrombospondin type 1 motif, 3	LOC100519963	A disintegrin and metalloproteinase with thrombospondin motifs 3-like	ADAMTS3	ADAM metallopeptidase with thrombospondin type 1 motif, 3	100524818	ADAMTS3	---	100519963	---	---	---	---	24.5256	A	10.4908	A	24.8964	A	221.149	P	207.283	P	210.13	P	175.626	P	155.929	P	170.171	P	ADAMTS3
1303	Ssc.19385.1.A1_at	0.0005803	0.00253	20.85	4.38198	9.42638	196.54	7.61868	1.35392	266.1	8.05582	12.7626	Sus scrofa		BI181319	gb:BI181319 /DB_XREF=gi:14655728 /DB_XREF=UNL-P-FN-au-e-08-0-UNL.s1 /CLONE=UNL-P-FN-au-e-08-0-UNL /TID=Ssc.19385.1 /CNT=7 /FEA=EST /TIER=ConsEnd /STK=1 /UG=Ssc.19385 /UG_TITLE=Transcribed locus, highly similar to NP_055087.2 a disintegrin-like and metall	ADAMTS7	ADAM metallopeptidase with thrombospondin type 1 motif, 7	ADAMTS7	ADAM metallopeptidase with thrombospondin type 1 motif, 7	ADAMTS7	ADAM metallopeptidase with thrombospondin type 1 motif, 7	100154398	ADAMTS7	chr7|7	100154398	---	---	---	---	42.7245	A	10.9044	A	23.8729	A	178.514	P	219.784	P	191.893	P	249.043	P	343.108	P	221.384	P	ADAMTS7
174	Ssc.8904.1.A1_at	4.7e-06	0.000143	742.45	9.53615	0.572389	424.97	8.73122	0.0752053	31.96	4.9982	0.0430467	Sus scrofa		CF362847	gb:CF362847 /DB_XREF=gi:34162908 /DB_XREF=830646 /TID=Ssc.8904.1 /CNT=4 /FEA=EST /TIER=ConsEnd /STK=4 /UG=Ssc.8904 /UG_TITLE=Transcribed locus /REP_ORG=S. scrofa	ADAMTSL3	---	---	---	---	---	---	ADAMTSL3	---	---	---	---	---	---	1043.22	P	807.145	P	596.069	A	343.296	P	456.07	P	486.162	P	28.7155	A	36.6198	A	31.1806	A	ADAMTSL3
1957	Ssc.12129.1.A1_at	0.0024076	0.00705	1223.92	10.2573	0.576794	705.95	9.46342	0.831914	587.29	9.19793	0.479843	Sus scrofa		BI401037	gb:BI401037 /DB_XREF=gi:15180098 /DB_XREF=MI-P-CP0-nvh-b-12-0-UI.s1 /CLONE=MI-P-CP0-nvh-b-12-0-UI /TID=Ssc.12129.1 /CNT=5 /FEA=EST /TIER=ConsEnd /STK=0 /UG=Ssc.12129 /UG_TITLE=Transcribed locus, highly similar to NP_058432.1 adducin 3 (gamma) (Homo sapie	ADD3	adducin 3 (gamma)	ADD3	adducin 3 (gamma)	ADD3	adducin 3 (gamma)	100155574	ADD3	chr14|14	100155574	---	---	---	---	1344.06	P	1242.75	P	1346.09	P	584.635	P	650.909	P	916.874	P	572.847	P	665.899	P	533.104	P	ADD3
1015	Ssc.3390.1.S1_at	0.0002833	0.00158	536.48	9.06738	0.31729	170.22	7.41126	1.15909	197.3	7.62425	0.367768	Sus scrofa		CN069710	gb:CN069710 /DB_XREF=gi:45845767 /DB_XREF=858261 /TID=Ssc.3390.1 /CNT=3 /FEA=EST /TIER=ConsEnd /STK=1 /UG=Ssc.3390 /UG_TITLE=Transcribed locus, highly similar to NP_653251.1 alcohol dehydrogenase, iron containing, 1 (Homo sapiens) /REP_ORG=S. scrofa	ADHFE1	hydroxyacid-oxoacid transhydrogenase, mitochondrial-like	LOC100521620	hydroxyacid-oxoacid transhydrogenase, mitochondrial-like	LOC100521620	hydroxyacid-oxoacid transhydrogenase, mitochondrial-like	100521620	ADHFE1	---	100521620	---	---	---	---	512.706	P	526.729	A	701.164	A	143.307	P	171.251	P	199.324	P	182.737	P	246.341	P	171.285	P	ADHFE1
2234	Ssc.314.1.S1_at	0.0041121	0.0106	662.67	9.37215	0.435511	288.6	8.17293	0.74806	215.89	7.75415	0.325788	Sus scrofa		NM_214107.1	gb:NM_214107.1 /DB_XREF=gi:47523021 /GEN=ADM /TID=Ssc.314.1 /CNT=22 /FEA=FLmRNA /TIER=FL+Stack /STK=7 /LL=397195 /UG=Ssc.314 /DEF=Sus scrofa pro-adrenomedullin (ADM), mRNA. /PROD=pro-adrenomedullin /FL=gb:D14875.1 gb:NM_214107.1 /REP_ORG=S. scrofa	ADM	adrenomedullin	ADM	adrenomedullin	ADM	adrenomedullin	397195	ADM	---	397195	P53366	0001843 // neural tube closure // inferred from electronic annotation /// 0007507 // heart development // inferred from electronic annotation /// 0008284 // positive regulation of cell proliferation // inferred from electronic annotation /// 0045906 // ne	0005576 // extracellular region // inferred from electronic annotation /// 0005615 // extracellular space // inferred from electronic annotation /// 0005737 // cytoplasm // inferred from electronic annotation	0005179 // hormone activity // inferred from electronic annotation	464.453	P	690.995	A	1111.96	A	305.589	P	264.903	P	294.493	P	220.748	P	248.209	A	184.358	P	ADM
370	Ssc.30672.1.A1_at	2.43e-05	0.000359	2109.19	11.0425	2.33338	4921.54	12.2649	0.972397	4785.69	12.2245	2.26897	Sus scrofa		AJ654455	gb:AJ654455 /DB_XREF=gi:49336901 /DB_XREF=AJ654455 /CLONE=C0005186_E14 /TID=Ssc.30672.1 /CNT=10 /FEA=EST /TIER=ConsEnd /STK=0 /UG=Ssc.30672 /UG_TITLE=Transcribed locus /REP_ORG=S. scrofa	ADNP	activity-dependent neuroprotector homeobox	ADNP	activity-dependent neuroprotector homeobox	ADNP	activity-dependent neuroprotector homeobox	100141411	ADNP	chr17|17	100141411	A5GHK7	"0006355 // regulation of transcription, DNA-dependent // inferred from electronic annotation /// 0043524 // negative regulation of neuron apoptosis // inferred from electronic annotation /// 0045449 // regulation of transcription // inferred from electro	0005615 // extracellular space // inferred from electronic annotation /// 0005622 // intracellular // inferred from electronic annotation /// 0005634 // nucleus // inferred from electronic annotation	0003676 // nucleic acid binding // inferred from electronic annotation /// 0003677 // DNA binding // inferred from electronic annotation /// 0003682 // chromatin binding // inferred from electronic annotation /// 0003700 // sequence-specific DNA binding t	2055.03	P	2433.01	P	2301.49	P	4918.61	P	4702.11	P	5111.69	P	4998.72	P	4250.1	P	5179.34	P	ADNP
2661	Ssc.2655.1.A1_at	0.0105158	0.0227	445.7	8.79993	0.383307	170.84	7.4165	1.52505	260.54	8.02536	0.584564	Sus scrofa		CK456968	gb:CK456968 /DB_XREF=gi:40804182 /DB_XREF=921226 /TID=Ssc.2655.1 /CNT=6 /FEA=EST /TIER=ConsEnd /STK=3 /UG=Ssc.2655 /UG_TITLE=Transcribed locus, highly similar to NP_008933.2 adhesion regulating molecule 1 (Homo sapiens) /REP_ORG=S. scrofa	ADRM1	---	---	---	---	---	---	ADRM1	---	---	---	---	---	---	492.175	P	471.152	P	468.235	A	136.496	P	145.419	A	249.125	P	238.583	P	206.668	P	360.078	P	ADRM1
539	Ssc.7239.3.S1_at	6.19e-05	0.000639	16.71	4.06264	8.04488	134.43	7.07071	1.83649	246.88	7.94767	14.7744	Sus scrofa		BI467434	gb:BI467434 /DB_XREF=gi:15280312 /DB_XREF=389037 /TID=Ssc.7239.3 /CNT=8 /FEA=EST /TIER=ConsEnd /STK=0 /UG=Ssc.7239 /UG_TITLE=Transcribed locus, highly similar to NP_000017.1 adenylosuccinate lyase (Homo sapiens) /REP_ORG=S. scrofa	ADSL	adenylosuccinate lyase	ADSL	adenylosuccinate lyase	ADSL	adenylosuccinate lyase	100170844	ADSL	---	100170844	B3VMQ9 /// D2KPI8	0009152 // purine ribonucleotide biosynthetic process // inferred from electronic annotation	0005739 // mitochondrion // inferred from electronic annotation	"0003824 // catalytic activity // inferred from electronic annotation /// 0004018 // N6-(1,2-dicarboxyethyl)AMP AMP-lyase (fumarate-forming) activity // inferred from electronic annotation /// 0016829 // lyase activity // inferred from electronic annotati	11.4899	A	21.6215	A	23.0361	A	109.637	P	134.425	P	163.482	P	309.836	P	267.036	P	182.583	P	ADSL
314	Ssc.1793.1.S1_a_at	1.61e-05	0.000278	4663.37	12.1872	0.442493	2063.51	11.0109	1.27509	2631.16	11.3615	0.564219	Sus scrofa		CK450553	gb:CK450553 /DB_XREF=gi:40797767 /DB_XREF=903631 /TID=Ssc.1793.1 /CNT=22 /FEA=EST /TIER=ConsEnd /STK=1 /UG=Ssc.1793 /UG_TITLE=Transcribed locus /REP_ORG=S. scrofa	AES	---	---	---	---	---	---	AES	---	---	---	---	---	---	4916.91	P	4614.25	P	5481.86	P	1930.31	P	2236.84	P	2018.15	P	2844.97	P	2483.42	P	2588.28	P	AES
1488	Ssc.1793.1.S1_at	0.0008684	0.00333	5008.48	12.2902	0.434098	2174.17	11.0862	1.05036	2283.66	11.1571	0.455959	Sus scrofa		CK450553	gb:CK450553 /DB_XREF=gi:40797767 /DB_XREF=903631 /TID=Ssc.1793.1 /CNT=22 /FEA=EST /TIER=ConsEnd /STK=1 /UG=Ssc.1793 /UG_TITLE=Transcribed locus /REP_ORG=S. scrofa	AES	---	---	---	---	---	---	AES	---	---	---	---	---	---	5153.34	P	5828.68	P	5129.58	P	2514.33	P	2006.89	P	2019.9	P	1806.71	P	2476.07	P	2672.66	P	AES
3054	Ssc.29195.1.S1_at	0.0243986	0.046	677.23	9.4035	1.65403	1120.16	10.1295	1.42801	1599.6	10.6435	2.36197	Sus scrofa		CO951709	gb:CO951709 /DB_XREF=gi:51328719 /DB_XREF=UMC-pd12fol-012-a10 /TID=Ssc.29195.1 /CNT=7 /FEA=EST /TIER=ConsEnd /STK=2 /UG=Ssc.29195 /UG_TITLE=Transcribed locus /REP_ORG=S. scrofa	AFF1	hypothetical LOC100521106	LOC100521106	hypothetical LOC100521106	---	hypothetical LOC100521106	---	AFF1	---	100521106	---	---	---	---	982.943	P	424.056	A	913.866	A	984.023	P	1311.64	P	1079.97	P	1500.21	P	1669.47	P	1640.59	P	AFF1
2047	Ssc.27965.1.A1_at	0.0028136	0.00787	602.76	9.23544	3.49277	2105.3	11.0398	0.804531	1693.78	10.726	2.81004	Sus scrofa		BI344079	gb:BI344079 /DB_XREF=gi:15037368 /DB_XREF=372439 /TID=Ssc.27965.1 /CNT=5 /FEA=EST /TIER=ConsEnd /STK=0 /UG=Ssc.27965 /UG_TITLE=Transcribed locus /REP_ORG=S. scrofa	AFF2	---	---	---	---	---	---	AFF2	---	---	---	---	---	---	843.175	P	480.54	A	662.829	A	2210.9	P	2073.61	P	2018.56	P	1221.14	P	1574.24	P	2537.64	P	AFF2
2674	Ssc.13360.1.A1_at	0.0107521	0.0231	474.64	8.89069	1.58923	754.31	9.55901	1.69768	1280.58	10.3226	2.698	Sus scrofa		BI404933	gb:BI404933 /DB_XREF=gi:15184146 /DB_XREF=MI-P-NA-aeg-h-12-1-UM.s1.ab1 /CLONE=MI-P-NA-aeg-h-12-1-UM.ab1 /TID=Ssc.13360.1 /CNT=4 /FEA=EST /TIER=ConsEnd /STK=0 /UG=Ssc.13360 /UG_TITLE=Transcribed locus /REP_ORG=S. scrofa	AFF3	AF4/FMR2 family, member 3	---	AF4/FMR2 family, member 3	AFF3	AF4/FMR2 family, member 3	100522606	AFF3	---	---	---	---	---	---	501.75	P	369.291	A	707.71	A	766.637	P	719.603	P	771.541	P	1653.23	P	866.732	P	1471.31	P	AFF3
1593	Ssc.13568.1.A1_at	0.0011399	0.00409	2137.57	11.0618	1.7092	3653.53	11.8351	1.26286	4613.88	12.1718	2.15847	Sus scrofa		BQ602736	gb:BQ602736 /DB_XREF=gi:21549462 /DB_XREF=MI-P-NA-aep-f-10-1-UM.s1 /CLONE=MI-P-NA-aep-f-10-1-UM /TID=Ssc.13568.1 /CNT=4 /FEA=EST /TIER=ConsEnd /STK=0 /UG=Ssc.13568 /UG_TITLE=Transcribed locus /REP_ORG=S. scrofa	AFF4	AF4/FMR2 family, member 4	LOC100524487	AF4/FMR2 family member 4-like	AFF4	AF4/FMR2 family, member 4	100524487	--	---	100524487	---	---	---	---	2320.86	P	2376.87	P	2171.36	P	4123.49	P	3018.41	P	3885.9	P	5413.64	P	4185.06	P	4352.18	P	--
2794	Ssc.6529.1.A1_at	0.0142623	0.0293	631.62	9.30291	1.45049	916.16	9.83946	1.52096	1393.44	10.4444	2.20614	Sus scrofa		CF368703	gb:CF368703 /DB_XREF=gi:34174475 /DB_XREF=853368 /TID=Ssc.6529.1 /CNT=6 /FEA=EST /TIER=ConsEnd /STK=0 /UG=Ssc.6529 /UG_TITLE=Transcribed locus, highly similar to NP_055238.1 ALL1 fused gene from 5q31 (Homo sapiens) /REP_ORG=S. scrofa	AFF4	AF4/FMR2 family, member 4	LOC100524487	AF4/FMR2 family member 4-like	AFF4	AF4/FMR2 family, member 4	100524487	AFF4	---	100524487	---	---	---	---	949.86	M	542.366	A	599.848	A	954.705	P	831.805	P	960.312	P	1340.99	P	1153.66	P	1755.75	P	AFF4
3110	Ssc.9134.1.A1_at	0.0270124	0.05	539.64	9.07585	1.90458	1027.79	10.0053	0.909301	934.57	9.86816	1.73184	Sus scrofa		BF709609	gb:BF709609 /DB_XREF=gi:12009086 /DB_XREF=MI-P-AY0-ner-d-09-0-UI.s1 /CLONE=MI-P-AY0-ner-d-09-0-UI /TID=Ssc.9134.1 /CNT=1 /FEA=EST /TIER=ConsEnd /STK=0 /UG=Ssc.9134 /UG_TITLE=Transcribed locus /REP_ORG=S. scrofa	AFTPH	aftiphilin	AFTPH	aftiphilin	AFTPH	aftiphilin	100518778	AFTPH	---	100518778	---	---	---	---	700.813	P	477.199	A	576.276	A	1378.56	P	909.199	P	859.053	P	1027.71	P	730.198	P	1091.98	P	AFTPH
1180	Ssc.27438.1.S1_at	0.0004257	0.00205	1691.23	10.7239	1.7561	2969.97	11.5362	0.490527	1456.85	10.5086	0.861414	Sus scrofa		CN159032	gb:CN159032 /DB_XREF=gi:46173462 /DB_XREF=948054 /TID=Ssc.27438.1 /CNT=12 /FEA=EST /TIER=ConsEnd /STK=3 /UG=Ssc.27438 /UG_TITLE=Transcribed locus, moderately similar to NP_000018.1 aspartylglucosaminidase (Homo sapiens) /REP_ORG=S. scrofa	AGA	aspartylglucosaminidase	AGA	aspartylglucosaminidase	AGA	aspartylglucosaminidase	100152203	AGA	chr15|15	100152203	---	---	---	---	1615.17	P	1947.78	P	1885.71	P	2857.51	P	2726.67	P	3334.5	P	1359.05	P	1361.54	P	1677.54	P	AGA
766	Ssc.26953.1.A1_at	0.0001431	0.00105	399.17	8.64086	3.52206	1405.9	10.4573	0.518927	729.56	9.51088	1.82769	Sus scrofa		CO949406	gb:CO949406 /DB_XREF=gi:51326352 /DB_XREF=UMC-p8mm4-017-c01 /TID=Ssc.26953.1 /CNT=7 /FEA=EST /TIER=ConsEnd /STK=3 /UG=Ssc.26953 /UG_TITLE=Transcribed locus /REP_ORG=S. scrofa	AGGF1	angiogenic factor with G patch and FHA domains 1	AGGF1	angiogenic factor with G patch and FHA domains 1	AGGF1	angiogenic factor with G patch and FHA domains 1	100520064	AGGF1	---	100520064	---	---	---	---	322.898	A	522.727	A	462.119	A	1493.29	P	1348.85	P	1368.22	P	766.95	P	690.281	P	736.365	P	AGGF1
776	Ssc.4021.1.S1_at	0.0001474	0.00107	968.24	9.91922	0.257416	249.24	7.96139	1.85059	461.24	8.84937	0.476369	Sus scrofa		BG608754	gb:BG608754 /DB_XREF=gi:13658732 /DB_XREF=307435 /TID=Ssc.4021.1 /CNT=24 /FEA=EST /TIER=ConsEnd /STK=0 /UG=Ssc.4021 /UG_TITLE=Transcribed locus, highly similar to NP_006402.1 1-acylglycerol-3-phosphate O-acyltransferase 1 (lysophosphatidic acid acyltrans	AGPAT1	1-acylglycerol-3-phosphate O-acyltransferase 1 (lysophosphatidic acid acyltransferase, alpha)	AGPAT1	1-acylglycerol-3-phosphate O-acyltransferase 1 (lysophosphatidic acid acyltransferase, alpha)	AGPAT1	1-acylglycerol-3-phosphate O-acyltransferase 1 (lysophosphatidic acid acyltransferase, alpha)	613128	AGPAT1	chr7|7	613128	A5A8Y7 /// D0G0B8 /// Q460L6	0001819 // positive regulation of cytokine production // inferred from electronic annotation /// 0006654 // phosphatidic acid biosynthetic process // inferred from electronic annotation /// 0008152 // metabolic process // inferred from electronic annotati	0016020 // membrane // inferred from electronic annotation	0003841 // 1-acylglycerol-3-phosphate O-acyltransferase activity // inferred from electronic annotation /// 0008415 // acyltransferase activity // inferred from electronic annotation /// 0016740 // transferase activity // inferred from electronic annotati	1090.02	P	1160.53	P	879.989	M	228.571	P	228.294	P	294.254	P	394.62	P	461.35	P	541.107	P	AGPAT1
3366	Ssc.28021.1.A1_at	0.0460281	0.0788	34.81	5.12143	5.26774	183.37	7.51861	0.557943	102.31	6.6768	2.9391	Sus scrofa		CN032384	gb:CN032384 /DB_XREF=gi:48726920 /DB_XREF=UMC-pgvo4-005-e10 /TID=Ssc.28021.1 /CNT=1 /FEA=EST /TIER=ConsEnd /STK=1 /UG=Ssc.28021 /UG_TITLE=Transcribed locus, moderately similar to NP_060831.1 acid acyltransferase-epsilon (Homo sapiens) /REP_ORG=S. scrofa	AGPAT5	1-acylglycerol-3-phosphate O-acyltransferase 5 (lysophosphatidic acid acyltransferase, epsilon)	AGPAT5	1-acylglycerol-3-phosphate O-acyltransferase 5 (lysophosphatidic acid acyltransferase, epsilon)	AGPAT5	1-acylglycerol-3-phosphate O-acyltransferase 5 (lysophosphatidic acid acyltransferase, epsilon)	100233172	--	---	100233172	B8XTR3	0006639 // acylglycerol metabolic process // inferred from electronic annotation /// 0008152 // metabolic process // inferred from electronic annotation	0005739 // mitochondrion // inferred from electronic annotation	0003841 // 1-acylglycerol-3-phosphate O-acyltransferase activity // inferred from electronic annotation /// 0008415 // acyltransferase activity // inferred from electronic annotation /// 0016740 // transferase activity // inferred from electronic annotati	113.647	A	30.3383	A	15.0082	A	151.585	P	163.485	P	246.735	P	90.0423	P	107.099	P	111.476	P	--
2217	Ssc.26347.1.A1_at	0.0039804	0.0103	262.7	8.03727	0.466959	122.67	6.93864	0.951659	116.74	6.86716	0.444385	Sus scrofa		CK462534	gb:CK462534 /DB_XREF=gi:40833815 /DB_XREF=933338 /TID=Ssc.26347.1 /CNT=4 /FEA=EST /TIER=ConsEnd /STK=2 /UG=Ssc.26347 /UG_TITLE=Transcribed locus, highly similar to NP_060831.1 acid acyltransferase-epsilon (Homo sapiens) /REP_ORG=S. scrofa	AGPAT5	1-acylglycerol-3-phosphate O-acyltransferase 5 (lysophosphatidic acid acyltransferase, epsilon)	AGPAT5	1-acylglycerol-3-phosphate O-acyltransferase 5 (lysophosphatidic acid acyltransferase, epsilon)	AGPAT5	1-acylglycerol-3-phosphate O-acyltransferase 5 (lysophosphatidic acid acyltransferase, epsilon)	100233172	AGPAT5	---	100233172	B8XTR3	0006639 // acylglycerol metabolic process // inferred from electronic annotation /// 0008152 // metabolic process // inferred from electronic annotation	0005739 // mitochondrion // inferred from electronic annotation	0003841 // 1-acylglycerol-3-phosphate O-acyltransferase activity // inferred from electronic annotation /// 0008415 // acyltransferase activity // inferred from electronic annotation /// 0016740 // transferase activity // inferred from electronic annotati	263.112	A	294.856	A	286.584	A	93.8339	P	150.813	P	129.363	P	152.484	P	96.7992	P	108.221	A	AGPAT5
1236	Ssc.29120.1.A1_at	0.0004818	0.00221	268.39	8.06819	2.47576	664.47	9.37606	0.529339	351.73	8.45832	1.31052	Sus scrofa		CO986760	gb:CO986760 /DB_XREF=gi:51346034 /DB_XREF=UMC-pd10en3-006-h08 /TID=Ssc.29120.1 /CNT=3 /FEA=EST /TIER=ConsEnd /STK=1 /UG=Ssc.29120 /UG_TITLE=Transcribed locus /REP_ORG=S. scrofa	AHCTF1P1	protein ELYS-like	---	---	LOC100511581	protein ELYS-like	100511581	AHCTF1P1	---	---	---	---	---	---	265.558	A	291.314	A	306.486	A	582.048	P	843.464	P	592.642	P	313.991	P	380.227	P	365.901	P	AHCTF1P1
1622	Ssc.25314.2.S1_at	0.0012446	0.00438	431.58	8.75348	0.197553	85.26	6.4138	1.11987	95.48	6.57713	0.221234	Sus scrofa		CB482003	gb:CB482003 /DB_XREF=gi:29288389 /DB_XREF=jns85_F01.f /TID=Ssc.25314.2 /CNT=3 /FEA=EST /TIER=ConsEnd /STK=0 /UG=Ssc.25314 /UG_TITLE=Transcribed locus /REP_ORG=S. scrofa	AHCY	adenosylhomocysteinase	AHCY	Adenosylhomocysteinase	AHCY	adenosylhomocysteinase	497050	--	chr17q21	497050	---	---	---	---	267.824	A	569.787	A	646.007	A	71.1719	P	104.413	A	82.7034	P	78.8742	P	123.511	P	89.6943	P	--
3360	Ssc.25314.1.S1_a_at	0.0453657	0.0778	362.69	8.50259	1.18625	430.24	8.749	1.64366	707.17	9.46591	1.94979	Sus scrofa		BX916463	gb:BX916463 /DB_XREF=gi:41133242 /DB_XREF=BX916463 /CLONE=scan0030d.k.02 /TID=Ssc.25314.1 /CNT=5 /FEA=EST /TIER=ConsEnd /STK=3 /UG=Ssc.25314 /UG_TITLE=Transcribed locus /REP_ORG=S. scrofa	AHCY	adenosylhomocysteinase	AHCY	adenosylhomocysteinase	AHCY	adenosylhomocysteinase	497050	AHCY	chr17q21|17	497050	Q710C4	0006730 // one-carbon metabolic process // inferred from electronic annotation /// 0008152 // metabolic process // inferred from electronic annotation /// 0019510 // S-adenosylhomocysteine catabolic process // inferred from sequence or structural similari	0005737 // cytoplasm // inferred from electronic annotation /// 0005829 // cytosol // inferred from sequence or structural similarity /// 0042470 // melanosome // inferred from electronic annotation	0003824 // catalytic activity // inferred from electronic annotation /// 0004013 // adenosylhomocysteinase activity // inferred from electronic annotation /// 0004013 // adenosylhomocysteinase activity // inferred from sequence or structural similarity //	612.698	P	271.384	A	351.881	A	366.836	P	475.385	P	452.902	P	736.018	P	673.459	P	716.273	P	AHCY
1654	Ssc.10494.1.S1_at	0.0013448	0.00464	635.58	9.31193	1.50875	958.93	9.90528	1.55821	1494.21	10.5452	2.35094	Sus scrofa		BX923782	gb:BX923782 /DB_XREF=gi:41140630 /DB_XREF=BX923782 /CLONE=scan0012d.e.05 /TID=Ssc.10494.1 /CNT=20 /FEA=EST /TIER=Stack /STK=8 /UG=Ssc.10494 /UG_TITLE=Transcribed locus /REP_ORG=S. scrofa	AHCYL1	adenosylhomocysteinase-like protein 1	---	---	LOC100512899	adenosylhomocysteinase-like protein 1	100512899	AHCYL1	---	---	---	---	---	---	800.276	P	685.545	P	573.934	P	1065.31	P	923.954	P	888.439	P	1638.11	P	1278.58	P	1599.05	P	AHCYL1
2682	Ssc.9198.1.S1_at	0.0109609	0.0235	402.51	8.65288	1.90127	765.28	9.57984	1.49324	1142.75	10.1583	2.83906	Sus scrofa		CK463204	gb:CK463204 /DB_XREF=gi:40834485 /DB_XREF=934089 /TID=Ssc.9198.1 /CNT=17 /FEA=EST /TIER=Stack /STK=8 /UG=Ssc.9198 /UG_TITLE=Transcribed locus /REP_ORG=S. scrofa	AHCYL2	---	---	---	---	---	---	AHCYL2	---	---	---	---	---	---	549.853	A	263.317	A	552.383	A	837.72	P	595.614	P	890.826	P	1288.74	P	978.181	P	1188.4	P	AHCYL2
1160	Ssc.455.1.S1_at	0.0004082	0.002	2445.43	11.2559	0.215893	527.95	9.04426	0.616252	325.35	8.34585	0.133044	Sus scrofa		AF299325.1	gb:AF299325.1 /DB_XREF=gi:11611957 /TID=Ssc.455.1 /CNT=11 /FEA=FLmRNA /TIER=FL+Stack /STK=7 /LL=397271 /UG_GENE=AIF1 /UG=Ssc.455 /DEF=Sus scrofa allograft inflammatory factor-1 splice variant G1 mRNA, complete cds. /PROD=allograft inflammatory factor-1 s	AIF1	allograft inflammatory factor 1	AIF1	allograft inflammatory factor 1	AIF1	allograft inflammatory factor 1	397271	AIF1	chr7|7	397271	A5D9N3 /// Q9GK83 /// Q9GK84	0051017 // actin filament bundle assembly // inferred from electronic annotation	0001726 // ruffle // inferred from electronic annotation /// 0001891 // phagocytic cup // inferred from electronic annotation /// 0005737 // cytoplasm // inferred from electronic annotation /// 0005884 // actin filament // inferred from electronic annotat	0005509 // calcium ion binding // inferred from electronic annotation /// 0005515 // protein binding // inferred from electronic annotation	3215.26	P	3251.14	P	1715.67	P	491.628	P	610.685	P	486.098	P	451.519	P	250.196	P	306.044	P	AIF1
1938	Ssc.1866.1.S1_at	0.0023306	0.00689	586.51	9.19601	0.829619	486.58	8.92653	2.12571	1034.33	10.0145	1.76353	Sus scrofa		CK466005	gb:CK466005 /DB_XREF=gi:40837282 /DB_XREF=937170 /TID=Ssc.1866.1 /CNT=10 /FEA=EST /TIER=ConsEnd /STK=4 /UG=Ssc.1866 /UG_TITLE=Transcribed locus, highly similar to NP_116265.1 jub, ajuba homolog (Xenopus laevis) (Homo sapiens) /REP_ORG=S. scrofa	AJUBA	protein ajuba-like	---	---	LOC100626166	protein ajuba-like	100626166	AJUBA	---	---	---	---	---	---	706.868	P	579.707	M	603.808	A	394.518	P	581.902	P	497.686	P	1215.4	P	972.957	P	939.425	P	AJUBA
3227	Ssc.6238.2.S1_at	0.0348247	0.0621	339.62	8.40778	1.92592	654.08	9.35332	0.96132	628.78	9.29641	1.85142	Sus scrofa		BI400300	gb:BI400300 /DB_XREF=gi:15179361 /DB_XREF=MI-P-AY1-nqo-h-09-0-UI.s1 /CLONE=MI-P-AY1-nqo-h-09-0-UI /TID=Ssc.6238.2 /CNT=4 /FEA=EST /TIER=ConsEnd /STK=2 /UG=Ssc.6238 /UG_TITLE=Transcribed locus, highly similar to NP_057366.2 adenylate kinase 3 like 1 (Homo	AK3L1	adenylate kinase 3-like 1	AK3L1	adenylate kinase 3-like 1	AK3L1	adenylate kinase 3-like 1	100155691	--	chr1|1	100155691	---	---	---	---	453.82	A	303.03	A	349.333	A	537.236	P	877.669	P	588.57	P	454.382	P	798.469	P	687.878	P	--
2364	Ssc.8267.1.A1_at	0.0053809	0.0131	768.46	9.58583	0.449666	345.55	8.43275	0.81638	282.1	8.14006	0.367098	Sus scrofa		BF702801	gb:BF702801 /DB_XREF=gi:11988209 /DB_XREF=MI-P-H3-aau-g-04-1-UM.s1 /CLONE=MI-P-H3-aau-g-04-1-UM /TID=Ssc.8267.1 /CNT=1 /FEA=EST /TIER=ConsEnd /STK=0 /UG=Ssc.8267 /UG_TITLE=Transcribed locus /REP_ORG=S. scrofa	AK5	adenylate kinase 5	AK5	adenylate kinase 5	AK5	adenylate kinase 5	733697	--	---	733697	Q19QU2	"0006139 // nucleobase, nucleoside, nucleotide and nucleic acid metabolic process // inferred from electronic annotation /// 0046034 // ATP metabolic process // inferred from electronic annotation"	0005737 // cytoplasm // inferred from electronic annotation	"0004017 // adenylate kinase activity // inferred from electronic annotation /// 0005524 // ATP binding // inferred from electronic annotation /// 0016301 // kinase activity // inferred from electronic annotation /// 0016740 // transferase activity // inf	980.837	P	742.764	P	763.913	P	378.183	P	333.643	P	324.312	P	185.859	P	312.846	P	387.627	P	--
184	Ssc.2505.2.S1_at	5.7e-06	0.000164	1026.76	10.0039	2.40208	2466.36	11.2682	1.29123	3184.63	11.6369	3.10163	Sus scrofa		BE013192	gb:BE013192 /DB_XREF=gi:8274149 /DB_XREF=123036 /TID=Ssc.2505.2 /CNT=16 /FEA=EST /TIER=ConsEnd /STK=0 /UG=Ssc.2505 /UG_TITLE=Transcribed locus /REP_ORG=S. scrofa	AKAP11	hypothetical LOC100525481	LOC100525481	hypothetical LOC100525481	AKAP11	hypothetical LOC100525481	---	AKAP11	---	100525481	---	---	---	---	1053.81	P	1180.55	P	1067.03	P	2537.9	P	2502.44	P	2342.77	P	2924	P	3580.06	P	3097.47	P	AKAP11
907	Ssc.7802.1.A1_at	0.0002223	0.00138	6168.03	12.5906	0.489806	3021.14	11.5609	0.965248	2916.15	11.5098	0.472785	Sus scrofa		BQ605118	gb:BQ605118 /DB_XREF=gi:21551844 /DB_XREF=MI-P-CP1-nzd-n-18-0-UI.s1 /CLONE=MI-P-CP1-nzd-n-18-0-UI /TID=Ssc.7802.1 /CNT=6 /FEA=EST /TIER=ConsEnd /STK=5 /UG=Ssc.7802 /UG_TITLE=Transcribed locus /REP_ORG=S. scrofa	AKAP12	A kinase (PRKA) anchor protein 12	AKAP12	A kinase (PRKA) anchor protein 12	---	A kinase (PRKA) anchor protein 12	---	AKAP12	chr1|1	100152595	---	---	---	---	6875.24	P	6790.27	P	6164.34	P	3432.6	P	2533.88	P	3144.1	P	2873.13	P	2993.15	P	2894.98	P	AKAP12
1530	Ssc.17348.1.S1_at	0.0009695	0.00362	11.42	3.51349	5.85989	66.92	6.06437	1.02615	68.67	6.10161	6.01313	Sus scrofa		AY309500.1	gb:AY309500.1 /DB_XREF=gi:32172488 /TID=Ssc.17348.1 /CNT=1 /FEA=mRNA /TIER=ConsEnd /STK=0 /LL=397631 /UG_GENE=AKAP13 /UG=Ssc.17348 /UG_TITLE=A kinase anchor protein 13 isoform-like /DEF=Sus scrofa A kinase anchor protein 13 isoform-like mRNA, partial cds	AKAP13	A kinase (PRKA) anchor protein 13	AKAP13	A kinase (PRKA) anchor protein 13	AKAP13	A kinase (PRKA) anchor protein 13	397631	AKAP13	chr7|7	397631	Q7YS05	0035023 // regulation of Rho protein signal transduction // inferred from electronic annotation	0005622 // intracellular // inferred from electronic annotation	0005089 // Rho guanyl-nucleotide exchange factor activity // inferred from electronic annotation /// 0016301 // kinase activity // inferred from electronic annotation	11.3921	A	8.01405	A	16.0204	A	41.884	P	99.0789	P	71.6149	A	92.8008	P	74.2657	P	47.1679	P	AKAP13
565	Ssc.2105.1.A1_at	6.97e-05	0.000687	13.17	3.71918	12.792	168.47	7.39635	0.642548	108.25	6.75822	8.21944	Sus scrofa		BI404620	gb:BI404620 /DB_XREF=gi:15183833 /DB_XREF=MI-P-NA-aea-e-10-1-UM.s1.ab1 /CLONE=MI-P-NA-aea-e-10-1-UM.ab1 /TID=Ssc.2105.1 /CNT=5 /FEA=EST /TIER=ConsEnd /STK=0 /UG=Ssc.2105 /UG_TITLE=Transcribed locus /REP_ORG=S. scrofa	AKAP5	---	---	---	---	---	---	AKAP5	---	---	---	---	---	---	5.33183	A	20.5961	A	13.5972	A	167.581	P	197.921	P	142.973	P	93.8155	P	90.8763	P	149.352	P	AKAP5
2990	Ssc.29749.1.A1_at	0.0216064	0.0416	670.4	9.38888	2.49262	1671.05	10.7065	0.662667	1107.35	10.1129	1.65178	Sus scrofa		CO942872	gb:CO942872 /DB_XREF=gi:51309631 /DB_XREF=UMC-p2mm4-004-h03 /TID=Ssc.29749.1 /CNT=2 /FEA=EST /TIER=ConsEnd /STK=2 /UG=Ssc.29749 /UG_TITLE=Transcribed locus /REP_ORG=S. scrofa	AKAP7	---	---	---	SSC.67817	---	---	AKAP7	---	---	---	---	---	---	831.248	P	1019.06	P	436.201	A	1727.17	P	1706.87	P	1569.73	P	1230.98	P	983.891	P	1125.54	P	AKAP7
2642	Ssc.22598.1.S1_at	0.0101169	0.022	79.52	6.31325	5.0996	405.52	8.66363	1.13822	461.57	8.85041	5.80445	Sus scrofa		BQ604325	gb:BQ604325 /DB_XREF=gi:21551051 /DB_XREF=MI-P-CP1-nzb-j-16-0-UI.s1 /CLONE=MI-P-CP1-nzb-j-16-0-UI /TID=Ssc.22598.1 /CNT=20 /FEA=EST /TIER=ConsEnd /STK=3 /UG=Ssc.22598 /UG_TITLE=Transcribed locus, highly similar to NP_055186.1 A kinase (PRKA) anchor prote	AKAP8L	A kinase (PRKA) anchor protein 8-like	AKAP8L	A kinase (PRKA) anchor protein 8-like	AKAP8L	A kinase (PRKA) anchor protein 8-like	100518955	AKAP8L	---	100518955	---	---	---	---	220.76	A	66.9053	A	41.7512	A	421.883	P	401.29	P	390.642	P	471.392	P	408.32	P	512.898	P	AKAP8L
3074	Ssc.24980.1.A1_at	0.0252868	0.0473	168.99	7.40079	3.62276	612.21	9.25788	0.886346	542.63	9.08383	3.21102	Sus scrofa		CK465577	gb:CK465577 /DB_XREF=gi:40836854 /DB_XREF=936702 /TID=Ssc.24980.1 /CNT=4 /FEA=EST /TIER=ConsEnd /STK=2 /UG=Ssc.24980 /UG_TITLE=Transcribed locus /REP_ORG=S. scrofa	AKAP9	---	---	---	---	---	---	AKAP9	---	---	---	---	---	---	306.082	A	72.0906	A	268.211	A	593.802	P	633.612	P	604.823	P	585.093	P	482.859	P	567.754	P	AKAP9
280	Ssc.1384.2.S1_at	1.23e-05	0.000237	489.8	8.93605	3.73097	1827.43	10.8356	0.644462	1177.71	10.2018	2.40447	Sus scrofa		AW325594	gb:AW325594 /DB_XREF=gi:6761515 /DB_XREF=17898 /TID=Ssc.1384.2 /CNT=10 /FEA=EST /TIER=ConsEnd /STK=0 /UG=Ssc.1384 /UG_TITLE=Transcribed locus, highly similar to NP_671714.1 A kinase (PRKA) anchor protein (yotiao) 9 (Homo sapiens) /REP_ORG=S. scrofa	AKAP9	A kinase (PRKA) anchor protein (yotiao) 9	AKAP	myocyte A kinase anchor protein	AKAP9	A kinase (PRKA) anchor protein (yotiao) 9	396908	AKAP9	---	396908	Q8HY58	---	---	0016301 // kinase activity // inferred from electronic annotation	489.662	A	572.572	P	513.996	A	2028.67	P	1918.74	P	1554.85	P	1249.31	P	1147.54	P	1143.86	P	AKAP9
772	Ssc.20033.1.A1_at	0.0001462	0.00106	842.18	9.71798	2.64522	2227.75	11.1214	1.01907	2270.23	11.1486	2.69566	Sus scrofa		CK465023	gb:CK465023 /DB_XREF=gi:40836304 /DB_XREF=936091 /TID=Ssc.20033.1 /CNT=16 /FEA=EST /TIER=Stack /STK=8 /UG=Ssc.20033 /UG_TITLE=Transcribed locus /REP_ORG=S. scrofa	AKIRIN1	mighty	LOC100144621	mighty	LOC100144621	mighty	100144621	AKIRIN1	---	100144621	B2CZF6	---	0005634 // nucleus // inferred from electronic annotation	---	1030.91	P	884.571	P	803.302	A	2456.6	P	1939.81	P	2300.91	P	2342.35	P	1997.41	P	2510.66	P	AKIRIN1
1974	Ssc.21140.1.S1_at	0.0024947	0.00724	19.71	4.30086	7.99594	157.6	7.30012	1.42018	223.82	7.8062	11.3557	Sus scrofa		BF077834	gb:BF077834 /DB_XREF=gi:10871664 /DB_XREF=227991 /TID=Ssc.21140.1 /CNT=4 /FEA=EST /TIER=ConsEnd /STK=0 /UG=Ssc.21140 /UG_TITLE=Transcribed locus /REP_ORG=S. scrofa	AKR1D1P1	---	---	---	---	---	---	AKR1D1P1	---	---	---	---	---	---	11.3703	A	56.662	A	14.5841	A	143.696	P	150.995	P	178.929	P	189.046	P	268.356	P	221.878	P	AKR1D1P1
2627	Ssc.17768.1.S1_at	0.0097761	0.0214	564.67	9.14126	0.473586	267.42	8.06296	1.53829	411.37	8.68429	0.728514	Sus scrofa		CD572339	gb:CD572339 /DB_XREF=gi:31663406 /DB_XREF=PBL_1_B10 /CLONE=PBL /TID=Ssc.17768.1 /CNT=12 /FEA=EST /TIER=ConsEnd /STK=0 /UG=Ssc.17768 /UG_TITLE=Transcribed locus, highly similar to NP_115751.1 AKT1 substrate 1 (proline-rich) (Homo sapiens) /REP_ORG=S. scro	AKT1S1	proline-rich AKT1 substrate 1-like	LOC100519715	proline-rich AKT1 substrate 1-like	LOC100519715	proline-rich AKT1 substrate 1-like	100519715	AKT1S1	---	100519715	---	---	---	---	707.963	P	438.409	A	711.4	A	232.747	P	260.205	P	313.176	P	390.368	P	492.081	P	363.828	P	AKT1S1
2532	Ssc.8153.1.A1_at	0.0079833	0.0181	327.53	8.35548	5.18298	1697.58	10.7293	1.17384	1992.69	10.9605	6.08399	Sus scrofa		AJ657927	gb:AJ657927 /DB_XREF=gi:49341996 /DB_XREF=AJ657927 /CLONE=C0005211_J17 /TID=Ssc.8153.1 /CNT=15 /FEA=EST /TIER=Stack /STK=11 /UG=Ssc.8153 /UG_TITLE=Transcribed locus, highly similar to XP_214647.2 similar to Fif (Rattus norvegicus) /REP_ORG=S. scrofa	AKTIP	AKT interacting protein	---	AKT interacting protein	AKTIP	AKT interacting protein	100627614	AKTIP	---	---	---	---	---	---	137.052	A	758.832	P	414.344	A	1610.15	P	1647.98	P	1828.38	P	1952.6	P	2027.39	P	2006.62	P	AKTIP
295	Ssc.13385.2.S1_a_at	1.35e-05	0.000247	785.11	9.61675	4.51115	3541.75	11.7902	0.948446	3359.16	11.7139	4.27859	Sus scrofa		AJ667420	gb:AJ667420 /DB_XREF=gi:49351871 /DB_XREF=AJ667420 /CLONE=C0000039_D21 /TID=Ssc.13385.2 /CNT=3 /FEA=EST /TIER=ConsEnd /STK=0 /UG=Ssc.13385 /UG_TITLE=Transcribed locus /REP_ORG=S. scrofa	ALCAM	activated leukocyte cell adhesion molecule	---	activated leukocyte cell adhesion molecule	ALCAM	activated leukocyte cell adhesion molecule	397269	ALCAM	---	---	---	---	---	---	992.5	P	793.498	P	753.604	A	3513.68	P	3847.32	P	3259.35	P	2951.12	P	3863.45	P	3337.54	P	ALCAM
439	Ssc.16750.1.A1_at	3.86e-05	0.000484	2119.41	11.0494	2.2254	4716.54	12.2035	0.921777	4347.6	12.086	2.05133	Sus scrofa		BI405041	gb:BI405041 /DB_XREF=gi:15184254 /DB_XREF=MI-P-NA-aei-c-09-1-UM.s1.ab1 /CLONE=MI-P-NA-aei-c-09-1-UM.ab1 /TID=Ssc.16750.1 /CNT=6 /FEA=EST /TIER=ConsEnd /STK=5 /UG=Ssc.16750 /UG_TITLE=Transcribed locus /REP_ORG=S. scrofa	ALCAM	activated leukocyte cell adhesion molecule	---	activated leukocyte cell adhesion molecule	ALCAM	activated leukocyte cell adhesion molecule	397269	ALCAM	---	---	---	---	---	---	2235.53	P	2363.77	P	2209.43	P	5140.09	P	4091.16	P	4948.2	P	4240.21	P	4354.25	P	4468.34	P	ALCAM
94	Ssc.17522.1.A1_at	1.5e-06	8.33e-05	1170.07	10.1924	0.28494	333.4	8.38111	0.203629	67.89	6.08513	0.0580222	Sus scrofa		CO993758	gb:CO993758 /DB_XREF=gi:51353032 /DB_XREF=UMC-pd0fol-006-a12 /TID=Ssc.17522.1 /CNT=5 /FEA=EST /TIER=ConsEnd /STK=5 /UG=Ssc.17522 /UG_TITLE=Transcribed locus /REP_ORG=S. scrofa	ALDH1A2	retinal dehydrogenase 2-like	---	---	LOC100737077	retinal dehydrogenase 2-like	100737077	ALDH1A2	---	---	---	---	---	---	1578.09	P	962.043	P	1294	P	359.425	P	313.469	P	326.214	P	68.7832	P	63.5607	P	71.8582	P	ALDH1A2
2176	Ssc.31129.1.A1_at	0.0036164	0.00953	695.07	9.44101	2.10372	1462.23	10.514	0.978964	1431.47	10.4833	2.05946	Sus scrofa		CO992248	gb:CO992248 /DB_XREF=gi:51351522 /DB_XREF=UMC-pd6end1-009-d02 /TID=Ssc.31129.1 /CNT=4 /FEA=EST /TIER=ConsEnd /STK=1 /UG=Ssc.31129 /UG_TITLE=Transcribed locus /REP_ORG=S. scrofa	ALG10	asparagine-linked glycosylation 10, alpha-1,2-glucosyltransferase homolog (S. pombe)	ALG10	asparagine-linked glycosylation 10, alpha-1,2-glucosyltransferase homolog (S. pombe)	ALG10	asparagine-linked glycosylation 10, alpha-1,2-glucosyltransferase homolog (S. pombe)	100525643	--	---	100525643	---	---	---	---	789.326	P	920.621	P	566.716	A	1578	P	1356.16	P	1448.87	P	1326.48	P	1362.05	P	1629.85	P	--
380	Ssc.9489.2.A1_at	2.63e-05	0.000378	481.96	8.91277	3.77517	1819.48	10.8293	1.08586	1975.7	10.9481	4.0993	Sus scrofa		BF710672	gb:BF710672 /DB_XREF=gi:12010197 /DB_XREF=MI-P-AY1-nqt-h-03-0-UI.s1 /CLONE=MI-P-AY1-nqt-h-03-0-UI /TID=Ssc.9489.2 /CNT=1 /FEA=EST /TIER=ConsEnd /STK=1 /UG=Ssc.9489 /UG_TITLE=Transcribed locus, highly similar to NP_060936.1 uncharacterized hematopoietic s	ALG13	asparagine-linked glycosylation 13 homolog (S. cerevisiae)	---	asparagine-linked glycosylation 13 homolog (S. cerevisiae)	ALG13	asparagine-linked glycosylation 13 homolog (S. cerevisiae)	100523348	--	---	---	---	---	---	---	446.876	A	585.945	P	524.323	A	1866.61	P	2058.14	P	1554.92	P	1688.76	P	2156.43	P	2125.97	P	--
1712	Ssc.1897.1.A1_at	0.0014996	0.00501	476.01	8.89485	6.12729	2916.65	11.5101	0.762268	2223.27	11.1185	4.67064	Sus scrofa		CN160243	gb:CN160243 /DB_XREF=gi:46174673 /DB_XREF=949410 /TID=Ssc.1897.1 /CNT=15 /FEA=EST /TIER=Stack /STK=9 /UG=Ssc.1897 /UG_TITLE=Transcribed locus, moderately similar to NP_079086.1 hypothetical protein FLJ23018 (Homo sapiens) /REP_ORG=S. scrofa	ALG13	hypothetical LOC100523529	LOC100523529	hypothetical LOC100523529	ALG13	hypothetical LOC100523529	---	ALG13	---	100523529	---	---	---	---	553.04	A	272.353	M	878.162	A	2730.8	P	3210.66	P	2806.49	P	2067.36	P	2842.09	P	1877.67	P	ALG13
1709	Ssc.4922.1.A1_at	0.0014902	0.00499	828.24	9.69391	0.849512	703.6	9.45861	2.12483	1495.03	10.546	1.80507	Sus scrofa		CO987368	gb:CO987368 /DB_XREF=gi:51346642 /DB_XREF=UMC-pd10en3-015-d06 /TID=Ssc.4922.1 /CNT=7 /FEA=EST /TIER=Stack /STK=6 /UG=Ssc.4922 /UG_TITLE=Transcribed locus, highly similar to NP_000469.2 alkaline phosphatase, liverbonekidney (Homo sapiens) /REP_ORG=S. scro	ALPL	alkaline phosphatase, liver/bone/kidney	ALPL	alkaline phosphatase, liver/bone/kidney	---	alkaline phosphatase, liver/bone/kidney	---	ALPL	---	100170147	Q8HYZ5	0008152 // metabolic process // inferred from electronic annotation	---	0003824 // catalytic activity // inferred from electronic annotation /// 0016791 // phosphatase activity // inferred from electronic annotation	837.631	P	985.464	P	844.115	P	689.51	P	807.117	P	620.727	P	1779.24	P	1254.88	P	1502.48	P	ALPL
2764	Ssc.18280.1.A1_at	0.0131752	0.0274	377.74	8.56125	0.434029	163.95	7.35711	0.809942	132.79	7.053	0.351538	Sus scrofa		CN163699	gb:CN163699 /DB_XREF=gi:46178129 /DB_XREF=953250 /TID=Ssc.18280.1 /CNT=7 /FEA=EST /TIER=ConsEnd /STK=4 /UG=Ssc.18280 /UG_TITLE=Transcribed locus, moderately similar to NP_055139.3 alpha-methylacyl-CoA racemase (Homo sapiens) /REP_ORG=S. scrofa	AMACR	alpha-methylacyl-CoA racemase	AMACR	alpha-methylacyl-CoA racemase	AMACR	alpha-methylacyl-CoA racemase	100512020	--	---	100512020	---	---	---	---	280.913	A	509.681	A	461.685	A	195.944	P	130.777	P	170.556	P	161.69	P	85.9869	P	169.065	P	--
2055	Ssc.6733.1.S1_at	0.0028756	0.00802	621.62	9.27989	2.11805	1316.62	10.3626	0.93058	1225.22	10.2588	1.97101	Sus scrofa		BF704521	gb:BF704521 /DB_XREF=gi:11989929 /DB_XREF=MI-P-H4-aci-c-07-1-UM.s1 /CLONE=MI-P-H4-aci-c-07-1-UM /TID=Ssc.6733.1 /CNT=9 /FEA=EST /TIER=Stack /STK=6 /UG=Ssc.6733 /UG_TITLE=Transcribed locus /REP_ORG=S. scrofa	AMD1	S-adenosylmethionine decarboxylase proenzyme-like	LOC100155925	s-adenosylmethionine decarboxylase proenzyme-like	LOC100155925	S-adenosylmethionine decarboxylase proenzyme-like	100155925	AMD1	chr1|1	100155925	---	---	---	---	738.465	P	710.318	P	561.578	A	1214.48	P	1424.38	P	1308.44	P	1045.9	P	1126.63	P	1566.98	P	AMD1
1071	Ssc.30916.1.A1_at	0.0003301	0.00174	453.23	8.8241	0.675529	306.17	8.25819	0.520495	159.36	7.31615	0.35161	Sus scrofa		CO947301	gb:CO947301 /DB_XREF=gi:51314060 /DB_XREF=UMC-p6mm3-017-h08 /TID=Ssc.30916.1 /CNT=9 /FEA=EST /TIER=ConsEnd /STK=4 /UG=Ssc.30916 /UG_TITLE=Transcribed locus /REP_ORG=S. scrofa	AMIGO2	amphoterin-induced protein 2-like	LOC100152349	amphoterin-induced protein 2-like	---	amphoterin-induced protein 2-like	---	AMIGO2	chr5|5	100152349	---	---	---	---	503.823	P	561.762	P	403.419	P	259.154	P	335.343	P	327.527	P	149.78	P	165.372	P	164.037	P	AMIGO2
2557	Ssc.23851.1.A1_at	0.0084683	0.019	44.32	5.46989	11.7367	520.17	9.02284	1.03303	537.35	9.06972	12.1243	Sus scrofa		CK450632	gb:CK450632 /DB_XREF=gi:40797846 /DB_XREF=903722 /TID=Ssc.23851.1 /CNT=4 /FEA=EST /TIER=ConsEnd /STK=2 /UG=Ssc.23851 /UG_TITLE=Transcribed locus, highly similar to NP_073153.1 anaphase promoting complex subunit 1 (Homo sapiens) /REP_ORG=S. scrofa	ANAPC1	anaphase promoting complex subunit 1	ANAPC1	anaphase promoting complex subunit 1	ANAPC1	anaphase promoting complex subunit 1	100519830	ANAPC1	---	100519830	---	---	---	---	125.691	A	11.6895	A	72.6415	A	632.876	P	504.132	P	437.479	P	506.075	P	616.39	P	499.354	P	ANAPC1
2462	Ssc.2261.1.S1_at	0.006957	0.0162	2309.35	11.1733	0.4235	978.01	9.93371	1.19422	1167.96	10.1898	0.505753	Sus scrofa		CK451706	gb:CK451706 /DB_XREF=gi:40798920 /DB_XREF=907261 /TID=Ssc.2261.1 /CNT=8 /FEA=EST /TIER=ConsEnd /STK=3 /UG=Ssc.2261 /UG_TITLE=Transcribed locus, moderately similar to XP_375520.1 similar to HSPC214 (Homo sapiens) /REP_ORG=S. scrofa	ANAPC11	ribosomal protein L10	---	---	RPL10	ribosomal protein L10	733593	ANAPC11	---	---	---	---	---	---	2403.16	P	3346.01	P	1878.37	P	975.753	P	1125.5	P	844.784	P	1396.56	P	1056.23	P	1084.33	P	ANAPC11
467	Ssc.2221.1.S1_at	4.43e-05	0.000523	5237.23	12.3546	0.624544	3270.88	11.6755	0.753693	2465.24	11.2675	0.470714	Sus scrofa		CO944031	gb:CO944031 /DB_XREF=gi:51310790 /DB_XREF=UMC-p4mm1-002-c01 /TID=Ssc.2221.1 /CNT=14 /FEA=EST /TIER=Stack /STK=6 /UG=Ssc.2221 /UG_TITLE=Transcribed locus, highly similar to NP_056206.1 anaphase promoting complex subunit 13 (Homo sapiens) /REP_ORG=S. scrof	ANAPC13	anaphase promoting complex subunit 13	---	anaphase promoting complex subunit 13	ANAPC13	anaphase promoting complex subunit 13	100415776	ANAPC13	---	---	---	---	---	---	5195.37	P	6091.63	P	5566.44	P	3232.53	P	3380.63	P	3175.78	P	2567.48	P	2246.12	P	2608.16	P	ANAPC13
168	Ssc.10950.1.A1_at	4.4e-06	0.000137	3121.79	11.6082	0.56572	1766.06	10.7863	0.925756	1634.94	10.675	0.523719	Sus scrofa		CF359715	gb:CF359715 /DB_XREF=gi:34156715 /DB_XREF=820983 /TID=Ssc.10950.1 /CNT=6 /FEA=EST /TIER=Stack /STK=6 /UG=Ssc.10950 /UG_TITLE=Transcribed locus, highly similar to NP_775744.1 chromosome 10 open reading frame 104 (Homo sapiens) /REP_ORG=S. scrofa	ANAPC16	anaphase promoting complex subunit 16	ANAPC16	anaphase promoting complex subunit 16	ANAPC16	anaphase promoting complex subunit 16	100155019	--	chr14|14	100155019	---	---	---	---	3358.59	P	3251.35	P	3416.74	P	1628.69	P	1824.67	P	1838.19	P	1650.77	P	1567.14	P	1695.94	P	--
616	Ssc.13587.1.A1_at	8.23e-05	0.000746	948.62	9.88969	2.02617	1922.07	10.9084	1.64417	3160.21	11.6258	3.33138	Sus scrofa		CF792676	gb:CF792676 /DB_XREF=gi:37797237 /DB_XREF=885640 /TID=Ssc.13587.1 /CNT=7 /FEA=EST /TIER=ConsEnd /STK=3 /UG=Ssc.13587 /UG_TITLE=Transcribed locus, moderately similar to NP_001140.2 ankyrin 3, node of Ranvier (ankyrin G) (Homo sapiens) /REP_ORG=S. scrofa	ANK3	ankyrin 3, node of Ranvier (ankyrin G)	LOC100154687	ankyrin 3, node of Ranvier (ankyrin G)	ANK3	ankyrin 3, node of Ranvier (ankyrin G)	100154687	ANK3	---	100154687	---	---	---	---	1025	P	1069.13	P	955.33	P	1932.99	P	2168.01	P	1680.41	P	3046.37	P	3780.57	P	2751.1	P	ANK3
2958	Ssc.17592.1.S1_at	0.0202095	0.0393	441.07	8.78486	1.1989	528.8	9.04658	1.90989	1009.95	9.98007	2.28977	Sus scrofa		BG733236	gb:BG733236 /DB_XREF=gi:14019520 /DB_XREF=346998 /TID=Ssc.17592.1 /CNT=9 /FEA=EST /TIER=ConsEnd /STK=0 /UG=Ssc.17592 /UG_TITLE=Transcribed locus, highly similar to NP_473368.1 ankylosis, progressive homolog (mouse) (Homo sapiens) /REP_ORG=S. scrofa	ANKH	progressive ankylosis protein homolog	LOC100519227	progressive ankylosis protein homolog	---	progressive ankylosis protein homolog	---	ANKH	---	100519227	---	---	---	---	764.537	P	318.835	A	431.704	A	536.233	P	564.169	P	484.748	P	1073.9	P	996.607	P	966.29	P	ANKH
3313	Ssc.26393.1.S1_at	0.0415934	0.0723	410.73	8.68205	3.40523	1398.63	10.4498	1.25351	1753.2	10.7758	4.2685	Sus scrofa		CK453855	gb:CK453855 /DB_XREF=gi:40801069 /DB_XREF=911100 /TID=Ssc.26393.1 /CNT=9 /FEA=EST /TIER=ConsEnd /STK=0 /UG=Ssc.26393 /UG_TITLE=Transcribed locus, highly similar to NP_065741.3 MASK-4E-BP3 alternate reading frame gene (Homo sapiens) /REP_ORG=S. scrofa	ANKHD1	ankyrin repeat and KH domain containing 1	ANKHD1	ankyrin repeat and KH domain containing 1	ANKHD1	ankyrin repeat and KH domain containing 1	100512270	ANKHD1	---	100512270	---	---	---	---	787.723	P	724.486	P	148.893	A	1423.91	P	1307.29	P	1457.65	P	1936.36	P	1886.43	P	1481.02	P	ANKHD1
958	Ssc.12856.1.A1_at	0.0002477	0.00146	669.64	9.38724	2.88182	1929.78	10.9142	0.950227	1833.73	10.8406	2.73838	Sus scrofa		CF792474	gb:CF792474 /DB_XREF=gi:37797035 /DB_XREF=885411 /TID=Ssc.12856.1 /CNT=9 /FEA=EST /TIER=ConsEnd /STK=5 /UG=Ssc.12856 /UG_TITLE=Transcribed locus /REP_ORG=S. scrofa	ANKMY2 /// LOC100514124	ankyrin repeat and MYND domain containing 2 /// ankyrin repeat and MYND domain-containing protein 2-like	LOC100514124	ankyrin repeat and MYND domain-containing protein 2-like	ANKMY2 /// LOC100514124	ankyrin repeat and MYND domain containing 2 /// ankyrin repeat and MYND domain-containing protein 2-like	100514124 /// 100627896	--	---	100514124	---	---	---	---	797.265	M	570.731	A	809.316	A	1758.55	P	2341.22	P	1731.09	P	1732.82	P	2069.28	P	1726.37	P	--
1300	Ssc.21559.1.S1_at	0.0005758	0.00252	905.43	9.82246	4.86803	4407.66	12.1058	0.534438	2355.62	11.2019	2.60166	Sus scrofa		BX665944	gb:BX665944 /DB_XREF=gi:37855782 /DB_XREF=BX665944 /CLONE=scac0027i.n.03 /TID=Ssc.21559.1 /CNT=10 /FEA=EST /TIER=ConsEnd /STK=2 /UG=Ssc.21559 /UG_TITLE=Transcribed locus /REP_ORG=S. scrofa	ANKRD10	ankyrin repeat domain 10	LOC100516334	ankyrin repeat domain 10	ANKRD10	ankyrin repeat domain 10	100154231	--	---	100516334	---	---	---	---	932.146	M	1105.16	P	883.66	A	4084.92	P	3800.89	P	5469.55	P	1657.08	P	3287.08	P	2409.12	P	--
575	Ssc.21096.1.S1_at	7.19e-05	0.000696	912.4	9.83352	0.373663	340.93	8.41333	0.652715	222.53	7.79786	0.243895	Sus scrofa		CF789605	gb:CF789605 /DB_XREF=gi:37794166 /DB_XREF=866893 /TID=Ssc.21096.1 /CNT=44 /FEA=EST /TIER=ConsEnd /STK=1 /UG=Ssc.21096 /UG_TITLE=Transcribed locus /REP_ORG=S. scrofa	ANKRD30BL	hypothetical LOC100522136	LOC100522136	hypothetical LOC100522136	---	hypothetical LOC100522136	---	ANKRD30BL	---	100522136	---	---	---	---	939.648	P	804.967	P	1231.51	P	293.069	P	319.525	P	419.695	P	225.833	P	222.63	A	220.023	P	ANKRD30BL
2401	Ssc.17843.1.A1_at	0.0058032	0.0139	334.04	8.38388	3.42675	1144.67	10.1607	0.830554	950.71	9.89286	2.8461	Sus scrofa		CN161002	gb:CN161002 /DB_XREF=gi:46175432 /DB_XREF=950243 /TID=Ssc.17843.1 /CNT=6 /FEA=EST /TIER=ConsEnd /STK=3 /UG=Ssc.17843 /UG_TITLE=Transcribed locus, moderately similar to NP_115666.1 ankyrin repeat domain 32 (Homo sapiens) /REP_ORG=S. scrofa	ANKRD32	ankyrin repeat domain 32	ANKRD32	ankyrin repeat domain 32	ANKRD32	ankyrin repeat domain 32	100522125	ANKRD32	---	100522125	---	---	---	---	254.854	P	275.921	A	650.059	A	1233.84	P	1116.96	P	1079.29	P	966.184	P	760.473	P	1174.07	P	ANKRD32
1569	Ssc.2847.1.S1_at	0.0010743	0.00391	579.44	9.17852	0.462067	267.74	8.06469	0.776537	207.91	7.69982	0.358812	Sus scrofa		BE031545	gb:BE031545 /DB_XREF=gi:8326554 /DB_XREF=130149 /TID=Ssc.2847.1 /CNT=5 /FEA=EST /TIER=ConsEnd /STK=0 /UG=Ssc.2847 /UG_TITLE=Transcribed locus, moderately similar to NP_689539.1 ankyrin repeat domain 9 (Homo sapiens) /REP_ORG=S. scrofa	ANKRD9	ankyrin repeat domain-containing protein 9-like	LOC100157410	ankyrin repeat domain-containing protein 9-like	LOC100739812	ankyrin repeat domain-containing protein 9-like	100739812	ANKRD9	chr7|7	100157410	---	---	---	---	715.121	A	699.932	P	476.667	A	234.972	P	277.8	A	291.61	P	232.378	A	180.501	P	215.11	P	ANKRD9
1250	Ssc.29369.1.A1_at	0.0004984	0.00227	533.08	9.05821	4.0879	2179.18	11.0896	0.645734	1407.17	10.4586	2.6397	Sus scrofa		CO954468	gb:CO954468 /DB_XREF=gi:51331531 /DB_XREF=UMC-pnatal4-010-c04 /TID=Ssc.29369.1 /CNT=1 /FEA=EST /TIER=ConsEnd /STK=1 /UG=Ssc.29369 /UG_TITLE=Transcribed locus /REP_ORG=S. scrofa	ANP32E	acidic (leucine-rich) nuclear phosphoprotein 32 family, member E	ANP32E	acidic (leucine-rich) nuclear phosphoprotein 32 family, member E	---	acidic (leucine-rich) nuclear phosphoprotein 32 family, member E	---	ANP32E	chr4|4	100153768	---	---	---	---	658.791	P	655.581	P	430.152	A	2320.39	P	2186	P	2023.31	P	1097.82	P	1720.14	P	1481.32	P	ANP32E
1535	Ssc.14559.1.S1_at	0.0009762	0.00363	1680.76	10.7149	2.95309	4963.44	12.2771	0.684306	3396.51	11.7298	2.02082	Sus scrofa		CO944050	gb:CO944050 /DB_XREF=gi:51310809 /DB_XREF=UMC-p4mm1-002-d12 /TID=Ssc.14559.1 /CNT=53 /FEA=mRNA /TIER=Stack /STK=22 /LL=396942 /UG_GENE=ANXA1 /UG=Ssc.14559 /UG_TITLE=Annexin I /REP_ORG=S. scrofa	ANXA1	annexin A1	ANXA1	annexin A1	ANXA1	annexin A1	396942	ANXA1	---	396942	P19619	0007049 // cell cycle // inferred from electronic annotation /// 0007165 // signal transduction // inferred from electronic annotation /// 0018149 // peptide cross-linking // inferred from electronic annotation /// 0030216 // keratinocyte differentiation	0001533 // cornified envelope // inferred from electronic annotation /// 0005634 // nucleus // inferred from electronic annotation /// 0005737 // cytoplasm // inferred from electronic annotation /// 0005886 // plasma membrane // inferred from electronic a	"0004859 // phospholipase inhibitor activity // inferred from electronic annotation /// 0005198 // structural molecule activity // inferred from electronic annotation /// 0005509 // calcium ion binding // inferred from electronic annotation /// 0005515 //	2244.41	P	1805.33	P	1437.07	P	4841.9	P	5403.6	P	4634.95	P	2803	P	3928.6	P	3572.19	P	ANXA1
1372	Ssc.1143.1.S1_a_at	0.0006732	0.00279	1465.05	10.5167	2.9086	4261.24	12.0571	0.966756	4119.58	12.0083	2.8119	Sus scrofa		CO991954	gb:CO991954 /DB_XREF=gi:51351228 /DB_XREF=UMC-pd6end1-004-f06 /TID=Ssc.1143.1 /CNT=17 /FEA=EST /TIER=ConsEnd /STK=2 /UG=Ssc.1143 /UG_TITLE=Transcribed locus, highly similar to NP_001144.1 annexin A4 (Homo sapiens) /REP_ORG=S. scrofa	ANXA4	annexin A4	ANXA4	annexin A4	ANXA4	annexin A4	100312960	ANXA4	---	100312960	D0G0C5 /// P08132	---	0005737 // cytoplasm // inferred from electronic annotation	0005509 // calcium ion binding // inferred from electronic annotation /// 0005544 // calcium-dependent phospholipid binding // inferred from electronic annotation	1811.53	P	1827.99	P	1164.56	P	4096.72	P	4332.64	P	4323.31	P	3548.07	P	4744.06	P	4169.78	P	ANXA4
1780	Ssc.4087.1.A1_at	0.0017412	0.0056	688.95	9.42826	3.7682	2596.1	11.3421	0.968125	2513.35	11.2954	3.64809	Sus scrofa		CK452116	gb:CK452116 /DB_XREF=gi:40799330 /DB_XREF=907711 /TID=Ssc.4087.1 /CNT=13 /FEA=EST /TIER=Stack /STK=7 /UG=Ssc.4087 /UG_TITLE=Transcribed locus /REP_ORG=S. scrofa	AP1AR	---	---	---	---	---	---	AP1AR	---	---	---	---	---	---	752.931	P	1085.56	P	490.655	A	2764.74	P	2499.43	P	2511.11	P	2445.02	P	2054.85	P	3172.42	P	AP1AR
3336	Ssc.11932.1.A1_at	0.0435652	0.0752	270.12	8.07746	0.431919	116.67	6.86629	1.20914	141.07	7.14027	0.522249	Sus scrofa		BI186053	gb:BI186053 /DB_XREF=gi:14660462 /DB_XREF=UNL-P-FN-bh-b-12-0-UNL.s2 /CLONE=UNL-P-FN-bh-b-12-0-UNL /TID=Ssc.11932.1 /CNT=2 /FEA=EST /TIER=ConsEnd /STK=0 /UG=Ssc.11932 /UG_TITLE=Transcribed locus, moderately similar to NP_115882.1 adaptor-related protein c	AP1M1	adaptor-related protein complex 1, mu 1 subunit	---	adaptor-related protein complex 1, mu 1 subunit	AP1M1	adaptor-related protein complex 1, mu 1 subunit	100511918	--	---	---	---	---	---	---	167.821	A	358.493	A	401.754	A	90.8134	P	145.171	P	119.463	P	116.702	P	131.639	P	183.46	P	--
601	Ssc.16545.1.S1_at	7.84e-05	0.000727	751.54	9.55371	0.20281	152.42	7.25191	1.08319	165.1	7.3672	0.219682	Sus scrofa		BQ601864	gb:BQ601864 /DB_XREF=gi:21548590 /DB_XREF=MI-P-HO-afz-c-04-1-UM.s1 /CLONE=MI-P-HO-afz-c-04-1-UM /TID=Ssc.16545.1 /CNT=40 /FEA=EST /TIER=ConsEnd /STK=1 /UG=Ssc.16545 /UG_TITLE=Transcribed locus, highly similar to NP_001274.1 adaptor-related protein comple	AP1S1	AP-1 complex subunit sigma-1A-like	---	---	LOC100624239	AP-1 complex subunit sigma-1A-like	100624239	AP1S1	---	---	Q29216	0006810 // transport // inferred from electronic annotation /// 0006886 // intracellular protein transport // inferred from electronic annotation /// 0015031 // protein transport // inferred from electronic annotation /// 0016192 // vesicle-mediated trans	0030117 // membrane coat // inferred from electronic annotation /// 0030130 // clathrin coat of trans-Golgi network vesicle // inferred from electronic annotation /// 0030131 // clathrin adaptor complex // inferred from electronic annotation	0005515 // protein binding // inferred from electronic annotation /// 0008565 // protein transporter activity // inferred from electronic annotation	809.669	M	627.504	P	1024.61	M	154.025	A	128.275	A	177.724	P	198.333	A	166.264	P	137.011	A	AP1S1
2198	Ssc.16721.1.S1_at	0.0038144	0.00995	1398.65	10.4498	0.426604	596.67	9.22079	1.72829	1031.22	10.0101	0.737297	Sus scrofa		CN159743	gb:CN159743 /DB_XREF=gi:46174173 /DB_XREF=948838 /TID=Ssc.16721.1 /CNT=68 /FEA=EST /TIER=Stack /STK=16 /UG=Ssc.16721 /UG_TITLE=Transcribed locus, highly similar to NP_004059.2 adaptor-related protein complex 2, mu 1 subunit (Homo sapiens) /REP_ORG=S. scr	AP2M1	adaptor-related protein complex 2, mu 1 subunit	---	adaptor-related protein complex 2, mu 1 subunit	AP2M1	adaptor-related protein complex 2, mu 1 subunit	100626761	AP2M1	---	---	Q29245	0006810 // transport // inferred from electronic annotation /// 0006886 // intracellular protein transport // inferred from electronic annotation /// 0016192 // vesicle-mediated transport // inferred from electronic annotation	0030131 // clathrin adaptor complex // inferred from electronic annotation /// 0030132 // clathrin coat of coated pit // inferred from electronic annotation	0005515 // protein binding // inferred from electronic annotation	1788.94	P	1575.95	P	1190.18	P	597.759	P	625.631	P	563.331	P	886.377	P	1310.24	P	947.954	P	AP2M1
2031	Ssc.12296.1.S1_at	0.0027745	0.00782	46.34	5.53419	2.39016	110.76	6.79129	1.92904	213.66	7.73917	4.6107	Sus scrofa		BI402534	gb:BI402534 /DB_XREF=gi:15181595 /DB_XREF=MI-P-CP0-nvy-f-04-0-UI.s1 /CLONE=MI-P-CP0-nvy-f-04-0-UI /TID=Ssc.12296.1 /CNT=24 /FEA=EST /TIER=Stack /STK=6 /UG=Ssc.12296 /UG_TITLE=Transcribed locus, highly similar to XP_234908.2 similar to mBLVR (Rattus norve	AP3D1	adaptor-related protein complex 3, delta 1 subunit	AP3D1	adaptor-related protein complex 3, delta 1 subunit	AP3D1	adaptor-related protein complex 3, delta 1 subunit	100049700	AP3D1	---	100049700	A5A768	0006886 // intracellular protein transport // inferred from electronic annotation /// 0015031 // protein transport // inferred from electronic annotation /// 0016192 // vesicle-mediated transport // inferred from electronic annotation	0005794 // Golgi apparatus // inferred from electronic annotation /// 0030117 // membrane coat // inferred from electronic annotation	0005488 // binding // inferred from electronic annotation /// 0005515 // protein binding // inferred from electronic annotation /// 0008565 // protein transporter activity // inferred from electronic annotation	39.0547	A	88.675	A	35.2426	A	118.316	P	109.01	P	104.49	P	221.423	P	194.497	P	227.365	P	AP3D1
266	Ssc.9843.1.A1_at	1.14e-05	0.000231	1179.67	10.2042	2.16438	2553.26	11.3181	0.926357	2365.23	11.2078	2.00499	Sus scrofa		BF710229	gb:BF710229 /DB_XREF=gi:12009706 /DB_XREF=MI-P-AY1-nqc-h-08-0-UI.s1 /CLONE=MI-P-AY1-nqc-h-08-0-UI /TID=Ssc.9843.1 /CNT=9 /FEA=EST /TIER=ConsEnd /STK=0 /UG=Ssc.9843 /UG_TITLE=Transcribed locus /REP_ORG=S. scrofa	AP3M1	adaptor-related protein complex 3, mu 1 subunit	AP3M1	adaptor-related protein complex 3, mu 1 subunit	AP3M1	adaptor-related protein complex 3, mu 1 subunit	100155017	--	chr14|14	100155017	---	---	---	---	1156.58	P	1248.5	P	1394.24	P	2474.07	P	2525.22	P	2642.21	P	2504.55	P	2475.76	P	2142.31	P	--
585	Ssc.2592.1.A1_at	7.45e-05	0.000709	485.05	8.92199	2.00794	973.95	9.9277	0.954279	929.42	9.86019	1.91613	Sus scrofa		CK456276	gb:CK456276 /DB_XREF=gi:40803490 /DB_XREF=916938 /TID=Ssc.2592.1 /CNT=9 /FEA=EST /TIER=ConsEnd /STK=2 /UG=Ssc.2592 /UG_TITLE=Transcribed locus, highly similar to NP_000029.1 adenomatosis polyposis coli (Homo sapiens) /REP_ORG=S. scrofa	APC	adenomatous polyposis coli protein-like	---	---	LOC100628215	adenomatous polyposis coli protein-like	100628215	APC	---	---	---	---	---	---	456.042	A	556.423	P	551.532	A	1069.3	P	888.347	P	964.537	P	921.28	P	954.114	P	916.937	P	APC
408	Ssc.18353.1.S1_at	3.18e-05	0.000428	628.91	9.29671	1.80258	1133.66	10.1468	2.57049	2914.06	11.5088	4.63351	Sus scrofa		CN160605	gb:CN160605 /DB_XREF=gi:46175035 /DB_XREF=949799 /TID=Ssc.18353.1 /CNT=40 /FEA=EST /TIER=Stack /STK=8 /UG=Ssc.18353 /UG_TITLE=Transcribed locus, moderately similar to NP_694545.1 adenomatosis polyposis coli down-regulated 1 (Homo sapiens) /REP_ORG=S. scr	APCDD1	---	---	---	---	---	---	APCDD1	---	---	---	---	---	---	629.978	M	607.986	P	796.473	A	1224.54	P	1308.32	P	901.891	P	2902.82	P	3161.93	P	2706.58	P	APCDD1
677	Ssc.18353.1.S2_at	0.0001033	0.000855	1244.33	10.2812	1.80775	2249.44	11.1354	1.72061	3870.4	11.9183	3.11043	Sus scrofa		CN163728	gb:CN163728 /DB_XREF=gi:46178158 /DB_XREF=953283 /TID=Ssc.18353.1 /CNT=40 /FEA=EST /TIER=Stack /STK=7 /UG=Ssc.18353 /UG_TITLE=Transcribed locus, moderately similar to NP_694545.1 adenomatosis polyposis coli down-regulated 1 (Homo sapiens) /REP_ORG=S. scr	APCDD1	---	---	---	---	---	---	APCDD1	---	---	---	---	---	---	1467.56	P	1029.35	P	1564.11	P	2120.22	P	2287.45	P	2327.47	P	3692.09	P	4114.97	P	3831.14	P	APCDD1
553	Ssc.26092.1.A1_at	6.74e-05	0.000678	2821.52	11.4623	0.326172	920.3	9.84596	1.10421	1016.2	9.98897	0.36016	Sus scrofa		CO955523	gb:CO955523 /DB_XREF=gi:51332586 /DB_XREF=UMC-pputal1-003-f02 /TID=Ssc.26092.1 /CNT=8 /FEA=EST /TIER=ConsEnd /STK=2 /UG=Ssc.26092 /UG_TITLE=Transcribed locus /REP_ORG=S. scrofa	APH1A	anterior pharynx defective 1 homolog A (C. elegans)	APH1A	anterior pharynx defective 1 homolog A (C. elegans)	APH1A	anterior pharynx defective 1 homolog A (C. elegans)	100154978	APH1A	chr4|4	100154978	---	---	---	---	2917.98	P	3567.77	P	2646.01	P	803.634	P	942.772	P	1020.27	P	1065.16	P	956.511	P	1034.02	P	APH1A
1081	Ssc.19751.1.S1_at	0.0003347	0.00175	3995.52	11.9642	0.31705	1266.78	10.307	1.03857	1315.64	10.3615	0.329279	Sus scrofa		CN166363	gb:CN166363 /DB_XREF=gi:46180793 /DB_XREF=997629 /TID=Ssc.19751.1 /CNT=21 /FEA=EST /TIER=ConsEnd /STK=5 /UG=Ssc.19751 /UG_TITLE=Transcribed locus, highly similar to NP_057041.1 likely ortholog of mouse monocyte macrophage 19 (Homo sapiens) /REP_ORG=S. sc	APIP	probable methylthioribulose-1-phosphate dehydratase-like	LOC100525733	probable methylthioribulose-1-phosphate dehydratase-like	LOC100525733	probable methylthioribulose-1-phosphate dehydratase-like	100525733	APIP	---	100525733	---	---	---	---	3926.42	P	5631.17	P	3537.91	P	1417.2	P	1167.86	P	1218.1	P	1338.91	P	1171.84	P	1457.11	P	APIP
2099	Ssc.21823.1.S1_at	0.0031315	0.00855	615.08	9.26463	1.87559	1153.64	10.172	1.31821	1520.74	10.5706	2.47243	Sus scrofa		CK458744	gb:CK458744 /DB_XREF=gi:40830025 /DB_XREF=923150 /TID=Ssc.21823.1 /CNT=8 /FEA=EST /TIER=ConsEnd /STK=3 /UG=Ssc.21823 /UG_TITLE=Transcribed locus, moderately similar to NP_954988.1 cortistatin (Homo sapiens) /REP_ORG=S. scrofa	APITD1	apoptosis-inducing, TAF9-like domain 1	LOC100522376	centromere protein S-like	APITD1	apoptosis-inducing, TAF9-like domain 1	100522376	APITD1	---	100522376	---	---	---	---	789.771	P	741.82	P	487.104	A	1160.41	P	1120.45	P	1171.13	P	1667.72	P	1654.24	P	1279.81	P	APITD1
2070	Ssc.3436.1.A1_at	0.0029844	0.00826	1213.86	10.2454	0.516995	627.56	9.29361	0.78606	493.3	8.94632	0.40639	Sus scrofa		BE233435	gb:BE233435 /DB_XREF=gi:9018153 /DB_XREF=139616 /TID=Ssc.3436.1 /CNT=2 /FEA=EST /TIER=ConsEnd /STK=0 /UG=Ssc.3436 /UG_TITLE=Transcribed locus /REP_ORG=S. scrofa	APLN	---	---	---	---	---	---	APLN	---	---	---	---	---	---	1381.04	P	1472.43	P	1078.66	P	763.69	P	585.894	P	547.816	P	594.914	P	503.045	P	402.702	P	APLN
106	Ssc.807.1.S1_at	1.8e-06	8.74e-05	7761.2	12.9221	0.466153	3617.91	11.8209	0.71007	2568.97	11.327	0.331002	Sus scrofa		NM_214398.1	gb:NM_214398.1 /DB_XREF=gi:47523849 /GEN=APOA1 /TID=Ssc.807.1 /CNT=206 /FEA=FLmRNA /TIER=FL+Stack /STK=36 /LL=397691 /UG=Ssc.807 /DEF=Sus scrofa similar to apolipoprotein A-I (APOA1), mRNA. /PROD=similar to apolipoprotein A-I /FL=gb:NM_214398.1 /REP_ORG=	APOA1	apolipoprotein A-I	APOA1	apolipoprotein A-I	APOA1	apolipoprotein A-I	397691	APOA1	chr9p12-p11|9	397691	P18648 /// Q29248	0001932 // regulation of protein phosphorylation // inferred from electronic annotation /// 0001935 // endothelial cell proliferation // inferred from electronic annotation /// 0002740 // negative regulation of cytokine secretion involved in immune respon	0005576 // extracellular region // inferred from electronic annotation /// 0005615 // extracellular space // inferred from electronic annotation /// 0030139 // endocytic vesicle // inferred from electronic annotation /// 0031410 // cytoplasmic vesicle //	0001540 // beta-amyloid binding // inferred from electronic annotation /// 0005319 // lipid transporter activity // inferred from electronic annotation /// 0005515 // protein binding // inferred from electronic annotation /// 0005543 // phospholipid bindi	8160.46	P	8624.34	P	8146.44	P	3469.22	P	3479.11	P	3891.06	P	2760.87	P	2425.55	P	2541.66	P	APOA1
1004	Ssc.5364.1.S1_at	0.000275	0.00155	504.27	8.97805	0.348662	175.82	7.45796	1.20077	211.12	7.72192	0.418665	Sus scrofa		CO956725	gb:CO956725 /DB_XREF=gi:51333788 /DB_XREF=UMC-pputal6-006-g06 /TID=Ssc.5364.1 /CNT=6 /FEA=EST /TIER=ConsEnd /STK=3 /UG=Ssc.5364 /UG_TITLE=Transcribed locus /REP_ORG=S. scrofa	APOD	apolipoprotein D	APOD	apolipoprotein D	---	apolipoprotein D	---	--	chr13|13	100157318	---	---	---	---	570.92	A	500.8	A	549.995	A	138.741	P	200.157	P	194.095	P	204.917	P	249.035	P	185.106	P	--
1400	Ssc.23221.1.S1_at	0.0007313	0.00298	406.96	8.66874	1.85163	753.54	9.55754	1.09555	825.54	9.68919	2.02855	Sus scrofa		AY583018.1	gb:AY583018.1 /DB_XREF=gi:51095265 /GEN=ApoN /TID=Ssc.23221.1 /CNT=15 /FEA=FLmRNA /TIER=FL+Stack /STK=7 /LL=445462 /UG=Ssc.23221 /DEF=Sus scrofa ovarian and testicular apolipoprotein N (ApoN) mRNA, complete cds. /PROD=ovarian and testicular apolipoprotei	APON	ovarian and testicular apolipoprotein N	ApoN	ovarian and testicular apolipoprotein N	APON	ovarian and testicular apolipoprotein N	445462	--	---	445462	Q68RU1	---	---	---	381.547	A	533.662	A	405.927	A	765.793	P	804.47	P	688.812	P	847.016	P	812.547	P	820.682	P	--
1641	Ssc.31047.1.A1_s_at	0.001312	0.00457	1542.51	10.5911	0.523057	806.82	9.6561	0.834969	673.67	9.3959	0.436736	Sus scrofa		BI400629	gb:BI400629 /DB_XREF=gi:15179690 /DB_XREF=MI-P-AY1-nqf-f-10-0-UI.s1 /CLONE=MI-P-AY1-nqf-f-10-0-UI /TID=Ssc.31047.1 /CNT=2 /FEA=EST /TIER=ConsEnd /STK=2 /UG=Ssc.31047 /UG_TITLE=Transcribed locus /REP_ORG=S. scrofa	APOO	apolipoprotein O-like	LOC100525438	apolipoprotein O-like	LOC100525438	apolipoprotein O-like	100525438	APOO	---	100525438	---	---	---	---	1369.89	P	1916.3	P	1714.58	P	939.454	P	686.585	P	807.525	P	606.589	P	652.469	P	775.492	P	APOO
441	Ssc.6095.1.A1_at	3.91e-05	0.000488	13.67	3.77294	9.92319	135.65	7.08375	1.00435	136.24	7.09001	9.96635	Sus scrofa		BX672990	gb:BX672990 /DB_XREF=gi:37986158 /DB_XREF=BX672990 /CLONE=scac0037i.a.07 /TID=Ssc.6095.1 /CNT=9 /FEA=EST /TIER=ConsEnd /STK=1 /UG=Ssc.6095 /UG_TITLE=Transcribed locus /REP_ORG=S. scrofa	APPBP2	amyloid beta precursor protein (cytoplasmic tail) binding protein 2	---	amyloid beta precursor protein (cytoplasmic tail) binding protein 2	APPBP2	amyloid beta precursor protein (cytoplasmic tail) binding protein 2	100525889	APPBP2	---	---	---	---	---	---	5.89035	A	20.2559	A	15.4647	A	137.595	P	114.966	P	156.48	P	157.794	P	110.136	P	146.083	P	APPBP2
1042	Ssc.14302.1.A1_at	0.0003044	0.00165	685.31	9.42061	2.07378	1421.18	10.4729	0.887938	1261.92	10.3014	1.84139	Sus scrofa		CF365362	gb:CF365362 /DB_XREF=gi:34167866 /DB_XREF=835983 /TID=Ssc.14302.1 /CNT=8 /FEA=EST /TIER=Stack /STK=7 /UG=Ssc.14302 /UG_TITLE=Transcribed locus /REP_ORG=S. scrofa	APPL1	---	---	---	---	---	---	APPL1	---	---	---	---	---	---	720.9	P	760.506	P	719.944	A	1632.04	P	1191.94	P	1463.4	P	1348.78	P	1226.3	P	1219.7	P	APPL1
1260	Ssc.11881.1.A1_a_at	0.0005097	0.0023	322.78	8.33441	0.469701	151.61	7.24422	0.78636	119.22	6.89748	0.369354	Sus scrofa		CO946338	gb:CO946338 /DB_XREF=gi:51313097 /DB_XREF=UMC-p6mm3-004-h01 /TID=Ssc.11881.1 /CNT=2 /FEA=EST /TIER=ConsEnd /STK=1 /UG=Ssc.11881 /UG_TITLE=Transcribed locus, highly similar to NP_036228.1 adaptor protein containing pH domain, PTB domain and leucine zipper	APPL1	adaptor protein, phosphotyrosine interaction, PH domain and leucine zipper containing 1	APPL1	adaptor protein, phosphotyrosine interaction, PH domain and leucine zipper containing 1	APPL1	adaptor protein, phosphotyrosine interaction, PH domain and leucine zipper containing 1	100188978	APPL1	---	100188978	B5LX40	---	---	---	345.968	P	267.133	A	446.262	A	131.316	P	158.294	P	166.254	P	127.993	P	115.65	P	114.93	P	APPL1
1861	Ssc.22406.1.A1_at	0.0020573	0.00633	1419.95	10.4716	0.525533	746.23	9.54348	0.721011	538.04	9.07157	0.378915	Sus scrofa		CF792401	gb:CF792401 /DB_XREF=gi:37796962 /DB_XREF=885330 /TID=Ssc.22406.1 /CNT=2 /FEA=EST /TIER=ConsEnd /STK=2 /UG=Ssc.22406 /UG_TITLE=Transcribed locus /REP_ORG=S. scrofa	AQP1	aquaporin 1 (Colton blood group)	LOC100511970	hypothetical LOC100511970	AQP1	aquaporin 1 (Colton blood group)	407773	--	---	100511970	---	---	---	---	1410.87	P	1942.98	P	1280.8	M	821.705	P	746.455	P	671.886	P	503.853	P	670.946	P	462.534	P	--
3200	Ssc.10894.1.A1_at	0.0326009	0.0587	90.36	6.49761	0.581009	52.5	5.71425	24.5722	1290.04	10.3332	14.2767	Sus scrofa		BF702827	gb:BF702827 /DB_XREF=gi:11988235 /DB_XREF=MI-P-H2-abh-b-03-1-UM.s1 /CLONE=MI-P-H2-abh-b-03-1-UM /TID=Ssc.10894.1 /CNT=1 /FEA=EST /TIER=ConsEnd /STK=0 /UG=Ssc.10894 /UG_TITLE=Transcribed locus /REP_ORG=S. scrofa	AQP4	aquaporin 4	---	aquaporin 4	AQP4	aquaporin 4	100126277	--	---	---	---	---	---	---	244.046	A	9.2797	A	370.725	A	66.5901	P	28.3125	A	76.1098	M	1463.62	P	1162.23	P	1267.02	P	--
570	Ssc.13622.1.S1_at	7.1e-05	0.000694	23.26	4.53978	2.1896	50.93	5.67044	23.367	1190.08	10.2168	51.1642	Sus scrofa		BQ602928	gb:BQ602928 /DB_XREF=gi:21549654 /DB_XREF=MI-P-NA-aes-b-08-1-UM.s1 /CLONE=MI-P-NA-aes-b-08-1-UM /TID=Ssc.13622.1 /CNT=3 /FEA=EST /TIER=ConsEnd /STK=1 /UG=Ssc.13622 /UG_TITLE=Transcribed locus /REP_ORG=S. scrofa	AQP4	aquaporin 4	---	aquaporin 4	AQP4	aquaporin 4	100126277	AQP4	---	---	---	---	---	---	11.1883	A	28.1548	A	48.9646	A	59.8934	P	52.6606	P	41.5389	A	1233.7	P	1075.73	P	1275.03	P	AQP4
3273	Ssc.2370.1.S1_a_at	0.0383828	0.0675	367.96	8.52341	0.388004	142.77	7.15755	1.67682	239.4	7.90328	0.650614	Sus scrofa		D88385.1	gb:D88385.1 /DB_XREF=gi:2443339 /TID=Ssc.2370.1 /CNT=1 /FEA=FLmRNA /TIER=FL /STK=1 /LL=397601 /UG_GENE=ARAF1 /UG=Ssc.2370 /DEF=Sus scrofa mRNA for A-Raf-1, complete cds. /PROD=A-Raf-1 /FL=gb:D88385.1 /REP_ORG=S. scrofa	ARAF	v-raf murine sarcoma 3611 viral oncogene homolog	ARAF	v-raf murine sarcoma 3611 viral oncogene homolog	ARAF	v-raf murine sarcoma 3611 viral oncogene homolog	397601	ARAF	chrXp13|X	397601	O19004	0006468 // protein phosphorylation // inferred from electronic annotation /// 0007165 // signal transduction // inferred from electronic annotation	0005739 // mitochondrion // inferred from electronic annotation	0000166 // nucleotide binding // inferred from electronic annotation /// 0004672 // protein kinase activity // inferred from electronic annotation /// 0004674 // protein serine/threonine kinase activity // inferred from electronic annotation /// 0005057 /	639.856	P	221.096	A	431.895	A	153.953	P	168.403	P	111.316	A	268.279	P	232.127	P	221.179	P	ARAF
3403	Ssc.19024.1.A1_at	0.0491274	0.0832	42.47	5.40837	2.7377	116.27	6.86134	1.04601	121.62	6.92624	2.86367	Sus scrofa		CF368040	gb:CF368040 /DB_XREF=gi:34173171 /DB_XREF=852633 /TID=Ssc.19024.1 /CNT=3 /FEA=EST /TIER=ConsEnd /STK=1 /UG=Ssc.19024 /UG_TITLE=Transcribed locus /REP_ORG=S. scrofa	ARAP2	ArfGAP with RhoGAP domain, ankyrin repeat and PH domain 2	---	ArfGAP with RhoGAP domain, ankyrin repeat and PH domain 2	ARAP2	ArfGAP with RhoGAP domain, ankyrin repeat and PH domain 2	100521564	--	---	---	---	---	---	---	80.1271	A	21.9726	A	53.3545	A	102.5	P	104.131	P	146.058	P	93.8307	A	102.297	P	188.145	P	--
940	Ssc.6330.1.A1_at	0.0002389	0.00143	728.32	9.50843	0.469478	341.93	8.41756	0.644898	220.51	7.7847	0.302765	Sus scrofa		BX920325	gb:BX920325 /DB_XREF=gi:41137173 /DB_XREF=BX920325 /CLONE=scan0005d.l.09 /TID=Ssc.6330.1 /CNT=4 /FEA=EST /TIER=ConsEnd /STK=1 /UG=Ssc.6330 /UG_TITLE=Transcribed locus, moderately similar to NP_071926.4 ARF-GAP, RHO-GAP, ankyrin repeat and plekstrin homol	ARAP3	ArfGAP with RhoGAP domain, ankyrin repeat and PH domain 3	ARAP3	ArfGAP with RhoGAP domain, ankyrin repeat and PH domain 3	ARAP3	ArfGAP with RhoGAP domain, ankyrin repeat and PH domain 3	100511744	--	---	100511744	---	---	---	---	601.97	P	767.42	P	1025.6	P	324.419	P	342.364	P	356.962	P	232.588	P	240.661	P	192.292	P	--
1873	Ssc.17301.1.A1_at	0.0021124	0.00646	1419.87	10.4715	2.22399	3157.78	11.6247	0.844562	2666.94	11.381	1.8783	Sus scrofa		CN160256	gb:CN160256 /DB_XREF=gi:46174686 /DB_XREF=949423 /TID=Ssc.17301.1 /CNT=9 /FEA=EST /TIER=Stack /STK=7 /UG=Ssc.17301 /UG_TITLE=Transcribed locus /REP_ORG=S. scrofa	ARF6	---	---	---	---	---	---	ARF6	---	---	---	---	---	---	1239.61	P	1531.23	P	1849.46	P	3140.14	P	3064.09	P	3245.58	P	2078.47	P	2930.25	P	3126.74	P	ARF6
1955	Ssc.16893.1.S1_at	0.0024018	0.00704	879.39	9.78036	2.96565	2607.96	11.3487	0.719436	1876.26	10.8736	2.13359	Sus scrofa		AJ657404	gb:AJ657404 /DB_XREF=gi:49341436 /DB_XREF=AJ657404 /CLONE=C0005196_F22 /TID=Ssc.16893.1 /CNT=12 /FEA=EST /TIER=Stack /STK=6 /UG=Ssc.16893 /UG_TITLE=Transcribed locus /REP_ORG=S. scrofa	ARFIP1	ADP-ribosylation factor interacting protein 1	---	ADP-ribosylation factor interacting protein 1	ARFIP1	ADP-ribosylation factor interacting protein 1	100518024	ARFIP1	---	---	---	---	---	---	751.955	P	791.533	P	1401.22	P	2635.2	P	2447.31	P	2727.7	P	1561.31	P	2363	P	1797.32	P	ARFIP1
2360	Ssc.25257.1.S1_at	0.0053408	0.013	39.3	5.29646	8.80178	345.91	8.43425	1.14475	395.98	8.62928	10.0758	Sus scrofa		CN160118	gb:CN160118 /DB_XREF=gi:46174548 /DB_XREF=949272 /TID=Ssc.25257.1 /CNT=7 /FEA=EST /TIER=ConsEnd /STK=1 /UG=Ssc.25257 /UG_TITLE=Transcribed locus, highly similar to NP_060481.1 hypothetical protein FLJ10154 (Homo sapiens) /REP_ORG=S. scrofa	ARGLU1	arginine and glutamate rich 1	ARGLU1	arginine and glutamate rich 1	ARGLU1	arginine and glutamate rich 1	100152796	ARGLU1	chr11|11	100152796	---	---	---	---	111.355	A	15.0788	A	44.3437	A	332.979	P	297.916	M	413.801	P	418.666	P	469.604	P	317.055	P	ARGLU1
609	Ssc.4013.1.A1_at	7.99e-05	0.000732	1815.8	10.8264	3.61913	6571.61	12.682	1.06939	7027.62	12.7788	3.87026	Sus scrofa		CO939334	gb:CO939334 /DB_XREF=gi:51306093 /DB_XREF=UMC-pd20fet-013-c12 /TID=Ssc.4013.1 /CNT=24 /FEA=EST /TIER=Stack /STK=11 /UG=Ssc.4013 /UG_TITLE=Transcribed locus, highly similar to XP_214402.2 similar to hypothetical protein FLJ10154 (Rattus norvegicus) /REP_O	ARGLU1	arginine and glutamate rich 1	ARGLU1	arginine and glutamate rich 1	ARGLU1	arginine and glutamate rich 1	100152796	ARGLU1	chr11|11	100152796	---	---	---	---	2296.24	P	2160.01	P	1480.32	P	6037.84	P	6738.41	P	6917.88	P	6884.03	P	7239.92	P	6991.1	P	ARGLU1
3295	Ssc.8987.1.A1_at	0.0402737	0.0704	797.36	9.63909	0.468007	373.17	8.54369	1.379	514.6	9.00731	0.64538	Sus scrofa		CK459249	gb:CK459249 /DB_XREF=gi:40830530 /DB_XREF=923733 /TID=Ssc.8987.1 /CNT=11 /FEA=EST /TIER=Stack /STK=7 /UG=Ssc.8987 /UG_TITLE=Transcribed locus /REP_ORG=S. scrofa	ARHGAP1	Rho GTPase activating protein 1	---	Rho GTPase activating protein 1	ARHGAP1	Rho GTPase activating protein 1	100515942	ARHGAP1	---	---	---	---	---	---	983.498	P	1152.61	P	548.44	A	469.592	P	338.59	P	324.119	P	532.788	P	539.622	P	475.831	P	ARHGAP1
1707	Ssc.28468.1.A1_at	0.001489	0.00499	1034.13	10.0142	0.52358	541.45	9.08068	0.547364	296.37	8.21126	0.286589	Sus scrofa		CN032634	gb:CN032634 /DB_XREF=gi:48727170 /DB_XREF=UMC-pgvo4-012-g05 /TID=Ssc.28468.1 /CNT=2 /FEA=EST /TIER=ConsEnd /STK=2 /UG=Ssc.28468 /UG_TITLE=Transcribed locus, highly similar to NP_004806.2 PTPL1-associated RhoGAP 1 (Homo sapiens) /REP_ORG=S. scrofa	ARHGAP29	rho GTPase-activating protein 29-like	LOC100152734	rho GTPase-activating protein 29-like	---	rho GTPase-activating protein 29-like	---	ARHGAP29	chr4|4	100152734	---	---	---	---	837.187	P	959.407	P	1688.58	P	549.193	P	547.811	P	523.27	P	240.697	P	313.491	P	346.325	P	ARHGAP29
1756	Ssc.29815.1.A1_at	0.0016587	0.0054	431.5	8.75322	0.505423	218.09	7.76878	0.671237	146.39	7.19367	0.339258	Sus scrofa		CO946563	gb:CO946563 /DB_XREF=gi:51313322 /DB_XREF=UMC-p6mm3-007-h10 /TID=Ssc.29815.1 /CNT=2 /FEA=EST /TIER=ConsEnd /STK=2 /UG=Ssc.29815 /UG_TITLE=Transcribed locus /REP_ORG=S. scrofa	ARHGAP31	Rho GTPase activating protein 31	---	Rho GTPase activating protein 31	ARHGAP31	Rho GTPase activating protein 31	100511412	--	---	---	---	---	---	---	324.724	A	471.399	M	643.681	A	193.104	P	225.614	P	236.127	P	134.3	P	142.428	P	164.636	P	--
1837	Ssc.31195.1.S1_at	0.001972	0.00614	372.37	8.54059	3.96756	1477.4	10.5288	0.815676	1205.08	10.2349	3.23624	Sus scrofa		CO942965	gb:CO942965 /DB_XREF=gi:51309724 /DB_XREF=UMC-p2mm4-006-d11 /TID=Ssc.31195.1 /CNT=5 /FEA=EST /TIER=ConsEnd /STK=1 /UG=Ssc.31195 /UG_TITLE=Transcribed locus /REP_ORG=S. scrofa	ARHGAP5	rho GTPase-activating protein 5-like	LOC100521202	hypothetical LOC100521202	LOC100520849	rho GTPase-activating protein 5-like	100520849	ARHGAP5	---	100521202	---	---	---	---	270.455	P	572.805	P	408.728	A	1712.71	P	1408.57	P	1325.66	P	874.081	P	1462.06	P	1374.76	P	ARHGAP5
1555	Ssc.1230.1.A1_at	0.0010359	0.0038	626.67	9.29156	0.545215	341.67	8.41646	0.469517	160.42	7.32571	0.255988	Sus scrofa		AJ458065	gb:AJ458065 /DB_XREF=gi:34832653 /DB_XREF=AJ458065 /CLONE=c11d07 /TID=Ssc.1230.1 /CNT=11 /FEA=EST /TIER=ConsEnd /STK=0 /UG=Ssc.1230 /UG_TITLE=Transcribed locus, highly similar to NP_001166.1 Rho GDP dissociation inhibitor (GDI) beta (Homo sapiens) /REP_O	ARHGDIB	Rho GDP dissociation inhibitor (GDI) beta	LOC100155466	D4-GDP-dissociation inhibitor	ARHGDIB	Rho GDP dissociation inhibitor (GDI) beta	100155466	--	chr5|5	100155466	Q29180	---	0005737 // cytoplasm // inferred from electronic annotation	0005094 // Rho GDP-dissociation inhibitor activity // inferred from electronic annotation	894.013	P	649.325	P	519.91	A	336.05	P	427.674	P	275.235	P	169.939	M	137.86	P	176.918	P	--
2179	Ssc.15624.1.S1_at	0.0036329	0.00956	1092.93	10.094	0.387491	423.5	8.72622	1.24704	528.12	9.04472	0.483215	Sus scrofa		BI344524	gb:BI344524 /DB_XREF=gi:15037822 /DB_XREF=373030 /TID=Ssc.15624.1 /CNT=6 /FEA=EST /TIER=ConsEnd /STK=0 /UG=Ssc.15624 /UG_TITLE=Transcribed locus, highly similar to NP_082303.1 DNA segment, Chr 10, ERATO Doi 610, expressed (Mus musculus) /REP_ORG=S. scrof	ARHGEF25	rho guanine nucleotide exchange factor 25-like	LOC100517091 /// LOC100517400 /// LOC100522075	guanine nucleotide exchange factor GEFT-like /// guanine nucleotide exchange factor GEFT-like /// guanine nucleotide exchange factor GEFT-like	LOC100517400	rho guanine nucleotide exchange factor 25-like	100517400	ARHGEF25	---	100517091 /// 100517400 /// 100522075	---	---	---	---	1198.52	P	1326.18	P	1007.3	P	384.362	P	502.321	P	390.142	P	727.865	P	487.906	P	416.401	P	ARHGEF25
1886	Ssc.4632.1.A1_at	0.0021693	0.00658	615.06	9.26458	0.478587	294.36	8.20144	1.75938	517.89	9.0165	0.842015	Sus scrofa		BF712332	gb:BF712332 /DB_XREF=gi:12011807 /DB_XREF=MI-P-A3-ade-h-08-1-UM.s1 /CLONE=MI-P-A3-ade-h-08-1-UM /TID=Ssc.4632.1 /CNT=5 /FEA=EST /TIER=ConsEnd /STK=0 /UG=Ssc.4632 /UG_TITLE=Transcribed locus /REP_ORG=S. scrofa	ARHGEF3	Rho guanine nucleotide exchange factor (GEF) 3	---	Rho guanine nucleotide exchange factor (GEF) 3	ARHGEF3	Rho guanine nucleotide exchange factor (GEF) 3	100627663	ARHGEF3	---	---	---	---	---	---	780.622	P	542.611	M	673.673	A	312.613	P	299.909	P	269.803	P	522.072	P	439.957	P	607.111	P	ARHGEF3
2648	Ssc.9208.1.A1_at	0.0102929	0.0223	30.82	4.94579	13.0691	402.79	8.65388	0.902877	363.67	8.50649	11.7998	Sus scrofa		CN158743	gb:CN158743 /DB_XREF=gi:46173173 /DB_XREF=947554 /TID=Ssc.9208.1 /CNT=4 /FEA=EST /TIER=ConsEnd /STK=3 /UG=Ssc.9208 /UG_TITLE=Transcribed locus, moderately similar to NP_060134.1 ankyrin repeat domain 10 (Homo sapiens) /REP_ORG=S. scrofa	ARHGEF7	Rho guanine nucleotide exchange factor (GEF) 7	ARHGEF7	Rho guanine nucleotide exchange factor (GEF) 7	---	Rho guanine nucleotide exchange factor (GEF) 7	---	--	chr11|11	100154231	---	---	---	---	138.004	A	21.6862	A	11.9983	A	435.041	P	449.079	P	331.732	P	370.286	P	286.891	P	454.526	P	--
1166	Ssc.27166.1.S1_at	0.0004135	0.00201	143.91	7.16902	6.74387	970.51	9.9226	1.11635	1083.43	10.0814	7.52852	Sus scrofa		CN153818	gb:CN153818 /DB_XREF=gi:46168248 /DB_XREF=940974 /TID=Ssc.27166.1 /CNT=7 /FEA=EST /TIER=ConsEnd /STK=1 /UG=Ssc.27166 /UG_TITLE=Transcribed locus, highly similar to NP_059989.1 AT rich interactive domain 1B (SWI1-like) (Homo sapiens) /REP_ORG=S. scrofa	ARID1B	AT rich interactive domain 1B (SWI1-like)	ARID1B	AT rich interactive domain 1B (SWI1-like)	ARID1B	AT rich interactive domain 1B (SWI1-like)	100152904	ARID1B	chr1|1	100152904	---	---	---	---	120.297	A	262.695	A	115.673	A	1012.82	P	968.62	P	924.075	P	1434.15	P	826.239	P	1077.46	P	ARID1B
981	Ssc.16856.1.A1_at	0.0002615	0.0015	796.32	9.6372	2.4341	1938.32	10.9206	0.94034	1822.68	10.8318	2.28888	Sus scrofa		AW436231	gb:AW436231 /DB_XREF=gi:6971537 /DB_XREF=75728 /TID=Ssc.16856.1 /CNT=6 /FEA=EST /TIER=ConsEnd /STK=0 /UG=Ssc.16856 /UG_TITLE=Transcribed locus /REP_ORG=S. scrofa	ARID2	AT rich interactive domain 2 (ARID, RFX-like)	LOC100524990	AT rich interactive domain 2 (ARID, RFX-like)	ARID2	AT rich interactive domain 2 (ARID, RFX-like)	100625757	ARID2	---	100524990	---	---	---	---	845.238	P	986.493	P	742.709	A	1803.85	P	2114.02	P	1893.94	P	1622.6	P	2083.66	P	1798.01	P	ARID2
3374	Ssc.26580.1.S1_at	0.0469047	0.0801	497.11	8.95742	2.34568	1166.06	10.1874	0.787292	918.03	9.8424	1.84673	Sus scrofa		CN156652	gb:CN156652 /DB_XREF=gi:46171082 /DB_XREF=944064 /TID=Ssc.26580.1 /CNT=4 /FEA=EST /TIER=ConsEnd /STK=1 /UG=Ssc.26580 /UG_TITLE=Transcribed locus /REP_ORG=S. scrofa	ARID2	AT rich interactive domain 2 (ARID, RFX-like)	LOC100524990	AT rich interactive domain 2 (ARID, RFX-like)	ARID2	AT rich interactive domain 2 (ARID, RFX-like)	100625757	ARID2	---	100524990	---	---	---	---	402.409	A	822.826	A	454.999	A	1016.79	P	1170.71	P	1320.93	P	647.495	P	852.845	P	1406.59	P	ARID2
2124	Ssc.26387.1.S1_at	0.0033071	0.00892	512.46	9.0013	0.356399	182.64	7.51286	1.92844	352.21	8.46029	0.687293	Sus scrofa		CF792836	gb:CF792836 /DB_XREF=gi:37797397 /DB_XREF=885818 /TID=Ssc.26387.1 /CNT=20 /FEA=EST /TIER=ConsEnd /STK=1 /UG=Ssc.26387 /UG_TITLE=Transcribed locus, moderately similar to NP_005215.1 AT rich interactive domain 3A (BRIGHT- like) (Homo sapiens) /REP_ORG=S. s	ARID3A	AT rich interactive domain 3A (BRIGHT-like)	---	AT rich interactive domain 3A (BRIGHT-like)	ARID3A	AT rich interactive domain 3A (BRIGHT-like)	100622803	ARID3A	---	---	---	---	---	---	552.656	A	742.633	A	402.132	A	158.029	P	176.947	P	216.084	P	354.087	P	381.434	P	324.757	P	ARID3A
513	Ssc.27281.1.A1_at	5.33e-05	0.000576	10.7	3.41954	13.9748	149.53	7.22429	0.934528	139.74	7.1266	13.0598	Sus scrofa		CN153807	gb:CN153807 /DB_XREF=gi:46168237 /DB_XREF=940958 /TID=Ssc.27281.1 /CNT=6 /FEA=EST /TIER=ConsEnd /STK=0 /UG=Ssc.27281 /UG_TITLE=Transcribed locus, highly similar to NP_002883.2 AT rich interactive domain 4A (RBP1-like) (Homo sapiens) /REP_ORG=S. scrofa	ARID4A	AT rich interactive domain 4A (RBP1-like)	ARID4A	AT rich interactive domain 4A (RBP1-like)	ARID4A	AT rich interactive domain 4A (RBP1-like)	100153197	ARID4A	chr1|1	100153197	---	---	---	---	8.13305	A	3.35001	A	15.0253	A	195.738	P	143.296	P	118.219	P	108.859	P	221.727	P	113.506	P	ARID4A
417	Ssc.15128.3.S1_a_at	3.33e-05	0.000439	27.65	4.78921	11.3953	315.08	8.29957	0.911673	287.25	8.16616	10.3888	Sus scrofa		CK458108	gb:CK458108 /DB_XREF=gi:40829389 /DB_XREF=922463 /TID=Ssc.15128.3 /CNT=2 /FEA=EST /TIER=ConsEnd /STK=0 /UG=Ssc.15128 /UG_TITLE=Transcribed locus, highly similar to NP_112739.2 AT rich interactive domain 4B (RBP1- like) (Homo sapiens) /REP_ORG=S. scrofa	ARID4B	AT rich interactive domain 4B (RBP1-like)	ARID4B	AT rich interactive domain 4B (RBP1-like)	ARID4B	AT rich interactive domain 4B (RBP1-like)	100152399	ARID4B	chr14|14	100154794	---	---	---	---	29.0098	A	22.1422	A	40.3792	A	351.823	P	379.676	P	232.227	P	349.661	P	230.415	P	295.325	P	ARID4B
442	Ssc.2575.2.S1_at	3.93e-05	0.000489	669.08	9.38603	5.56545	3723.73	11.8625	0.846385	3151.71	11.6219	4.71051	Sus scrofa		BI118313	gb:BI118313 /DB_XREF=gi:15412674 /DB_XREF=AR12A3 /TID=Ssc.2575.2 /CNT=8 /FEA=EST /TIER=ConsEnd /STK=0 /UG=Ssc.2575 /UG_TITLE=Transcribed locus /REP_ORG=S. scrofa	ARID4B	AT rich interactive domain 4B (RBP1-like)	ARID4B	AT rich interactive domain 4B (RBP1-like)	ARID4B	AT rich interactive domain 4B (RBP1-like)	100152399	ARID4B	chr14|14	100154794	---	---	---	---	763.108	P	599.403	P	803.066	P	3931.29	P	3724.13	P	3497.62	P	2921.32	P	4260.5	P	2525.2	P	ARID4B
2206	Ssc.19028.1.A1_at	0.0038802	0.0101	980.14	9.93684	2.21882	2174.75	11.0866	1.19904	2607.61	11.3485	2.66045	Sus scrofa		CF368114	gb:CF368114 /DB_XREF=gi:34173318 /DB_XREF=852727 /TID=Ssc.19028.1 /CNT=5 /FEA=EST /TIER=ConsEnd /STK=5 /UG=Ssc.19028 /UG_TITLE=Transcribed locus /REP_ORG=S. scrofa	ARIH1	---	---	---	---	---	---	ARIH1	---	---	---	---	---	---	786.276	P	1268.42	P	1157.85	P	2241.45	P	2080.97	P	2186.91	P	2944.89	P	1859.76	P	3250.13	P	ARIH1
3361	Ssc.15452.1.S1_at	0.0456751	0.0783	33.91	5.08364	7.66352	259.87	8.02165	1.1789	306.36	8.25908	9.0345	Sus scrofa		CK451942	gb:CK451942 /DB_XREF=gi:40799156 /DB_XREF=907519 /TID=Ssc.15452.1 /CNT=18 /FEA=EST /TIER=Stack /STK=7 /UG=Ssc.15452 /UG_TITLE=Transcribed locus, highly similar to NP_006312.1 ariadne homolog 2 (Drosophila) (Homo sapiens) /REP_ORG=S. scrofa	ARIH2	ariadne homolog 2 (Drosophila)	ARIH2	ariadne homolog 2 (Drosophila)	ARIH2	ariadne homolog 2 (Drosophila)	100524765	ARIH2	---	100524765	---	---	---	---	15.3961	A	215.781	A	14.3911	A	237.745	M	314.099	P	233.072	P	291.019	P	386.989	P	256.311	M	ARIH2
2952	Ssc.28935.1.S1_at	0.0199865	0.0389	433.45	8.75972	1.48006	641.53	9.32537	1.30549	837.51	9.70996	1.9322	Sus scrofa		AW785455	gb:AW785455 /DB_XREF=gi:7842231 /DB_XREF=116686 /TID=Ssc.28935.1 /CNT=4 /FEA=EST /TIER=ConsEnd /STK=0 /UG=Ssc.28935 /UG_TITLE=Transcribed locus, moderately similar to NP_659433.2 hypothetical protein DKFZp761H079 (Homo sapiens) /REP_ORG=S. scrofa	ARL13B	---	---	---	---	---	---	ARL13B	---	---	---	---	---	---	396.765	A	623.926	P	403.442	A	620.568	P	756.597	P	557.687	P	819.334	P	991.323	P	726.089	P	ARL13B
2590	Ssc.27149.1.S1_at	0.0091668	0.0203	23.66	4.56438	19.2895	456.39	8.83412	0.724139	330.49	8.36846	13.9683	Sus scrofa		CK464809	gb:CK464809 /DB_XREF=gi:40836090 /DB_XREF=935856 /TID=Ssc.27149.1 /CNT=19 /FEA=EST /TIER=ConsEnd /STK=0 /UG=Ssc.27149 /UG_TITLE=Transcribed locus, highly similar to NP_036229.1 ADP-ribosylation factor-like 5 (Homo sapiens) /REP_ORG=S. scrofa	ARL5A	---	---	---	---	---	---	ARL5A	---	---	---	---	---	---	12.4809	A	130.101	A	7.81477	A	428.588	P	432.374	P	508.762	P	334.248	P	362.864	P	298.782	P	ARL5A
3081	Ssc.11008.1.S1_at	0.0256158	0.0478	2163.18	11.0789	2.48868	5383.47	12.3943	0.700806	3772.77	11.8814	1.74409	Sus scrofa		CO991895	gb:CO991895 /DB_XREF=gi:51351169 /DB_XREF=UMC-pd6end1-003-h01 /TID=Ssc.11008.1 /CNT=24 /FEA=EST /TIER=Stack /STK=11 /UG=Ssc.11008 /UG_TITLE=Transcribed locus /REP_ORG=S. scrofa	ARL5AP4	ARP2 actin-related protein 2 homolog (yeast)	---	ARP2 actin-related protein 2 homolog (yeast)	ACTR2	ARP2 actin-related protein 2 homolog (yeast)	100174962	ARL5AP4	---	---	---	---	---	---	3192.85	P	2472.33	P	1572.58	P	5942.15	P	5100.86	P	5104.98	P	4252.05	P	2628.74	P	4823.18	P	ARL5AP4
3182	Ssc.1223.1.S1_at	0.0314193	0.0568	34.91	5.12557	4.49986	157.09	7.29545	1.34426	211.17	7.72226	6.04898	Sus scrofa		BP166056	gb:BP166056 /DB_XREF=gi:40415529 /DB_XREF=BP166056 /CLONE=THY010057F05 /TID=Ssc.1223.1 /CNT=10 /FEA=EST /TIER=ConsEnd /STK=0 /UG=Ssc.1223 /UG_TITLE=Transcribed locus, highly similar to NP_083116.1 armadillo repeat containing protein (Mus musculus) /REP_O	ARMC1	armadillo repeat containing 1	ARMC1	armadillo repeat containing 1	ARMC1	armadillo repeat containing 1	100156048	ARMC1	chr4|4	100156048	---	---	---	---	119.352	A	25.711	A	17.0029	A	158.832	P	152.444	P	158.793	P	315.336	P	134.265	A	223.286	P	ARMC1
2091	Ssc.15456.1.S1_at	0.003079	0.00844	2292.26	11.1626	0.505314	1158.31	10.1778	0.518117	600.14	9.22916	0.261811	Sus scrofa		CF795764	gb:CF795764 /DB_XREF=gi:37800337 /DB_XREF=891953 /TID=Ssc.15456.1 /CNT=83 /FEA=EST /TIER=ConsEnd /STK=3 /UG=Ssc.15456 /UG_TITLE=Transcribed locus, highly similar to NP_005711.1 actin related protein 23 complex, subunit 1B, 41kDa (Homo sapiens) /REP_ORG=S	ARPC1B	actin related protein 2/3 complex, subunit 1B, 41kDa	ARPC1B	actin related protein 2/3 complex, subunit 1B, 41kDa	ARPC1B	actin related protein 2/3 complex, subunit 1B, 41kDa	100174964	ARPC1B	---	100174964	B5APU6	0030833 // regulation of actin filament polymerization // inferred from electronic annotation	0005856 // cytoskeleton // inferred from electronic annotation	0003779 // actin binding // inferred from electronic annotation	2893.53	P	2208.19	P	2311.8	P	1072.71	P	1464.45	P	981.105	P	379.397	P	721.449	P	792.777	P	ARPC1B
1087	Ssc.1149.1.S1_at	0.0003391	0.00177	4876.27	12.2516	0.44201	2155.36	11.0737	0.975489	2102.53	11.0379	0.431176	Sus scrofa		CK450665	gb:CK450665 /DB_XREF=gi:40797879 /DB_XREF=903756 /TID=Ssc.1149.1 /CNT=41 /FEA=EST /TIER=Stack /STK=15 /UG=Ssc.1149 /UG_TITLE=Transcribed locus, highly similar to NP_005722.1 actin related protein 23 complex, subunit 2, 34kDa (Homo sapiens) /REP_ORG=S. sc	ARPC2	actin related protein 2/3 complex, subunit 2, 34kDa	ARPC2	actin related protein 2/3 complex, subunit 2, 34kDa	ARPC2	actin related protein 2/3 complex, subunit 2, 34kDa	100153175	ARPC2	chr15|15	100153175	B5APU7	0030833 // regulation of actin filament polymerization // inferred from electronic annotation /// 0030838 // positive regulation of actin filament polymerization // inferred from electronic annotation	0005737 // cytoplasm // inferred from electronic annotation /// 0005794 // Golgi apparatus // inferred from electronic annotation /// 0005856 // cytoskeleton // inferred from electronic annotation /// 0005925 // focal adhesion // inferred from electronic	0005515 // protein binding // inferred from electronic annotation	5097.37	P	5872.52	P	4750.21	P	2105.29	P	2316.62	P	2036.06	P	2355.04	P	2292.08	P	1728.62	P	ARPC2
193	Ssc.5181.1.S1_at	6.4e-06	0.000176	5570.87	12.4437	0.515959	2874.34	11.489	0.89424	2570.35	11.3277	0.461391	Sus scrofa		CF175214	gb:CF175214 /DB_XREF=gi:33286990 /DB_XREF=799128 /TID=Ssc.5181.1 /CNT=30 /FEA=EST /TIER=Stack /STK=11 /UG=Ssc.5181 /UG_TITLE=Transcribed locus, highly similar to NP_005710.1 actin related protein 23 complex, subunit 3, 21kDa (Homo sapiens) /REP_ORG=S. sc	ARPC3	actin related protein 2/3 complex, subunit 3, 21kDa	ARPC3	actin related protein 2/3 complex, subunit 3, 21kDa	ARPC3	actin related protein 2/3 complex, subunit 3, 21kDa	100154518	ARPC3	chr14|14	100154518	B5APU8	0030833 // regulation of actin filament polymerization // inferred from electronic annotation	0005856 // cytoskeleton // inferred from electronic annotation /// 0030027 // lamellipodium // inferred from electronic annotation	0005515 // protein binding // inferred from electronic annotation	5903.81	P	5801.23	P	6190.67	P	3049.21	P	2632.04	P	2934.49	P	2748.28	P	2523.95	P	2457.7	P	ARPC3
2558	Ssc.18473.1.A1_at	0.0085042	0.0191	606.74	9.24493	0.488562	296.43	8.21155	1.23395	365.78	8.51483	0.602861	Sus scrofa		CF368421	gb:CF368421 /DB_XREF=gi:34173923 /DB_XREF=853064 /TID=Ssc.18473.1 /CNT=8 /FEA=EST /TIER=ConsEnd /STK=4 /UG=Ssc.18473 /UG_TITLE=Transcribed locus /REP_ORG=S. scrofa	ARRB2	arrestin, beta 2	ARRB2	arrestin, beta 2	ARRB2	arrestin, beta 2	100170767	--	---	100170767	B4YYE1	0007165 // signal transduction // inferred from electronic annotation /// 0007600 // sensory perception // inferred from electronic annotation	---	---	679.835	P	538.466	P	748.293	A	264.64	P	313.04	P	311.823	P	331.839	P	499.676	P	296.3	P	--
2680	Ssc.11033.1.S1_at	0.0109263	0.0234	41.7	5.38198	5.92758	247.18	7.94942	1.06404	263.01	8.03897	6.30719	Sus scrofa		NM_213933.1	gb:NM_213933.1 /DB_XREF=gi:47522623 /GEN=AS-A /TID=Ssc.11033.1 /CNT=17 /FEA=FLmRNA /TIER=FL /STK=4 /LL=396973 /UG=Ssc.11033 /DEF=Sus scrofa arylsulfatase A (AS-A), mRNA. /PROD=arylsulfatase A /FL=gb:AF316108.2 gb:NM_213933.1 /REP_ORG=S. scrofa	ARSA	arylsulfatase A	AS-A	arylsulfatase A	AS-A	arylsulfatase A	396973	ARSA	chr5p15-p11|5	396973	Q8WNR3	0008152 // metabolic process // inferred from electronic annotation	---	0003824 // catalytic activity // inferred from electronic annotation /// 0004098 // cerebroside-sulfatase activity // inferred from electronic annotation /// 0008484 // sulfuric ester hydrolase activity // inferred from electronic annotation /// 0016787 /	38.8639	A	18.2873	A	125.124	A	284.939	P	241.982	P	217.215	P	312.496	P	271.405	P	215.353	P	ARSA
1591	Ssc.15635.1.S1_a_at	0.0011274	0.00405	736.52	9.52458	0.433539	319.31	8.31881	0.759607	242.55	7.92214	0.329319	Sus scrofa		BX925580	gb:BX925580 /DB_XREF=gi:41142428 /DB_XREF=BX925580 /CLONE=scan0023d.m.08 /TID=Ssc.15635.1 /CNT=2 /FEA=EST /TIER=ConsEnd /STK=1 /UG=Ssc.15635 /UG_TITLE=Transcribed locus /REP_ORG=S. scrofa	ARVCF	armadillo repeat gene deleted in velocardiofacial syndrome	LOC100155530	Similar to catechol-O-methyltransferase	ARVCF	armadillo repeat gene deleted in velocardiofacial syndrome	100157919	--	---	100155530	---	---	---	---	643.548	P	997.213	P	763.506	A	376.787	P	246.702	P	347.361	P	221.932	P	277.17	P	232.87	P	--
3171	Ssc.12972.1.S1_at	0.0306382	0.0556	258.89	8.0162	0.416316	107.78	6.75195	0.816756	88.03	6.45992	0.340029	Sus scrofa		BI404399	gb:BI404399 /DB_XREF=gi:15183612 /DB_XREF=MI-P-CP1-nwz-b-06-0-UI.s1 /CLONE=MI-P-CP1-nwz-b-06-0-UI /TID=Ssc.12972.1 /CNT=2 /FEA=EST /TIER=ConsEnd /STK=0 /UG=Ssc.12972 /UG_TITLE=Transcribed locus, moderately similar to NP_808592.1 N-acylsphingosine amidohy	ASAH1	acid ceramidase-like	LOC100512932	acid ceramidase-like	LOC100512932	acid ceramidase-like	100512932	ASAH1	---	100512932	---	---	---	---	211.52	A	262.67	A	383.005	A	76.3052	P	118.008	P	137.879	P	104.081	P	135.909	P	48.4171	P	ASAH1
2418	Ssc.4286.2.S1_at	0.0060926	0.0145	20.3	4.34341	7.57537	153.78	7.26472	0.703733	108.22	6.75782	5.33103	Sus scrofa		BG835512	gb:BG835512 /DB_XREF=gi:14201659 /DB_XREF=354683 /TID=Ssc.4286.2 /CNT=2 /FEA=EST /TIER=ConsEnd /STK=0 /UG=Ssc.4286 /UG_TITLE=Transcribed locus /REP_ORG=S. scrofa	ASAP3	ArfGAP with SH3 domain, ankyrin repeat and PH domain 3	---	ArfGAP with SH3 domain, ankyrin repeat and PH domain 3	ASAP3	ArfGAP with SH3 domain, ankyrin repeat and PH domain 3	100626125	--	---	---	---	---	---	---	11.3227	A	48.44	A	18.6949	A	174.981	P	122.56	P	168.188	P	66.7596	P	121.702	P	156.597	P	--
268	Ssc.9754.1.A1_at	1.18e-05	0.000235	598.05	9.22412	0.242689	145.14	7.1813	1.44047	209.07	7.70784	0.349586	Sus scrofa		BI398809	gb:BI398809 /DB_XREF=gi:15177870 /DB_XREF=MI-P-AY1-npx-h-11-0-UI.s1 /CLONE=MI-P-AY1-npx-h-11-0-UI /TID=Ssc.9754.1 /CNT=1 /FEA=EST /TIER=ConsEnd /STK=0 /UG=Ssc.9754 /UG_TITLE=Transcribed locus /REP_ORG=S. scrofa	ASB6	ankyrin repeat and SOCS box containing 6	ASB6	Ankyrin repeat and SOCS box-containing 6	ASB6	ankyrin repeat and SOCS box containing 6	100101474	--	---	100101474	A5PH53 /// A5PH55 /// A5PH56	---	---	---	579.709	P	586.91	P	770.984	A	158.183	P	129.215	P	148.35	P	233.609	P	203.958	P	192.54	P	--
2155	Ssc.13713.1.A1_at	0.0035261	0.00938	1441.37	10.4932	1.78748	2576.42	11.3312	1.27043	3273.17	11.6765	2.27087	Sus scrofa		BQ603271	gb:BQ603271 /DB_XREF=gi:21549997 /DB_XREF=MI-P-NA-afr-e-04-1-UM.s1 /CLONE=MI-P-NA-afr-e-04-1-UM /TID=Ssc.13713.1 /CNT=1 /FEA=EST /TIER=ConsEnd /STK=1 /UG=Ssc.13713 /UG_TITLE=Transcribed locus, highly similar to NP_060959.1 ash1 (absent, small, or homeoti	ASH1L	probable histone-lysine N-methyltransferase ASH1L-like /// probable histone-lysine N-methyltransferase ASH1L-like	---	---	LOC100155920 /// LOC100626218	probable histone-lysine N-methyltransferase ASH1L-like /// probable histone-lysine N-methyltransferase ASH1L-like	100155920 /// 100626218	ASH1L	---	---	---	---	---	---	1832.63	P	1518.27	P	1319.84	P	2598.58	P	2316.48	P	2817.6	P	4217.91	P	2835.58	P	2943.52	P	ASH1L
1937	Ssc.25894.1.S1_at	0.0023256	0.00688	552.13	9.10886	2.65546	1466.16	10.5178	0.899772	1319.21	10.3655	2.38931	Sus scrofa		BX924441	gb:BX924441 /DB_XREF=gi:41141289 /DB_XREF=BX924441 /CLONE=scan0015d.m.08 /TID=Ssc.25894.1 /CNT=2 /FEA=EST /TIER=ConsEnd /STK=2 /UG=Ssc.25894 /UG_TITLE=Transcribed locus /REP_ORG=S. scrofa	ASH1L	probable histone-lysine N-methyltransferase ASH1L-like /// probable histone-lysine N-methyltransferase ASH1L-like	---	---	LOC100155920 /// LOC100626218	probable histone-lysine N-methyltransferase ASH1L-like /// probable histone-lysine N-methyltransferase ASH1L-like	100155920 /// 100626218	ASH1L	---	---	---	---	---	---	774.467	P	542.307	A	491.484	A	1427.39	P	1549.83	P	1412.92	P	998.765	P	1591.27	P	1450.21	P	ASH1L
1306	Ssc.6485.2.S1_a_at	0.0005819	0.00253	27.63	4.78816	6.70358	185.22	7.5331	2.17325	402.53	8.65295	14.5686	Sus scrofa		AJ634676.2	gb:AJ634676.2 /DB_XREF=gi:50788085 /GEN=ASIP /TID=Ssc.6485.2 /CNT=1 /FEA=mRNA /TIER=ConsEnd /STK=1 /LL=414439 /UG=Ssc.6485 /DEF=Sus scrofa mRNA for agouti signaling protein (ASIP gene), isoform 1A1A. /PROD=agouti signaling protein /REP_ORG=S. scrofa	ASIP	agouti signaling protein	ASIP	agouti signaling protein	ASIP	agouti signaling protein	414439	--	chr17|17	414439	Q4R1I2 /// Q6ZYM3	0006091 // generation of precursor metabolites and energy // inferred from electronic annotation /// 0008343 // adult feeding behavior // inferred from electronic annotation /// 0009755 // hormone-mediated signaling pathway // inferred from electronic ann	0005576 // extracellular region // inferred from electronic annotation	0005515 // protein binding // inferred from electronic annotation /// 0031779 // melanocortin receptor binding // inferred from electronic annotation /// 0031781 // type 3 melanocortin receptor binding // inferred from electronic annotation /// 0031782 //	53.8222	A	13.7671	A	34.899	A	198.358	P	168.613	P	188.411	P	357.327	P	500.361	P	366.217	P	--
64	Ssc.1716.1.S1_at	8e-07	6.06e-05	5356.28	12.387	3.82034	20462.8	14.3207	0.0459869	941.02	9.87808	0.175685	Sus scrofa		CN165456	gb:CN165456 /DB_XREF=gi:46179886 /DB_XREF=995877 /TID=Ssc.1716.1 /CNT=6 /FEA=EST /TIER=ConsEnd /STK=3 /UG=Ssc.1716 /UG_TITLE=Transcribed locus /REP_ORG=S. scrofa	ASPN	asporin	LOC100511749	asporin	ASPN	asporin	100511749	ASPN	---	100511749	---	---	---	---	7157.4	P	5651.06	P	4659.37	P	19693.5	P	20489.6	P	21058.8	P	883.267	P	924.279	P	1024.7	P	ASPN
2476	Ssc.5459.2.S1_at	0.0071228	0.0165	27.94	4.80426	7.85004	219.33	7.77696	1.34387	294.75	8.20335	10.5494	Sus scrofa		BF192436	gb:BF192436 /DB_XREF=gi:11075805 /DB_XREF=243624 /TID=Ssc.5459.2 /CNT=10 /FEA=EST /TIER=ConsEnd /STK=0 /UG=Ssc.5459 /UG_TITLE=Transcribed locus /REP_ORG=S. scrofa	ASXL1	additional sex combs like 1 (Drosophila)	---	additional sex combs like 1 (Drosophila)	ASXL1	additional sex combs like 1 (Drosophila)	100153847	ASXL1	---	---	---	---	---	---	3.50221	A	81.3258	A	32.8781	A	193.214	P	226.876	P	238.698	P	384.286	P	291.482	P	229.507	P	ASXL1
2705	Ssc.20972.1.S1_at	0.0114266	0.0243	379.73	8.56883	2.44113	926.97	9.85638	0.912877	846.21	9.72487	2.22845	Sus scrofa		CK456345	gb:CK456345 /DB_XREF=gi:40803559 /DB_XREF=917016 /TID=Ssc.20972.1 /CNT=7 /FEA=EST /TIER=ConsEnd /STK=1 /UG=Ssc.20972 /UG_TITLE=Transcribed locus /REP_ORG=S. scrofa	ATAD1	ATPase family, AAA domain containing 1	ATAD1	ATPase family, AAA domain containing 1	ATAD1	ATPase family, AAA domain containing 1	100157471	--	chr14|14	100157471	---	---	---	---	523.932	A	243.352	A	526.678	A	972.965	P	1010.25	P	803.663	P	950.143	P	776.817	P	824.184	P	--
2158	Ssc.17027.1.S1_at	0.0035436	0.00941	453.98	8.82648	0.351667	159.65	7.31877	1.25142	199.79	7.64234	0.440085	Sus scrofa		BI343623	gb:BI343623 /DB_XREF=gi:15036912 /DB_XREF=371846 /TID=Ssc.17027.1 /CNT=9 /FEA=EST /TIER=ConsEnd /STK=0 /UG=Ssc.17027 /UG_TITLE=Transcribed locus, highly similar to XP_216606.2 similar to TOB3 (Rattus norvegicus) /REP_ORG=S. scrofa	ATAD3A	ATPase family AAA domain-containing protein 3-like	LOC100525876	ATPase family AAA domain-containing protein 3-like	LOC100525876	ATPase family AAA domain-containing protein 3-like	100525876	ATAD3A	---	100525876	---	---	---	---	437.378	A	407.353	A	644.033	A	140.701	P	129.365	P	221.722	P	209.874	M	234.612	M	162.597	P	ATAD3A
584	Ssc.4184.1.A1_at	7.42e-05	0.000708	685.22	9.42042	2.08737	1430.31	10.4821	1.49753	2141.93	11.0647	3.1259	Sus scrofa		BF702412	gb:BF702412 /DB_XREF=gi:11987868 /DB_XREF=MI-P-H3-aat-d-10-1-UM.s1 /CLONE=MI-P-H3-aat-d-10-1-UM /TID=Ssc.4184.1 /CNT=7 /FEA=EST /TIER=Stack /STK=6 /UG=Ssc.4184 /UG_TITLE=Transcribed locus /REP_ORG=S. scrofa	ATAT1	alpha tubulin acetyltransferase 1	ATAT1	alpha tubulin acetyltransferase 1	ATAT1	alpha tubulin acetyltransferase 1	100144480	--	chr7|7	100152752	---	---	---	---	820.364	A	658.637	A	730.229	A	1261.48	P	1479.61	P	1554.75	P	2507.17	P	1928.81	P	2040.05	P	--
2604	Ssc.8318.1.A1_at	0.0093909	0.0207	925.37	9.85389	2.93907	2719.73	11.4092	0.890879	2422.95	11.2425	2.61836	Sus scrofa		CK464351	gb:CK464351 /DB_XREF=gi:40835632 /DB_XREF=935339 /TID=Ssc.8318.1 /CNT=12 /FEA=EST /TIER=Stack /STK=9 /UG=Ssc.8318 /UG_TITLE=Transcribed locus /REP_ORG=S. scrofa	ATF2	---	---	---	---	---	---	ATF2	---	---	---	---	---	---	1199.44	P	1426.85	P	567.816	A	2593.37	P	2853.84	P	2695.74	P	2230.57	P	2458.7	P	2603.82	P	ATF2
2641	Ssc.16466.1.A1_at	0.0101117	0.022	317.87	8.31229	0.347626	110.5	6.7879	1.56063	172.45	7.43003	0.542517	Sus scrofa		CK459813	gb:CK459813 /DB_XREF=gi:40831094 /DB_XREF=930033 /TID=Ssc.16466.1 /CNT=7 /FEA=EST /TIER=ConsEnd /STK=5 /UG=Ssc.16466 /UG_TITLE=Transcribed locus /REP_ORG=S. scrofa	ATF3	cyclic AMP-dependent transcription factor ATF-3-like	LOC100524516	cyclic AMP-dependent transcription factor ATF-3-like	LOC100738612	cyclic AMP-dependent transcription factor ATF-3-like	100738612	ATF3	---	100524516	---	---	---	---	371.088	A	268.967	A	394.625	A	67.2242	P	136.525	P	145.805	P	191.056	P	181.604	P	148.387	P	ATF3
1973	Ssc.11624.1.A1_at	0.0024904	0.00723	24.11	4.59156	17.2136	415.02	8.69704	0.943497	391.57	8.61313	16.241	Sus scrofa		CK451079	gb:CK451079 /DB_XREF=gi:40798293 /DB_XREF=904211 /TID=Ssc.11624.1 /CNT=7 /FEA=EST /TIER=ConsEnd /STK=4 /UG=Ssc.11624 /UG_TITLE=Transcribed locus, highly similar to NP_835151.1 ADP-ribosylation factor-like 6 interacting protein 2 (Mus musculus) /REP_ORG=S	ATL2	atlastin-2-like	LOC100521264	atlastin-2-like	LOC100521264	atlastin-2-like	100521264	ATL2	---	100521264	---	---	---	---	10.7983	A	87.0526	A	18.2936	A	410.001	P	390.473	P	442.813	P	401.106	P	316.749	P	474.399	P	ATL2
898	Ssc.2396.1.A1_at	0.0002199	0.00138	934.32	9.86777	2.81068	2626.07	11.3587	1.07265	2816.85	11.4599	3.01487	Sus scrofa		CK465719	gb:CK465719 /DB_XREF=gi:40836996 /DB_XREF=936857 /TID=Ssc.2396.1 /CNT=10 /FEA=EST /TIER=ConsEnd /STK=5 /UG=Ssc.2396 /UG_TITLE=Transcribed locus /REP_ORG=S. scrofa	ATL2	atlastin-2-like	LOC100521264	atlastin-2-like	LOC100521264	atlastin-2-like	100521264	ATL2	---	100521264	---	---	---	---	1047.62	P	810.475	A	1178.06	M	2585.7	P	2693.47	P	2578.84	P	3454.46	P	2273.3	P	2857.27	P	ATL2
1823	Ssc.21876.1.S1_at	0.001902	0.00597	466.56	8.86592	2.24156	1045.82	10.0304	1.04096	1088.66	10.0883	2.33338	Sus scrofa		BX672638	gb:BX672638 /DB_XREF=gi:37985455 /DB_XREF=BX672638 /CLONE=scac0026i.m.13 /TID=Ssc.21876.1 /CNT=6 /FEA=EST /TIER=ConsEnd /STK=5 /UG=Ssc.21876 /UG_TITLE=Transcribed locus /REP_ORG=S. scrofa	ATM	ataxia telangiectasia mutated	ATM	ataxia telangiectasia mutated	ATM	ataxia telangiectasia mutated	100101922	--	---	100101922	A7IYP3 /// A7IYP4 /// A7IYP6 /// A7IYP8 /// A7IYQ0 /// Q6PQD5	"0000077 // DNA damage checkpoint // inferred from electronic annotation /// 0001756 // somitogenesis // inferred from electronic annotation /// 0002331 // pre-B cell allelic exclusion // inferred from electronic annotation /// 0002331 // pre-B cell allel	"0000781 // chromosome, telomeric region // inferred from electronic annotation /// 0005622 // intracellular // inferred from electronic annotation /// 0005634 // nucleus // inferred from electronic annotation /// 0005819 // spindle // inferred from elect	"0000166 // nucleotide binding // inferred from electronic annotation /// 0003677 // DNA binding // inferred from electronic annotation /// 0003735 // structural constituent of ribosome // inferred from electronic annotation /// 0004674 // protein serine/	441.252	A	400.625	A	704.574	A	1074.46	P	974.319	P	1083.62	P	976.564	P	1287.13	P	1030.51	P	--
1502	Ssc.13837.1.S1_at	0.0009034	0.00343	8664.23	13.0809	0.308447	2672.46	11.384	0.665724	1779.12	10.7969	0.205341	Sus scrofa		CF363268	gb:CF363268 /DB_XREF=gi:34163738 /DB_XREF=831115 /TID=Ssc.13837.1 /CNT=25 /FEA=EST /TIER=Stack /STK=15 /UG=Ssc.13837 /UG_TITLE=Transcribed locus, highly similar to NP_005745.1 Ras-GTPase-activating protein SH3-domain-binding protein (Homo sapiens) /REP_O	ATOX1	ras GTPase-activating protein-binding protein 1-like	LOC100513573	ras GTPase-activating protein-binding protein 1-like	---	ras GTPase-activating protein-binding protein 1-like	---	ATOX1	---	100513573	---	---	---	---	12033.2	P	10431.1	P	6354.74	P	2869.94	P	2072.86	P	3181.91	P	1473.38	P	1837.89	P	2087.74	P	ATOX1
895	Ssc.1340.1.A1_at	0.0002183	0.00138	501.33	8.96962	2.73644	1371.86	10.4219	0.926348	1270.82	10.3115	2.5349	Sus scrofa		BF709883	gb:BF709883 /DB_XREF=gi:12009360 /DB_XREF=MI-P-AY1-npy-f-08-0-UI.s1 /CLONE=MI-P-AY1-npy-f-08-0-UI /TID=Ssc.1340.1 /CNT=7 /FEA=EST /TIER=Stack /STK=6 /UG=Ssc.1340 /UG_TITLE=Transcribed locus /REP_ORG=S. scrofa	ATP13A3	ATPase type 13A3 /// probable cation-transporting ATPase 13A3-like	---	ATPase type 13A3 /// probable cation-transporting ATPase 13A3-like	ATP13A3 /// LOC100736901	ATPase type 13A3 /// probable cation-transporting ATPase 13A3-like	100522900 /// 100736901	ATP13A3	---	---	---	---	---	---	641.992	M	494.959	A	486.284	A	1471.65	P	1454.66	P	1196.07	P	1107.44	P	1327.25	P	1401.78	P	ATP13A3
2464	Ssc.22641.2.S1_a_at	0.0069652	0.0162	1581.41	10.627	1.88809	2985.84	11.5439	1.17061	3495.26	11.7712	2.21022	Sus scrofa		X15073.1	gb:X15073.1 /DB_XREF=gi:1920 /TID=Ssc.22641.2 /CNT=3 /FEA=mRNA /TIER=ConsEnd /STK=0 /LL=396875 /UG_GENE=SERCA2 /UG=Ssc.22641 /UG_TITLE=Sarcoplasmicendoplasmic-reticulum Ca(2+) pump gene 2 /DEF=Pig mRNA for endoplasmic-reticulum Ca(2+)-transport ATPase (cl	ATP2A2	ATPase, Ca++ transporting, cardiac muscle, slow twitch 2	ATP2A2	ATPase, Ca++ transporting, cardiac muscle, slow twitch 2	ATP2A2	ATPase, Ca++ transporting, cardiac muscle, slow twitch 2	396875	ATP2A2	chr14|14	396875	P11607 /// Q7JFL7	0002026 // regulation of the force of heart contraction // inferred from electronic annotation /// 0006754 // ATP biosynthetic process // inferred from electronic annotation /// 0006810 // transport // inferred from electronic annotation /// 0006811 // io	0005624 // membrane fraction // inferred from electronic annotation /// 0005783 // endoplasmic reticulum // inferred from electronic annotation /// 0005789 // endoplasmic reticulum membrane // inferred from electronic annotation /// 0005792 // microsome /	"0000166 // nucleotide binding // inferred from electronic annotation /// 0003824 // catalytic activity // inferred from electronic annotation /// 0005388 // calcium-transporting ATPase activity // inferred from electronic annotation /// 0005515 // protei	1899.59	P	2074.09	P	1231.04	P	2991.15	P	3073.49	P	2871.61	P	4118.36	P	2993.64	P	3477.08	P	ATP2A2
1077	Ssc.29181.1.A1_s_at	0.0003329	0.00175	645.91	9.33519	1.85445	1197.81	10.2262	1.1162	1337	10.3848	2.06995	Sus scrofa		CO951424	gb:CO951424 /DB_XREF=gi:51328427 /DB_XREF=UMC-pd12fol-007-f07 /TID=Ssc.29181.1 /CNT=1 /FEA=EST /TIER=ConsEnd /STK=1 /UG=Ssc.29181 /UG_TITLE=Transcribed locus /REP_ORG=S. scrofa	ATP2A2	ATPase, Ca++ transporting, cardiac muscle, slow twitch 2	ATP2A2	ATPase, Ca++ transporting, cardiac muscle, slow twitch 2	ATP2A2	ATPase, Ca++ transporting, cardiac muscle, slow twitch 2	396875	ATP2A2	chr14|14	396875	P11607 /// Q7JFL7	0002026 // regulation of the force of heart contraction // inferred from electronic annotation /// 0006754 // ATP biosynthetic process // inferred from electronic annotation /// 0006810 // transport // inferred from electronic annotation /// 0006811 // io	0005624 // membrane fraction // inferred from electronic annotation /// 0005783 // endoplasmic reticulum // inferred from electronic annotation /// 0005789 // endoplasmic reticulum membrane // inferred from electronic annotation /// 0005792 // microsome /	"0000166 // nucleotide binding // inferred from electronic annotation /// 0003824 // catalytic activity // inferred from electronic annotation /// 0005388 // calcium-transporting ATPase activity // inferred from electronic annotation /// 0005515 // protei	752.152	P	703.872	P	624.221	A	1280.02	P	1078.39	P	1234.73	P	1194.89	P	1403.36	P	1430.85	P	ATP2A2
1714	Ssc.7985.1.S1_at	0.0015087	0.00503	562.95	9.13686	3.06207	1723.79	10.7514	0.665191	1146.65	10.1632	2.03686	Sus scrofa		NM_214352.1	gb:NM_214352.1 /DB_XREF=gi:47523761 /GEN=ATP2B1 /TID=Ssc.7985.1 /CNT=23 /FEA=FLmRNA /TIER=FL /STK=3 /LL=397636 /UG=Ssc.7985 /DEF=Sus scrofa plasma membrane Ca2+ pump (PMCA1b) (ATP2B1), mRNA. /PROD=plasma membrane Ca2+ pump (PMCA1b) /FL=gb:NM_214352.1 /RE	ATP2B1	ATPase, Ca++ transporting, plasma membrane 1 /// plasma membrane calcium-transporting ATPase 1-like	ATP2B1	ATPase, Ca++ transporting, plasma membrane 1	ATP2B1 /// LOC100738700	ATPase, Ca++ transporting, plasma membrane 1 /// plasma membrane calcium-transporting ATPase 1-like	397636 /// 100738700	ATP2B1	---	397636	P23220	0006754 // ATP biosynthetic process // inferred from electronic annotation /// 0006810 // transport // inferred from electronic annotation /// 0006811 // ion transport // inferred from electronic annotation /// 0006812 // cation transport // inferred from	0005886 // plasma membrane // inferred from electronic annotation /// 0016020 // membrane // inferred from electronic annotation /// 0016021 // integral to membrane // inferred from electronic annotation	"0000166 // nucleotide binding // inferred from electronic annotation /// 0003824 // catalytic activity // inferred from electronic annotation /// 0005388 // calcium-transporting ATPase activity // inferred from electronic annotation /// 0005516 // calmod	633.053	A	764.003	P	452.382	A	1794.82	P	1733.62	P	1632.59	P	927.692	P	1262.61	P	1292.18	P	ATP2B1
299	Ssc.17453.1.S1_at	1.38e-05	0.000251	2121.47	11.0508	1.36163	2888.65	11.4962	1.87449	5414.74	12.4027	2.55235	Sus scrofa		CN159161	gb:CN159161 /DB_XREF=gi:46173591 /DB_XREF=948198 /TID=Ssc.17453.1 /CNT=18 /FEA=EST /TIER=Stack /STK=8 /UG=Ssc.17453 /UG_TITLE=Transcribed locus /REP_ORG=S. scrofa	ATP2B4	ATPase, Ca++ transporting, plasma membrane 4	---	ATPase, Ca++ transporting, plasma membrane 4	ATP2B4	ATPase, Ca++ transporting, plasma membrane 4	733701	ATP2B4	---	---	---	---	---	---	2485.93	P	2028.92	P	2321.55	P	2899.24	P	3038.78	P	2713.3	P	5713.07	P	5149.6	P	5417.35	P	ATP2B4
1771	Ssc.16579.1.S1_at	0.0017275	0.00558	11066.5	13.4339	0.591204	6542.58	12.6756	0.634792	4153.18	12.02	0.375292	Sus scrofa		CB469824	gb:CB469824 /DB_XREF=gi:29276209 /DB_XREF=sn12_E06.f /TID=Ssc.16579.1 /CNT=63 /FEA=EST /TIER=Stack /STK=28 /UG=Ssc.16579 /UG_TITLE=Transcribed locus, highly similar to NP_005165.1 ATP synthase, H+ transporting, mitochondrial F1 complex, gamma polypeptide	ATP5C1	---	---	---	---	---	---	ATP5C1	---	---	---	---	---	---	13766.7	P	13210	P	9139.58	P	6059.12	P	5846.09	P	7840.93	P	3865.35	P	4113.27	P	4523.37	P	ATP5C1
35	Ssc.6947.1.S1_at	3e-07	4.16e-05	52756	15.687	0.234069	12348.6	13.5921	0.792237	9782.99	13.2561	0.185438	Sus scrofa		BQ602462	gb:BQ602462 /DB_XREF=gi:21549188 /DB_XREF=MI-P-NA-aem-b-09-1-UM.s1 /CLONE=MI-P-NA-aem-b-09-1-UM /TID=Ssc.6947.1 /CNT=16 /FEA=EST /TIER=Stack /STK=8 /UG=Ssc.6947 /UG_TITLE=Transcribed locus, moderately similar to NP_110400.1 tubulin, beta 1 (Homo sapiens)	ATP5E	ATP synthase, H+ transporting, mitochondrial F1 complex, epsilon subunit	ATP5E	ATP synthase, H+ transporting, mitochondrial F1 complex, epsilon subunit	ATP5E	ATP synthase, H+ transporting, mitochondrial F1 complex, epsilon subunit	100134963	ATP5E	chr4|17	100134963	A5GFX4	0015986 // ATP synthesis coupled proton transport // inferred from electronic annotation	"0000275 // mitochondrial proton-transporting ATP synthase complex, catalytic core F(1) // inferred from electronic annotation /// 0005739 // mitochondrion // inferred from electronic annotation /// 0005743 // mitochondrial inner membrane // inferred from	"0016887 // ATPase activity // inferred from electronic annotation /// 0046933 // hydrogen ion transporting ATP synthase activity, rotational mechanism // inferred from electronic annotation /// 0046961 // proton-transporting ATPase activity, rotational m	53221.8	P	51948	P	65129.8	P	12244.4	P	11570.6	P	13181.1	P	9875.81	P	9118.68	P	10437.8	P	ATP5E
138	Ssc.1219.1.S1_at	2.9e-06	0.00011	11859.8	13.5338	0.471021	5586.23	12.4477	0.794915	4440.58	12.1165	0.374422	Sus scrofa		CK458492	gb:CK458492 /DB_XREF=gi:40829773 /DB_XREF=922873 /TID=Ssc.1219.1 /CNT=35 /FEA=EST /TIER=Stack /STK=12 /UG=Ssc.1219 /UG_TITLE=Transcribed locus, moderately similar to NP_006347.1 ATP synthase, H+ transporting, mitochondrial F0 complex, subunit d (Homo sap	ATP5H	ATP synthase, H+ transporting, mitochondrial Fo complex, subunit d	LOC100512624	ATP synthase, H+ transporting, mitochondrial Fo complex, subunit d	ATP5H	ATP synthase, H+ transporting, mitochondrial Fo complex, subunit d	100512624	LOC138864	---	100512624	---	---	---	---	12523.3	P	12591.3	P	12973.8	P	5660.79	P	5228.94	P	5840.67	P	4814.16	P	4056.18	P	4501.73	P	LOC138864
3198	Ssc.9970.1.A1_at	0.0324942	0.0585	2059.37	11.008	0.501003	1031.75	10.0109	0.653811	674.57	9.39782	0.327561	Sus scrofa		NM_213915.1	gb:NM_213915.1 /DB_XREF=gi:47522653 /GEN=ATP5I /TID=Ssc.9970.1 /CNT=21 /FEA=FLmRNA /TIER=FL+Stack /STK=14 /LL=396950 /UG=Ssc.9970 /DEF=Sus scrofa H+-transporting ATP synthase (ATP5I), mRNA. /PROD=H+-transporting ATP synthase /FL=gb:NM_213915.1 /REP_ORG=S	ATP5I	ATP synthase subunit e, mitochondrial-like	ATP5I	ATP synthase, H+ transporting, mitochondrial Fo complex, subunit E	LOC100620683	ATP synthase subunit e, mitochondrial-like	100620683	ATP5I	---	396950	Q9MYT8	0006754 // ATP biosynthetic process // inferred from electronic annotation /// 0006810 // transport // inferred from electronic annotation /// 0006811 // ion transport // inferred from electronic annotation /// 0015986 // ATP synthesis coupled proton tran	"0000276 // mitochondrial proton-transporting ATP synthase complex, coupling factor F(o) // inferred from electronic annotation /// 0005739 // mitochondrion // inferred from electronic annotation /// 0005743 // mitochondrial inner membrane // inferred fro	0015078 // hydrogen ion transmembrane transporter activity // inferred from electronic annotation	1810.01	P	1752.05	P	3377.51	P	993.335	P	599.522	P	1829.02	M	615.949	P	801.026	P	624.572	P	ATP5I
[truncated: 2,677 more rows]
[truncated: 2 more columns]

## Sheet: diff_GO
go_id	go_name	go_diffgene_count	go_gene_count	pvalue	FDR	enrichment
GO:0010467	gene expression	175	636	9.4578e-79	2.16999e-75	5.36795
GO:0016071	mRNA metabolic process	87	225	1.06305e-52	1.21953e-49	7.54335
GO:0006415	translational termination	56	84	1.63681e-51	9.38871e-49	13.0058
GO:0016070	RNA metabolic process	97	301	2.53641e-50	1.1639e-47	6.28684
GO:0006614	SRP-dependent cotranslational protein targeting to membrane	60	119	6.61677e-45	2.16878e-42	9.8363
[truncated: 287 more rows]

## Sheet: diff_Pathway
path_id	path_name	genesymbol	pvalue	FDR	enrichment
[truncated: 1,175 more rows]
