# Supplementary material for: Transcriptome analysis of coding and long non-coding RNAs highlights the regulatory network of cascade initiation of permanent molars in miniature pigs
Source: BMC Genomics. 2017 Feb 10;18:148. doi: 10.1186/s12864-017-3546-4 (PMC5303240; doi:10.1186/s12864-017-3546-4)
Supplement: Additional file 5: — Data 3. 307 differentially expressed genes from path-net analysis (p <0.01. (XLSX 30 kb) [file 12864_2017_3546_MOESM5_ESM.xlsx]

## Sheet: Sheet1
Additional file 5. 307 differentially expressed genes from path-net analysis（p<0.01）
Path_id	Path_name	Gene symbol	P_value	FDR	Enrichment
4520	Adherens junction	CSNK2B	1.38e-06	3.34e-06	4.27587
4520	Adherens junction	TCF7L2	1.38e-06	3.34e-06	4.27587
4520	Adherens junction	RAC1	1.38e-06	3.34e-06	4.27587
4520	Adherens junction	YES1	1.38e-06	3.34e-06	4.27587
4520	Adherens junction	MAPK3	1.38e-06	3.34e-06	4.27587
4520	Adherens junction	ACTG1	1.38e-06	3.34e-06	4.27587
4520	Adherens junction	EGFR	1.38e-06	3.34e-06	4.27587
4520	Adherens junction	ACTB	1.38e-06	3.34e-06	4.27587
4520	Adherens junction	CDH1	1.38e-06	3.34e-06	4.27587
4520	Adherens junction	IGF1R	1.38e-06	3.34e-06	4.27587
4520	Adherens junction	TGFBR1	1.38e-06	3.34e-06	4.27587
4520	Adherens junction	WASL	1.38e-06	3.34e-06	4.27587
4520	Adherens junction	PTPRM	1.38e-06	3.34e-06	4.27587
4520	Adherens junction	VCL	1.38e-06	3.34e-06	4.27587
4520	Adherens junction	MET	1.38e-06	3.34e-06	4.27587
4520	Adherens junction	TGFBR2	1.38e-06	3.34e-06	4.27587
4210	Apoptosis	TNFRSF1A	0.008099	0.007836	2.52465
4210	Apoptosis	PRKACA	0.008099	0.007836	2.52465
4210	Apoptosis	PRKX	0.008099	0.007836	2.52465
4210	Apoptosis	PIK3CA	0.008099	0.007836	2.52465
4210	Apoptosis	CASP6	0.008099	0.007836	2.52465
4210	Apoptosis	CASP3	0.008099	0.007836	2.52465
4210	Apoptosis	PRKACB	0.008099	0.007836	2.52465
4210	Apoptosis	PPP3CA	0.008099	0.007836	2.52465
4210	Apoptosis	CAPN2	0.008099	0.007836	2.52465
4210	Apoptosis	BIRC2	0.008099	0.007836	2.52465
4210	Apoptosis	PRKAR2B	0.008099	0.007836	2.52465
4360	Axon guidance	ROBO1	1.65e-08	7.52e-08	3.78075
4360	Axon guidance	KRAS	1.65e-08	7.52e-08	3.78075
4360	Axon guidance	GNAI3	1.65e-08	7.52e-08	3.78075
4360	Axon guidance	RAC1	1.65e-08	7.52e-08	3.78075
4360	Axon guidance	SEMA4B	1.65e-08	7.52e-08	3.78075
4360	Axon guidance	GNAI2	1.65e-08	7.52e-08	3.78075
4360	Axon guidance	ROCK2	1.65e-08	7.52e-08	3.78075
4360	Axon guidance	EFNB1	1.65e-08	7.52e-08	3.78075
4360	Axon guidance	EFNB2	1.65e-08	7.52e-08	3.78075
4360	Axon guidance	RGS3	1.65e-08	7.52e-08	3.78075
4360	Axon guidance	CXCL12	1.65e-08	7.52e-08	3.78075
4360	Axon guidance	GNAI1	1.65e-08	7.52e-08	3.78075
4360	Axon guidance	MAPK3	1.65e-08	7.52e-08	3.78075
4360	Axon guidance	SEMA6D	1.65e-08	7.52e-08	3.78075
4360	Axon guidance	PLXNB1	1.65e-08	7.52e-08	3.78075
4360	Axon guidance	RASA1	1.65e-08	7.52e-08	3.78075
4360	Axon guidance	PPP3CA	1.65e-08	7.52e-08	3.78075
4360	Axon guidance	NFATC3	1.65e-08	7.52e-08	3.78075
4360	Axon guidance	PAK3	1.65e-08	7.52e-08	3.78075
4360	Axon guidance	MET	1.65e-08	7.52e-08	3.78075
4360	Axon guidance	EPHA3	1.65e-08	7.52e-08	3.78075
4360	Axon guidance	ROCK1	1.65e-08	7.52e-08	3.78075
4360	Axon guidance	NCK1	1.65e-08	7.52e-08	3.78075
4360	Axon guidance	EPHA4	1.65e-08	7.52e-08	3.78075
4360	Axon guidance	NFAT5	1.65e-08	7.52e-08	3.78075
4662	B cell receptor signaling pathway	NFAT5	0.003677	0.003857	2.78695
4662	B cell receptor signaling pathway	KRAS	0.003677	0.003857	2.78695
4662	B cell receptor signaling pathway	RAC1	0.003677	0.003857	2.78695
4662	B cell receptor signaling pathway	FOS	0.003677	0.003857	2.78695
4662	B cell receptor signaling pathway	MAP2K2	0.003677	0.003857	2.78695
4662	B cell receptor signaling pathway	PIK3CA	0.003677	0.003857	2.78695
4662	B cell receptor signaling pathway	MAPK3	0.003677	0.003857	2.78695
4662	B cell receptor signaling pathway	CD81	0.003677	0.003857	2.78695
4662	B cell receptor signaling pathway	PPP3CA	0.003677	0.003857	2.78695
4662	B cell receptor signaling pathway	JUN	0.003677	0.003857	2.78695
4662	B cell receptor signaling pathway	NFATC3	0.003677	0.003857	2.78695
4020	Calcium signaling pathway	CAMK2A	0.004368	0.004487	2.07075
4020	Calcium signaling pathway	GNAS	0.004368	0.004487	2.07075
4020	Calcium signaling pathway	PRKACA	0.004368	0.004487	2.07075
4020	Calcium signaling pathway	PRKX	0.004368	0.004487	2.07075
4020	Calcium signaling pathway	ATP2B1	0.004368	0.004487	2.07075
4020	Calcium signaling pathway	PRKACB	0.004368	0.004487	2.07075
4020	Calcium signaling pathway	EGFR	0.004368	0.004487	2.07075
4020	Calcium signaling pathway	ATP2B4	0.004368	0.004487	2.07075
4020	Calcium signaling pathway	PTGFR	0.004368	0.004487	2.07075
4020	Calcium signaling pathway	PPP3CA	0.004368	0.004487	2.07075
4020	Calcium signaling pathway	ITPR1	0.004368	0.004487	2.07075
4020	Calcium signaling pathway	TRPC1	0.004368	0.004487	2.07075
4020	Calcium signaling pathway	MYLK	0.004368	0.004487	2.07075
4020	Calcium signaling pathway	VDAC1	0.004368	0.004487	2.07075
4020	Calcium signaling pathway	GNA14	0.004368	0.004487	2.07075
4020	Calcium signaling pathway	TNNC2	0.004368	0.004487	2.07075
4020	Calcium signaling pathway	ERBB3	0.004368	0.004487	2.07075
4020	Calcium signaling pathway	PRKCA	0.004368	0.004487	2.07075
4020	Calcium signaling pathway	ATP2A2	0.004368	0.004487	2.07075
4514	Cell adhesion molecules	ALCAM	9.95e-05	0.000142	2.78695
4514	Cell adhesion molecules	CADM1	9.95e-05	0.000142	2.78695
4514	Cell adhesion molecules	VCAN	9.95e-05	0.000142	2.78695
4514	Cell adhesion molecules	HLA-DMB	9.95e-05	0.000142	2.78695
4514	Cell adhesion molecules	HLA-A	9.95e-05	0.000142	2.78695
4514	Cell adhesion molecules	SDC3	9.95e-05	0.000142	2.78695
4514	Cell adhesion molecules	ITGA6	9.95e-05	0.000142	2.78695
4514	Cell adhesion molecules	CLDN11	9.95e-05	0.000142	2.78695
4514	Cell adhesion molecules	VCAM1	9.95e-05	0.000142	2.78695
4514	Cell adhesion molecules	SDC1	9.95e-05	0.000142	2.78695
4514	Cell adhesion molecules	NRXN3	9.95e-05	0.000142	2.78695
4514	Cell adhesion molecules	CDH1	9.95e-05	0.000142	2.78695
4514	Cell adhesion molecules	NRXN1	9.95e-05	0.000142	2.78695
4514	Cell adhesion molecules	NCAM1	9.95e-05	0.000142	2.78695
4514	Cell adhesion molecules	CDH2	9.95e-05	0.000142	2.78695
4514	Cell adhesion molecules	PTPRM	9.95e-05	0.000142	2.78695
4514	Cell adhesion molecules	GLG1	9.95e-05	0.000142	2.78695
4514	Cell adhesion molecules	CNTNAP2	9.95e-05	0.000142	2.78695
4514	Cell adhesion molecules	ITGAV	9.95e-05	0.000142	2.78695
4110	Cell cycle	E2F3	3.35e-08	1.24e-07	3.77587
4110	Cell cycle	TGFB2	3.35e-08	1.24e-07	3.77587
4110	Cell cycle	CDK6	3.35e-08	1.24e-07	3.77587
4110	Cell cycle	ANAPC1	3.35e-08	1.24e-07	3.77587
4110	Cell cycle	CDK7	3.35e-08	1.24e-07	3.77587
4110	Cell cycle	CDK4	3.35e-08	1.24e-07	3.77587
4110	Cell cycle	SKP2	3.35e-08	1.24e-07	3.77587
4110	Cell cycle	MAD2L1	3.35e-08	1.24e-07	3.77587
4110	Cell cycle	MCM7	3.35e-08	1.24e-07	3.77587
4110	Cell cycle	ORC4	3.35e-08	1.24e-07	3.77587
4110	Cell cycle	CCND3	3.35e-08	1.24e-07	3.77587
4110	Cell cycle	STAG2	3.35e-08	1.24e-07	3.77587
4110	Cell cycle	CUL1	3.35e-08	1.24e-07	3.77587
4110	Cell cycle	ANAPC13	3.35e-08	1.24e-07	3.77587
4110	Cell cycle	ORC6	3.35e-08	1.24e-07	3.77587
4110	Cell cycle	CCNA2	3.35e-08	1.24e-07	3.77587
4110	Cell cycle	RAD21	3.35e-08	1.24e-07	3.77587
4110	Cell cycle	CDC27	3.35e-08	1.24e-07	3.77587
4110	Cell cycle	STAG1	3.35e-08	1.24e-07	3.77587
4110	Cell cycle	TGFB1	3.35e-08	1.24e-07	3.77587
4110	Cell cycle	SMC3	3.35e-08	1.24e-07	3.77587
4110	Cell cycle	ANAPC11	3.35e-08	1.24e-07	3.77587
4110	Cell cycle	GADD45B	3.35e-08	1.24e-07	3.77587
4110	Cell cycle	CDKN1C	3.35e-08	1.24e-07	3.77587
4512	ECM-receptor interaction	ITGA2	2.61e-09	1.47e-08	4.81979
4512	ECM-receptor interaction	COL4A4	2.61e-09	1.47e-08	4.81979
4512	ECM-receptor interaction	FN1	2.61e-09	1.47e-08	4.81979
4512	ECM-receptor interaction	SPP1	2.61e-09	1.47e-08	4.81979
4512	ECM-receptor interaction	COL4A1	2.61e-09	1.47e-08	4.81979
4512	ECM-receptor interaction	COL2A1	2.61e-09	1.47e-08	4.81979
4512	ECM-receptor interaction	COL3A1	2.61e-09	1.47e-08	4.81979
4512	ECM-receptor interaction	SDC3	2.61e-09	1.47e-08	4.81979
4512	ECM-receptor interaction	DAG1	2.61e-09	1.47e-08	4.81979
4512	ECM-receptor interaction	ITGA6	2.61e-09	1.47e-08	4.81979
4512	ECM-receptor interaction	COL1A2	2.61e-09	1.47e-08	4.81979
4512	ECM-receptor interaction	SDC1	2.61e-09	1.47e-08	4.81979
4512	ECM-receptor interaction	COL1A1	2.61e-09	1.47e-08	4.81979
4512	ECM-receptor interaction	HSPG2	2.61e-09	1.47e-08	4.81979
4512	ECM-receptor interaction	ITGB3	2.61e-09	1.47e-08	4.81979
4512	ECM-receptor interaction	THBS1	2.61e-09	1.47e-08	4.81979
4512	ECM-receptor interaction	ITGAV	2.61e-09	1.47e-08	4.81979
4512	ECM-receptor interaction	THBS4	2.61e-09	1.47e-08	4.81979
4512	ECM-receptor interaction	COL5A3	2.61e-09	1.47e-08	4.81979
4512	ECM-receptor interaction	IBSP	2.61e-09	1.47e-08	4.81979
4512	ECM-receptor interaction	COL5A1	2.61e-09	1.47e-08	4.81979
4012	ErbB signaling pathway	MAPK3	6.69e-05	9.96e-05	3.36356
4012	ErbB signaling pathway	STAT5B	6.69e-05	9.96e-05	3.36356
4012	ErbB signaling pathway	ARAF	6.69e-05	9.96e-05	3.36356
4012	ErbB signaling pathway	PIK3CA	6.69e-05	9.96e-05	3.36356
4012	ErbB signaling pathway	ELK1	6.69e-05	9.96e-05	3.36356
4012	ErbB signaling pathway	MAP2K2	6.69e-05	9.96e-05	3.36356
4012	ErbB signaling pathway	EGFR	6.69e-05	9.96e-05	3.36356
4012	ErbB signaling pathway	SHC1	6.69e-05	9.96e-05	3.36356
4012	ErbB signaling pathway	JUN	6.69e-05	9.96e-05	3.36356
4012	ErbB signaling pathway	PAK3	6.69e-05	9.96e-05	3.36356
4012	ErbB signaling pathway	ERBB3	6.69e-05	9.96e-05	3.36356
4012	ErbB signaling pathway	NCK1	6.69e-05	9.96e-05	3.36356
4012	ErbB signaling pathway	PRKCA	6.69e-05	9.96e-05	3.36356
4012	ErbB signaling pathway	KRAS	6.69e-05	9.96e-05	3.36356
4012	ErbB signaling pathway	CAMK2A	6.69e-05	9.96e-05	3.36356
4510	Focal adhesion	COL4A4	7.29e-21	3.49e-19	4.87716
4510	Focal adhesion	MYL9	7.29e-21	3.49e-19	4.87716
4510	Focal adhesion	PPP1CC	7.29e-21	3.49e-19	4.87716
4510	Focal adhesion	MYLPF	7.29e-21	3.49e-19	4.87716
4510	Focal adhesion	FN1	7.29e-21	3.49e-19	4.87716
4510	Focal adhesion	PRKCA	7.29e-21	3.49e-19	4.87716
4510	Focal adhesion	COL4A1	7.29e-21	3.49e-19	4.87716
4510	Focal adhesion	SPP1	7.29e-21	3.49e-19	4.87716
4510	Focal adhesion	COL2A1	7.29e-21	3.49e-19	4.87716
4510	Focal adhesion	RAC1	7.29e-21	3.49e-19	4.87716
4510	Focal adhesion	ELK1	7.29e-21	3.49e-19	4.87716
4510	Focal adhesion	COL3A1	7.29e-21	3.49e-19	4.87716
4510	Focal adhesion	ROCK2	7.29e-21	3.49e-19	4.87716
4510	Focal adhesion	IGF1	7.29e-21	3.49e-19	4.87716
4510	Focal adhesion	PXN	7.29e-21	3.49e-19	4.87716
4510	Focal adhesion	PPP1R12A	7.29e-21	3.49e-19	4.87716
4510	Focal adhesion	PDGFD	7.29e-21	3.49e-19	4.87716
4510	Focal adhesion	PIK3CA	7.29e-21	3.49e-19	4.87716
4510	Focal adhesion	ITGA6	7.29e-21	3.49e-19	4.87716
4510	Focal adhesion	MAPK3	7.29e-21	3.49e-19	4.87716
4510	Focal adhesion	ACTG1	7.29e-21	3.49e-19	4.87716
4510	Focal adhesion	COL1A2	7.29e-21	3.49e-19	4.87716
4510	Focal adhesion	EGFR	7.29e-21	3.49e-19	4.87716
4510	Focal adhesion	COL1A1	7.29e-21	3.49e-19	4.87716
4510	Focal adhesion	FLNB	7.29e-21	3.49e-19	4.87716
4510	Focal adhesion	SHC1	7.29e-21	3.49e-19	4.87716
4510	Focal adhesion	ACTB	7.29e-21	3.49e-19	4.87716
4510	Focal adhesion	RAP1B	7.29e-21	3.49e-19	4.87716
4510	Focal adhesion	VEGFC	7.29e-21	3.49e-19	4.87716
4510	Focal adhesion	MYLK	7.29e-21	3.49e-19	4.87716
4510	Focal adhesion	ARHGAP5	7.29e-21	3.49e-19	4.87716
4510	Focal adhesion	ITGB3	7.29e-21	3.49e-19	4.87716
4510	Focal adhesion	IGF1R	7.29e-21	3.49e-19	4.87716
4510	Focal adhesion	CAPN2	7.29e-21	3.49e-19	4.87716
4510	Focal adhesion	PTEN	7.29e-21	3.49e-19	4.87716
4510	Focal adhesion	CCND3	7.29e-21	3.49e-19	4.87716
4510	Focal adhesion	THBS1	7.29e-21	3.49e-19	4.87716
4510	Focal adhesion	JUN	7.29e-21	3.49e-19	4.87716
4510	Focal adhesion	PAK3	7.29e-21	3.49e-19	4.87716
4510	Focal adhesion	BIRC2	7.29e-21	3.49e-19	4.87716
4510	Focal adhesion	ITGAV	7.29e-21	3.49e-19	4.87716
4510	Focal adhesion	PDPK1	7.29e-21	3.49e-19	4.87716
4510	Focal adhesion	VCL	7.29e-21	3.49e-19	4.87716
4510	Focal adhesion	MET	7.29e-21	3.49e-19	4.87716
4510	Focal adhesion	THBS4	7.29e-21	3.49e-19	4.87716
4510	Focal adhesion	COL5A3	7.29e-21	3.49e-19	4.87716
4510	Focal adhesion	IBSP	7.29e-21	3.49e-19	4.87716
4510	Focal adhesion	ROCK1	7.29e-21	3.49e-19	4.87716
4510	Focal adhesion	COL5A1	7.29e-21	3.49e-19	4.87716
4510	Focal adhesion	ITGA2	7.29e-21	3.49e-19	4.87716
4540	Gap junction	GUCY1B3	4.53e-08	1.61e-07	4.33526
4540	Gap junction	GNAI3	4.53e-08	1.61e-07	4.33526
4540	Gap junction	GNAS	4.53e-08	1.61e-07	4.33526
4540	Gap junction	KRAS	4.53e-08	1.61e-07	4.33526
4540	Gap junction	PRKCA	4.53e-08	1.61e-07	4.33526
4540	Gap junction	GNAI2	4.53e-08	1.61e-07	4.33526
4540	Gap junction	PRKACA	4.53e-08	1.61e-07	4.33526
4540	Gap junction	PRKX	4.53e-08	1.61e-07	4.33526
4540	Gap junction	MAP2K2	4.53e-08	1.61e-07	4.33526
4540	Gap junction	PDGFD	4.53e-08	1.61e-07	4.33526
4540	Gap junction	GNAI1	4.53e-08	1.61e-07	4.33526
4540	Gap junction	MAPK3	4.53e-08	1.61e-07	4.33526
4540	Gap junction	GJA1	4.53e-08	1.61e-07	4.33526
4540	Gap junction	EGFR	4.53e-08	1.61e-07	4.33526
4540	Gap junction	PRKACB	4.53e-08	1.61e-07	4.33526
4540	Gap junction	ITPR1	4.53e-08	1.61e-07	4.33526
4540	Gap junction	TUBB4B	4.53e-08	1.61e-07	4.33526
4540	Gap junction	TUBB	4.53e-08	1.61e-07	4.33526
4540	Gap junction	MAPK7	4.53e-08	1.61e-07	4.33526
4540	Gap junction	MAP3K2	4.53e-08	1.61e-07	4.33526
4912	GnRH signaling pathway	PLD2	7.04e-08	2.36e-07	4.05626
4912	GnRH signaling pathway	PRKX	7.04e-08	2.36e-07	4.05626
4912	GnRH signaling pathway	PRKACA	7.04e-08	2.36e-07	4.05626
4912	GnRH signaling pathway	MAP3K3	7.04e-08	2.36e-07	4.05626
4912	GnRH signaling pathway	MMP2	7.04e-08	2.36e-07	4.05626
4912	GnRH signaling pathway	MAP3K2	7.04e-08	2.36e-07	4.05626
4912	GnRH signaling pathway	ELK1	7.04e-08	2.36e-07	4.05626
4912	GnRH signaling pathway	GNAS	7.04e-08	2.36e-07	4.05626
4912	GnRH signaling pathway	ITPR1	7.04e-08	2.36e-07	4.05626
4912	GnRH signaling pathway	MAPK7	7.04e-08	2.36e-07	4.05626
4912	GnRH signaling pathway	MAPK3	7.04e-08	2.36e-07	4.05626
4912	GnRH signaling pathway	MMP14	7.04e-08	2.36e-07	4.05626
4912	GnRH signaling pathway	KRAS	7.04e-08	2.36e-07	4.05626
4912	GnRH signaling pathway	CAMK2A	7.04e-08	2.36e-07	4.05626
4912	GnRH signaling pathway	MAP3K4	7.04e-08	2.36e-07	4.05626
4912	GnRH signaling pathway	EGFR	7.04e-08	2.36e-07	4.05626
4912	GnRH signaling pathway	MAPK14	7.04e-08	2.36e-07	4.05626
4912	GnRH signaling pathway	JUN	7.04e-08	2.36e-07	4.05626
4912	GnRH signaling pathway	PRKACB	7.04e-08	2.36e-07	4.05626
4912	GnRH signaling pathway	PRKCA	7.04e-08	2.36e-07	4.05626
4912	GnRH signaling pathway	MAP2K2	7.04e-08	2.36e-07	4.05626
4340	Hedgehog signaling pathway	WNT5A	0.001	0.001154	3.48369
4340	Hedgehog signaling pathway	PRKACA	0.001	0.001154	3.48369
4340	Hedgehog signaling pathway	GLI2	0.001	0.001154	3.48369
4340	Hedgehog signaling pathway	PRKX	0.001	0.001154	3.48369
4340	Hedgehog signaling pathway	GLI3	0.001	0.001154	3.48369
4340	Hedgehog signaling pathway	RAB23	0.001	0.001154	3.48369
4340	Hedgehog signaling pathway	BMP4	0.001	0.001154	3.48369
4340	Hedgehog signaling pathway	PRKACB	0.001	0.001154	3.48369
4340	Hedgehog signaling pathway	PTCH1	0.001	0.001154	3.48369
4340	Hedgehog signaling pathway	CSNK1G3	0.001	0.001154	3.48369
4720	Long-term potentiation	PPP1CC	4.16e-06	8.99e-06	4.18043
4720	Long-term potentiation	ARAF	4.16e-06	8.99e-06	4.18043
4720	Long-term potentiation	RPS6KA3	4.16e-06	8.99e-06	4.18043
4720	Long-term potentiation	RAP1B	4.16e-06	8.99e-06	4.18043
4720	Long-term potentiation	MAPK3	4.16e-06	8.99e-06	4.18043
4720	Long-term potentiation	ITPR1	4.16e-06	8.99e-06	4.18043
4720	Long-term potentiation	KRAS	4.16e-06	8.99e-06	4.18043
4720	Long-term potentiation	CAMK2A	4.16e-06	8.99e-06	4.18043
4720	Long-term potentiation	PRKACB	4.16e-06	8.99e-06	4.18043
4720	Long-term potentiation	PPP1R12A	4.16e-06	8.99e-06	4.18043
4720	Long-term potentiation	PRKCA	4.16e-06	8.99e-06	4.18043
4720	Long-term potentiation	MAP2K2	4.16e-06	8.99e-06	4.18043
4720	Long-term potentiation	PRKX	4.16e-06	8.99e-06	4.18043
4720	Long-term potentiation	PPP3CA	4.16e-06	8.99e-06	4.18043
4720	Long-term potentiation	PRKACA	4.16e-06	8.99e-06	4.18043
4010	MAPK signaling pathway	CACNB3	2.62e-13	3.13e-12	3.4213
4010	MAPK signaling pathway	FGF13	2.62e-13	3.13e-12	3.4213
4010	MAPK signaling pathway	MAPK3	2.62e-13	3.13e-12	3.4213
4010	MAPK signaling pathway	NTRK2	2.62e-13	3.13e-12	3.4213
4010	MAPK signaling pathway	TGFB2	2.62e-13	3.13e-12	3.4213
4010	MAPK signaling pathway	TNFRSF1A	2.62e-13	3.13e-12	3.4213
4010	MAPK signaling pathway	KRAS	2.62e-13	3.13e-12	3.4213
4010	MAPK signaling pathway	RAC1	2.62e-13	3.13e-12	3.4213
4010	MAPK signaling pathway	PRKACA	2.62e-13	3.13e-12	3.4213
4010	MAPK signaling pathway	PRKX	2.62e-13	3.13e-12	3.4213
4010	MAPK signaling pathway	MAP4K3	2.62e-13	3.13e-12	3.4213
4010	MAPK signaling pathway	ELK1	2.62e-13	3.13e-12	3.4213
4010	MAPK signaling pathway	MAP2K2	2.62e-13	3.13e-12	3.4213
4010	MAPK signaling pathway	TAOK1	2.62e-13	3.13e-12	3.4213
4010	MAPK signaling pathway	RRAS2	2.62e-13	3.13e-12	3.4213
4010	MAPK signaling pathway	FOS	2.62e-13	3.13e-12	3.4213
4010	MAPK signaling pathway	EGFR	2.62e-13	3.13e-12	3.4213
4010	MAPK signaling pathway	MEF2C	2.62e-13	3.13e-12	3.4213
4010	MAPK signaling pathway	PRKACB	2.62e-13	3.13e-12	3.4213
4010	MAPK signaling pathway	CASP3	2.62e-13	3.13e-12	3.4213
4010	MAPK signaling pathway	DUSP5	2.62e-13	3.13e-12	3.4213
4010	MAPK signaling pathway	MAP3K4	2.62e-13	3.13e-12	3.4213
4010	MAPK signaling pathway	PPP3CA	2.62e-13	3.13e-12	3.4213
4010	MAPK signaling pathway	RAP1B	2.62e-13	3.13e-12	3.4213
4010	MAPK signaling pathway	FLNB	2.62e-13	3.13e-12	3.4213
4010	MAPK signaling pathway	TGFBR1	2.62e-13	3.13e-12	3.4213
4010	MAPK signaling pathway	RASA1	2.62e-13	3.13e-12	3.4213
4010	MAPK signaling pathway	PPM1A	2.62e-13	3.13e-12	3.4213
4010	MAPK signaling pathway	JUN	2.62e-13	3.13e-12	3.4213
4010	MAPK signaling pathway	DDIT3	2.62e-13	3.13e-12	3.4213
4010	MAPK signaling pathway	RASA2	2.62e-13	3.13e-12	3.4213
4010	MAPK signaling pathway	FGFR2	2.62e-13	3.13e-12	3.4213
4010	MAPK signaling pathway	MAPK14	2.62e-13	3.13e-12	3.4213
4010	MAPK signaling pathway	GNA12	2.62e-13	3.13e-12	3.4213
4010	MAPK signaling pathway	MKNK2	2.62e-13	3.13e-12	3.4213
4010	MAPK signaling pathway	TGFBR2	2.62e-13	3.13e-12	3.4213
4010	MAPK signaling pathway	FGFR3	2.62e-13	3.13e-12	3.4213
4010	MAPK signaling pathway	RPS6KA3	2.62e-13	3.13e-12	3.4213
4010	MAPK signaling pathway	PPM1B	2.62e-13	3.13e-12	3.4213
4010	MAPK signaling pathway	TGFB1	2.62e-13	3.13e-12	3.4213
4010	MAPK signaling pathway	PRKCA	2.62e-13	3.13e-12	3.4213
4010	MAPK signaling pathway	ATF2	2.62e-13	3.13e-12	3.4213
4010	MAPK signaling pathway	MAP3K3	2.62e-13	3.13e-12	3.4213
4010	MAPK signaling pathway	HSPA8	2.62e-13	3.13e-12	3.4213
4010	MAPK signaling pathway	GADD45B	2.62e-13	3.13e-12	3.4213
4010	MAPK signaling pathway	MAPK7	2.62e-13	3.13e-12	3.4213
4010	MAPK signaling pathway	MAP3K2	2.62e-13	3.13e-12	3.4213
4150	mTOR signaling pathway	MAPK3	0.000535	0.000655	3.75167
4150	mTOR signaling pathway	PIK3CA	0.000535	0.000655	3.75167
4150	mTOR signaling pathway	IGF1	0.000535	0.000655	3.75167
4150	mTOR signaling pathway	EIF4E	0.000535	0.000655	3.75167
4150	mTOR signaling pathway	RICTOR	0.000535	0.000655	3.75167
4150	mTOR signaling pathway	VEGFC	0.000535	0.000655	3.75167
4150	mTOR signaling pathway	HIF1A	0.000535	0.000655	3.75167
4150	mTOR signaling pathway	PRKAA2	0.000535	0.000655	3.75167
4150	mTOR signaling pathway	PDPK1	0.000535	0.000655	3.75167
4150	mTOR signaling pathway	RPS6KA3	0.000535	0.000655	3.75167
4080	Neuroactive ligand-receptor interaction	S1PR1	0.024501	0.021877	0.428762
4080	Neuroactive ligand-receptor interaction	GABBR2	0.024501	0.021877	0.428762
4080	Neuroactive ligand-receptor interaction	CHRNA1	0.024501	0.021877	0.428762
4080	Neuroactive ligand-receptor interaction	PTGFR	0.024501	0.021877	0.428762
4080	Neuroactive ligand-receptor interaction	LPAR6	0.024501	0.021877	0.428762
4080	Neuroactive ligand-receptor interaction	NR3C1	0.024501	0.021877	0.428762
4330	Notch signaling pathway	CTBP2	0.001112	0.001268	3.7357
4330	Notch signaling pathway	LFNG	0.001112	0.001268	3.7357
4330	Notch signaling pathway	SNW1	0.001112	0.001268	3.7357
4330	Notch signaling pathway	PSEN1	0.001112	0.001268	3.7357
4330	Notch signaling pathway	CIR1	0.001112	0.001268	3.7357
4330	Notch signaling pathway	RBPJ	0.001112	0.001268	3.7357
4330	Notch signaling pathway	APH1A	0.001112	0.001268	3.7357
4330	Notch signaling pathway	NOTCH3	0.001112	0.001268	3.7357
4330	Notch signaling pathway	NOTCH2	0.001112	0.001268	3.7357
4115	p53 signaling pathway	SERPINB5	7.95e-08	2.61e-07	4.87716
4115	p53 signaling pathway	PERP	7.95e-08	2.61e-07	4.87716
4115	p53 signaling pathway	RCHY1	7.95e-08	2.61e-07	4.87716
4115	p53 signaling pathway	IGF1	7.95e-08	2.61e-07	4.87716
4115	p53 signaling pathway	CDK6	7.95e-08	2.61e-07	4.87716
4115	p53 signaling pathway	EI24	7.95e-08	2.61e-07	4.87716
4115	p53 signaling pathway	CASP3	7.95e-08	2.61e-07	4.87716
4115	p53 signaling pathway	CDK4	7.95e-08	2.61e-07	4.87716
4115	p53 signaling pathway	TP53I3	7.95e-08	2.61e-07	4.87716
4115	p53 signaling pathway	ZMAT3	7.95e-08	2.61e-07	4.87716
4115	p53 signaling pathway	CCND3	7.95e-08	2.61e-07	4.87716
4115	p53 signaling pathway	THBS1	7.95e-08	2.61e-07	4.87716
4115	p53 signaling pathway	PTEN	7.95e-08	2.61e-07	4.87716
4115	p53 signaling pathway	IGFBP3	7.95e-08	2.61e-07	4.87716
4115	p53 signaling pathway	CCNG1	7.95e-08	2.61e-07	4.87716
4115	p53 signaling pathway	SESN1	7.95e-08	2.61e-07	4.87716
4115	p53 signaling pathway	GADD45B	7.95e-08	2.61e-07	4.87716
5200	Pathways in cancer	PTCH1	2.39e-20	7.63e-19	3.82992
5200	Pathways in cancer	CKS1B	2.39e-20	7.63e-19	3.82992
5200	Pathways in cancer	E2F3	2.39e-20	7.63e-19	3.82992
5200	Pathways in cancer	VEGFC	2.39e-20	7.63e-19	3.82992
5200	Pathways in cancer	MSH2	2.39e-20	7.63e-19	3.82992
5200	Pathways in cancer	MAP2K2	2.39e-20	7.63e-19	3.82992
5200	Pathways in cancer	MAPK3	2.39e-20	7.63e-19	3.82992
5200	Pathways in cancer	JUN	2.39e-20	7.63e-19	3.82992
5200	Pathways in cancer	COL4A4	2.39e-20	7.63e-19	3.82992
5200	Pathways in cancer	CUL2	2.39e-20	7.63e-19	3.82992
5200	Pathways in cancer	APPL1	2.39e-20	7.63e-19	3.82992
5200	Pathways in cancer	FZD8	2.39e-20	7.63e-19	3.82992
5200	Pathways in cancer	FN1	2.39e-20	7.63e-19	3.82992
5200	Pathways in cancer	CDH1	2.39e-20	7.63e-19	3.82992
5200	Pathways in cancer	FGF13	2.39e-20	7.63e-19	3.82992
5200	Pathways in cancer	FZD1	2.39e-20	7.63e-19	3.82992
5200	Pathways in cancer	TGFB2	2.39e-20	7.63e-19	3.82992
5200	Pathways in cancer	PPARD	2.39e-20	7.63e-19	3.82992
5200	Pathways in cancer	PRKCA	2.39e-20	7.63e-19	3.82992
5200	Pathways in cancer	HSP90AA1	2.39e-20	7.63e-19	3.82992
5200	Pathways in cancer	TCEB2	2.39e-20	7.63e-19	3.82992
5200	Pathways in cancer	EGLN3	2.39e-20	7.63e-19	3.82992
5200	Pathways in cancer	TCF7L2	2.39e-20	7.63e-19	3.82992
5200	Pathways in cancer	COL4A1	2.39e-20	7.63e-19	3.82992
5200	Pathways in cancer	GLI2	2.39e-20	7.63e-19	3.82992
5200	Pathways in cancer	WNT5A	2.39e-20	7.63e-19	3.82992
5200	Pathways in cancer	PTEN	2.39e-20	7.63e-19	3.82992
5200	Pathways in cancer	ARAF	2.39e-20	7.63e-19	3.82992
5200	Pathways in cancer	EGLN1	2.39e-20	7.63e-19	3.82992
5200	Pathways in cancer	FZD2	2.39e-20	7.63e-19	3.82992
5200	Pathways in cancer	GLI3	2.39e-20	7.63e-19	3.82992
5200	Pathways in cancer	MMP2	2.39e-20	7.63e-19	3.82992
5200	Pathways in cancer	CDK6	2.39e-20	7.63e-19	3.82992
5200	Pathways in cancer	ITGAV	2.39e-20	7.63e-19	3.82992
5200	Pathways in cancer	MET	2.39e-20	7.63e-19	3.82992
5200	Pathways in cancer	TGFBR1	2.39e-20	7.63e-19	3.82992
5200	Pathways in cancer	FZD5	2.39e-20	7.63e-19	3.82992
5200	Pathways in cancer	RUNX1T1	2.39e-20	7.63e-19	3.82992
5200	Pathways in cancer	FOS	2.39e-20	7.63e-19	3.82992
5200	Pathways in cancer	FZD4	2.39e-20	7.63e-19	3.82992
5200	Pathways in cancer	IGF1R	2.39e-20	7.63e-19	3.82992
5200	Pathways in cancer	HSP90B1	2.39e-20	7.63e-19	3.82992
5200	Pathways in cancer	ITGA2	2.39e-20	7.63e-19	3.82992
5200	Pathways in cancer	CDK4	2.39e-20	7.63e-19	3.82992
5200	Pathways in cancer	TGFBR2	2.39e-20	7.63e-19	3.82992
5200	Pathways in cancer	PIK3CA	2.39e-20	7.63e-19	3.82992
5200	Pathways in cancer	FGFR2	2.39e-20	7.63e-19	3.82992
5200	Pathways in cancer	HIF1A	2.39e-20	7.63e-19	3.82992
5200	Pathways in cancer	TGFB1	2.39e-20	7.63e-19	3.82992
5200	Pathways in cancer	EGFR	2.39e-20	7.63e-19	3.82992
5200	Pathways in cancer	BIRC2	2.39e-20	7.63e-19	3.82992
5200	Pathways in cancer	SKP2	2.39e-20	7.63e-19	3.82992
5200	Pathways in cancer	FZD7	2.39e-20	7.63e-19	3.82992
5200	Pathways in cancer	IGF1	2.39e-20	7.63e-19	3.82992
5200	Pathways in cancer	KRAS	2.39e-20	7.63e-19	3.82992
5200	Pathways in cancer	STAT5B	2.39e-20	7.63e-19	3.82992
5200	Pathways in cancer	RAC1	2.39e-20	7.63e-19	3.82992
5200	Pathways in cancer	FGFR3	2.39e-20	7.63e-19	3.82992
5200	Pathways in cancer	APC	2.39e-20	7.63e-19	3.82992
5200	Pathways in cancer	CTBP2	2.39e-20	7.63e-19	3.82992
5200	Pathways in cancer	TPR	2.39e-20	7.63e-19	3.82992
5200	Pathways in cancer	CASP3	2.39e-20	7.63e-19	3.82992
5200	Pathways in cancer	BMP4	2.39e-20	7.63e-19	3.82992
5200	Pathways in cancer	ITGA6	2.39e-20	7.63e-19	3.82992
3320	PPAR signaling pathway	FABP4	2.51e-05	4.22e-05	3.84678
3320	PPAR signaling pathway	ACOX2	2.51e-05	4.22e-05	3.84678
3320	PPAR signaling pathway	FABP7	2.51e-05	4.22e-05	3.84678
3320	PPAR signaling pathway	FABP5	2.51e-05	4.22e-05	3.84678
3320	PPAR signaling pathway	PPARD	2.51e-05	4.22e-05	3.84678
3320	PPAR signaling pathway	SCP2	2.51e-05	4.22e-05	3.84678
3320	PPAR signaling pathway	APOA1	2.51e-05	4.22e-05	3.84678
3320	PPAR signaling pathway	LPL	2.51e-05	4.22e-05	3.84678
3320	PPAR signaling pathway	ACADM	2.51e-05	4.22e-05	3.84678
3320	PPAR signaling pathway	ME1	2.51e-05	4.22e-05	3.84678
3320	PPAR signaling pathway	PDPK1	2.51e-05	4.22e-05	3.84678
3320	PPAR signaling pathway	ACSL3	2.51e-05	4.22e-05	3.84678
3320	PPAR signaling pathway	ACSL5	2.51e-05	4.22e-05	3.84678
3320	PPAR signaling pathway	SLC27A4	2.51e-05	4.22e-05	3.84678
230	Purine metabolism	PRIM2	0.043441	0.036926	1.78433
230	Purine metabolism	POLR2L	0.043441	0.036926	1.78433
230	Purine metabolism	HPRT1	0.043441	0.036926	1.78433
230	Purine metabolism	NUDT2	0.043441	0.036926	1.78433
230	Purine metabolism	NME2	0.043441	0.036926	1.78433
230	Purine metabolism	PDE5A	0.043441	0.036926	1.78433
230	Purine metabolism	ENPP1	0.043441	0.036926	1.78433
230	Purine metabolism	POLR1D	0.043441	0.036926	1.78433
230	Purine metabolism	PDE3A	0.043441	0.036926	1.78433
230	Purine metabolism	PKM2	0.043441	0.036926	1.78433
230	Purine metabolism	PNPT1	0.043441	0.036926	1.78433
230	Purine metabolism	POLD3	0.043441	0.036926	1.78433
230	Purine metabolism	POLE2	0.043441	0.036926	1.78433
230	Purine metabolism	ADSL	0.043441	0.036926	1.78433
230	Purine metabolism	GUCY1B3	0.043441	0.036926	1.78433
4810	Regulation of actin cytoskeleton	MYLK	7.17e-14	9.82e-13	3.86492
4810	Regulation of actin cytoskeleton	NCKAP1	7.17e-14	9.82e-13	3.86492
4810	Regulation of actin cytoskeleton	PAK3	7.17e-14	9.82e-13	3.86492
4810	Regulation of actin cytoskeleton	PPP1CC	7.17e-14	9.82e-13	3.86492
4810	Regulation of actin cytoskeleton	ARPC2	7.17e-14	9.82e-13	3.86492
4810	Regulation of actin cytoskeleton	FN1	7.17e-14	9.82e-13	3.86492
4810	Regulation of actin cytoskeleton	FGF13	7.17e-14	9.82e-13	3.86492
4810	Regulation of actin cytoskeleton	PIK3CA	7.17e-14	9.82e-13	3.86492
4810	Regulation of actin cytoskeleton	ARAF	7.17e-14	9.82e-13	3.86492
4810	Regulation of actin cytoskeleton	WASL	7.17e-14	9.82e-13	3.86492
4810	Regulation of actin cytoskeleton	TIAM1	7.17e-14	9.82e-13	3.86492
4810	Regulation of actin cytoskeleton	SSH2	7.17e-14	9.82e-13	3.86492
4810	Regulation of actin cytoskeleton	ENAH	7.17e-14	9.82e-13	3.86492
4810	Regulation of actin cytoskeleton	ITGB3	7.17e-14	9.82e-13	3.86492
4810	Regulation of actin cytoskeleton	VCL	7.17e-14	9.82e-13	3.86492
4810	Regulation of actin cytoskeleton	RRAS2	7.17e-14	9.82e-13	3.86492
4810	Regulation of actin cytoskeleton	GNA12	7.17e-14	9.82e-13	3.86492
4810	Regulation of actin cytoskeleton	ITGAV	7.17e-14	9.82e-13	3.86492
4810	Regulation of actin cytoskeleton	ROCK1	7.17e-14	9.82e-13	3.86492
4810	Regulation of actin cytoskeleton	RDX	7.17e-14	9.82e-13	3.86492
4810	Regulation of actin cytoskeleton	MAPK3	7.17e-14	9.82e-13	3.86492
4810	Regulation of actin cytoskeleton	KRAS	7.17e-14	9.82e-13	3.86492
4810	Regulation of actin cytoskeleton	PDGFD	7.17e-14	9.82e-13	3.86492
4810	Regulation of actin cytoskeleton	RAC1	7.17e-14	9.82e-13	3.86492
4810	Regulation of actin cytoskeleton	ROCK2	7.17e-14	9.82e-13	3.86492
4810	Regulation of actin cytoskeleton	EGFR	7.17e-14	9.82e-13	3.86492
4810	Regulation of actin cytoskeleton	ITGA2	7.17e-14	9.82e-13	3.86492
4810	Regulation of actin cytoskeleton	MYL9	7.17e-14	9.82e-13	3.86492
4810	Regulation of actin cytoskeleton	FGFR2	7.17e-14	9.82e-13	3.86492
4810	Regulation of actin cytoskeleton	ACTB	7.17e-14	9.82e-13	3.86492
4810	Regulation of actin cytoskeleton	PPP1R12A	7.17e-14	9.82e-13	3.86492
4810	Regulation of actin cytoskeleton	APC	7.17e-14	9.82e-13	3.86492
4810	Regulation of actin cytoskeleton	PXN	7.17e-14	9.82e-13	3.86492
4810	Regulation of actin cytoskeleton	FGFR3	7.17e-14	9.82e-13	3.86492
4810	Regulation of actin cytoskeleton	MYLPF	7.17e-14	9.82e-13	3.86492
4810	Regulation of actin cytoskeleton	EZR	7.17e-14	9.82e-13	3.86492
4810	Regulation of actin cytoskeleton	MAP2K2	7.17e-14	9.82e-13	3.86492
4810	Regulation of actin cytoskeleton	FGD1	7.17e-14	9.82e-13	3.86492
4810	Regulation of actin cytoskeleton	ARPC1B	7.17e-14	9.82e-13	3.86492
4810	Regulation of actin cytoskeleton	ITGA6	7.17e-14	9.82e-13	3.86492
4810	Regulation of actin cytoskeleton	ARPC3	7.17e-14	9.82e-13	3.86492
4810	Regulation of actin cytoskeleton	ACTG1	7.17e-14	9.82e-13	3.86492
740	Riboflavin metabolism	ACP5	0.041755	0.035638	4.87716
740	Riboflavin metabolism	ENPP1	0.041755	0.035638	4.87716
740	Riboflavin metabolism	FLAD1	0.041755	0.035638	4.87716
4660	T cell receptor signaling pathway	NFAT5	0.007115	0.006985	2.34827
4660	T cell receptor signaling pathway	KRAS	0.007115	0.006985	2.34827
4660	T cell receptor signaling pathway	FOS	0.007115	0.006985	2.34827
4660	T cell receptor signaling pathway	MAP2K2	0.007115	0.006985	2.34827
4660	T cell receptor signaling pathway	CDK4	0.007115	0.006985	2.34827
4660	T cell receptor signaling pathway	PIK3CA	0.007115	0.006985	2.34827
4660	T cell receptor signaling pathway	MAPK3	0.007115	0.006985	2.34827
4660	T cell receptor signaling pathway	PPP3CA	0.007115	0.006985	2.34827
4660	T cell receptor signaling pathway	JUN	0.007115	0.006985	2.34827
4660	T cell receptor signaling pathway	PAK3	0.007115	0.006985	2.34827
4660	T cell receptor signaling pathway	NFATC3	0.007115	0.006985	2.34827
4660	T cell receptor signaling pathway	MAPK14	0.007115	0.006985	2.34827
4660	T cell receptor signaling pathway	NCK1	0.007115	0.006985	2.34827
4350	TGF-beta signaling pathway	ID1	2.06e-09	1.2e-08	4.87716
4350	TGF-beta signaling pathway	ROCK2	2.06e-09	1.2e-08	4.87716
4350	TGF-beta signaling pathway	TGFB2	2.06e-09	1.2e-08	4.87716
4350	TGF-beta signaling pathway	ZFYVE16	2.06e-09	1.2e-08	4.87716
4350	TGF-beta signaling pathway	BMPR1A	2.06e-09	1.2e-08	4.87716
4350	TGF-beta signaling pathway	MAPK3	2.06e-09	1.2e-08	4.87716
4350	TGF-beta signaling pathway	PPP2CA	2.06e-09	1.2e-08	4.87716
4350	TGF-beta signaling pathway	BMP4	2.06e-09	1.2e-08	4.87716
4350	TGF-beta signaling pathway	PPP2R1B	2.06e-09	1.2e-08	4.87716
4350	TGF-beta signaling pathway	SMAD5	2.06e-09	1.2e-08	4.87716
4350	TGF-beta signaling pathway	SMAD1	2.06e-09	1.2e-08	4.87716
4350	TGF-beta signaling pathway	TGFBR1	2.06e-09	1.2e-08	4.87716
4350	TGF-beta signaling pathway	CHRD	2.06e-09	1.2e-08	4.87716
4350	TGF-beta signaling pathway	THBS1	2.06e-09	1.2e-08	4.87716
4350	TGF-beta signaling pathway	SMURF2	2.06e-09	1.2e-08	4.87716
4350	TGF-beta signaling pathway	BMPR2	2.06e-09	1.2e-08	4.87716
4350	TGF-beta signaling pathway	CUL1	2.06e-09	1.2e-08	4.87716
4350	TGF-beta signaling pathway	ROCK1	2.06e-09	1.2e-08	4.87716
4350	TGF-beta signaling pathway	THBS4	2.06e-09	1.2e-08	4.87716
4350	TGF-beta signaling pathway	TGFBR2	2.06e-09	1.2e-08	4.87716
4350	TGF-beta signaling pathway	TGFB1	2.06e-09	1.2e-08	4.87716
4530	Tight junction	MYL9	1.18e-07	3.57e-07	3.54703
4530	Tight junction	GNAI3	1.18e-07	3.57e-07	3.54703
4530	Tight junction	MYLPF	1.18e-07	3.57e-07	3.54703
4530	Tight junction	KRAS	1.18e-07	3.57e-07	3.54703
4530	Tight junction	CSNK2B	1.18e-07	3.57e-07	3.54703
4530	Tight junction	PRKCA	1.18e-07	3.57e-07	3.54703
4530	Tight junction	GNAI2	1.18e-07	3.57e-07	3.54703
4530	Tight junction	RRAS2	1.18e-07	3.57e-07	3.54703
4530	Tight junction	MPDZ	1.18e-07	3.57e-07	3.54703
4530	Tight junction	GNAI1	1.18e-07	3.57e-07	3.54703
4530	Tight junction	CDK4	1.18e-07	3.57e-07	3.54703
4530	Tight junction	CSDA	1.18e-07	3.57e-07	3.54703
4530	Tight junction	YES1	1.18e-07	3.57e-07	3.54703
4530	Tight junction	PPP2CA	1.18e-07	3.57e-07	3.54703
4530	Tight junction	ACTG1	1.18e-07	3.57e-07	3.54703
4530	Tight junction	PPP2R2B	1.18e-07	3.57e-07	3.54703
4530	Tight junction	CLDN11	1.18e-07	3.57e-07	3.54703
4530	Tight junction	PPP2R1B	1.18e-07	3.57e-07	3.54703
4530	Tight junction	ACTB	1.18e-07	3.57e-07	3.54703
4530	Tight junction	PPP2R2A	1.18e-07	3.57e-07	3.54703
4530	Tight junction	PTEN	1.18e-07	3.57e-07	3.54703
4530	Tight junction	RAB13	1.18e-07	3.57e-07	3.54703
4530	Tight junction	ASH1L	1.18e-07	3.57e-07	3.54703
4530	Tight junction	SPTAN1	1.18e-07	3.57e-07	3.54703
4120	Ubiquitin mediated proteolysis	UBE2D2	8.08e-11	7.03e-10	4.19075
4120	Ubiquitin mediated proteolysis	RCHY1	8.08e-11	7.03e-10	4.19075
4120	Ubiquitin mediated proteolysis	CUL2	8.08e-11	7.03e-10	4.19075
4120	Ubiquitin mediated proteolysis	WWP1	8.08e-11	7.03e-10	4.19075
4120	Ubiquitin mediated proteolysis	UBE2E3	8.08e-11	7.03e-10	4.19075
4120	Ubiquitin mediated proteolysis	UBE2E2	8.08e-11	7.03e-10	4.19075
4120	Ubiquitin mediated proteolysis	UBE2H	8.08e-11	7.03e-10	4.19075
4120	Ubiquitin mediated proteolysis	ITCH	8.08e-11	7.03e-10	4.19075
4120	Ubiquitin mediated proteolysis	ANAPC1	8.08e-11	7.03e-10	4.19075
4120	Ubiquitin mediated proteolysis	UBA2	8.08e-11	7.03e-10	4.19075
4120	Ubiquitin mediated proteolysis	HERC4	8.08e-11	7.03e-10	4.19075
4120	Ubiquitin mediated proteolysis	KLHL9	8.08e-11	7.03e-10	4.19075
4120	Ubiquitin mediated proteolysis	UBA3	8.08e-11	7.03e-10	4.19075
4120	Ubiquitin mediated proteolysis	UBE3A	8.08e-11	7.03e-10	4.19075
4120	Ubiquitin mediated proteolysis	HERC1	8.08e-11	7.03e-10	4.19075
4120	Ubiquitin mediated proteolysis	SKP2	8.08e-11	7.03e-10	4.19075
4120	Ubiquitin mediated proteolysis	SOCS1	8.08e-11	7.03e-10	4.19075
4120	Ubiquitin mediated proteolysis	UBA6	8.08e-11	7.03e-10	4.19075
4120	Ubiquitin mediated proteolysis	UBE4A	8.08e-11	7.03e-10	4.19075
4120	Ubiquitin mediated proteolysis	TRIP12	8.08e-11	7.03e-10	4.19075
4120	Ubiquitin mediated proteolysis	SMURF2	8.08e-11	7.03e-10	4.19075
4120	Ubiquitin mediated proteolysis	BIRC2	8.08e-11	7.03e-10	4.19075
4120	Ubiquitin mediated proteolysis	CUL1	8.08e-11	7.03e-10	4.19075
4120	Ubiquitin mediated proteolysis	ANAPC13	8.08e-11	7.03e-10	4.19075
4120	Ubiquitin mediated proteolysis	CDC27	8.08e-11	7.03e-10	4.19075
4120	Ubiquitin mediated proteolysis	UBE2Q2	8.08e-11	7.03e-10	4.19075
4120	Ubiquitin mediated proteolysis	UBE2D3	8.08e-11	7.03e-10	4.19075
4120	Ubiquitin mediated proteolysis	ANAPC11	8.08e-11	7.03e-10	4.19075
4120	Ubiquitin mediated proteolysis	TCEB2	8.08e-11	7.03e-10	4.19075
4370	VEGF signaling pathway	NFAT5	0.003302	0.003505	2.82362
4370	VEGF signaling pathway	PRKCA	0.003302	0.003505	2.82362
4370	VEGF signaling pathway	KRAS	0.003302	0.003505	2.82362
4370	VEGF signaling pathway	RAC1	0.003302	0.003505	2.82362
4370	VEGF signaling pathway	PXN	0.003302	0.003505	2.82362
4370	VEGF signaling pathway	PIK3CA	0.003302	0.003505	2.82362
4370	VEGF signaling pathway	MAP2K2	0.003302	0.003505	2.82362
4370	VEGF signaling pathway	MAPK3	0.003302	0.003505	2.82362
4370	VEGF signaling pathway	PPP3CA	0.003302	0.003505	2.82362
4370	VEGF signaling pathway	MAPK14	0.003302	0.003505	2.82362
4370	VEGF signaling pathway	NFATC3	0.003302	0.003505	2.82362
4310	Wnt signaling pathway	FZD2	2.49e-16	4.76e-15	4.94219
4310	Wnt signaling pathway	PRKCA	2.49e-16	4.76e-15	4.94219
4310	Wnt signaling pathway	SFRP2	2.49e-16	4.76e-15	4.94219
4310	Wnt signaling pathway	FZD5	2.49e-16	4.76e-15	4.94219
4310	Wnt signaling pathway	CSNK2B	2.49e-16	4.76e-15	4.94219
4310	Wnt signaling pathway	SFRP4	2.49e-16	4.76e-15	4.94219
4310	Wnt signaling pathway	ROCK2	2.49e-16	4.76e-15	4.94219
4310	Wnt signaling pathway	FZD4	2.49e-16	4.76e-15	4.94219
4310	Wnt signaling pathway	CAMK2A	2.49e-16	4.76e-15	4.94219
4310	Wnt signaling pathway	PPP2R5C	2.49e-16	4.76e-15	4.94219
4310	Wnt signaling pathway	CTBP2	2.49e-16	4.76e-15	4.94219
4310	Wnt signaling pathway	FZD7	2.49e-16	4.76e-15	4.94219
4310	Wnt signaling pathway	TCF7L2	2.49e-16	4.76e-15	4.94219
4310	Wnt signaling pathway	APC	2.49e-16	4.76e-15	4.94219
4310	Wnt signaling pathway	RAC1	2.49e-16	4.76e-15	4.94219
4310	Wnt signaling pathway	WNT5A	2.49e-16	4.76e-15	4.94219
4310	Wnt signaling pathway	PRKACA	2.49e-16	4.76e-15	4.94219
4310	Wnt signaling pathway	PPARD	2.49e-16	4.76e-15	4.94219
4310	Wnt signaling pathway	PRKX	2.49e-16	4.76e-15	4.94219
4310	Wnt signaling pathway	DKK2	2.49e-16	4.76e-15	4.94219
4310	Wnt signaling pathway	DKK1	2.49e-16	4.76e-15	4.94219
4310	Wnt signaling pathway	PSEN1	2.49e-16	4.76e-15	4.94219
4310	Wnt signaling pathway	PPP2CA	2.49e-16	4.76e-15	4.94219
4310	Wnt signaling pathway	WIF1	2.49e-16	4.76e-15	4.94219
4310	Wnt signaling pathway	LRP6	2.49e-16	4.76e-15	4.94219
4310	Wnt signaling pathway	PRKACB	2.49e-16	4.76e-15	4.94219
4310	Wnt signaling pathway	PPP2R1B	2.49e-16	4.76e-15	4.94219
4310	Wnt signaling pathway	PPP3CA	2.49e-16	4.76e-15	4.94219
4310	Wnt signaling pathway	CCND3	2.49e-16	4.76e-15	4.94219
4310	Wnt signaling pathway	JUN	2.49e-16	4.76e-15	4.94219
4310	Wnt signaling pathway	NFATC3	2.49e-16	4.76e-15	4.94219
4310	Wnt signaling pathway	CUL1	2.49e-16	4.76e-15	4.94219
4310	Wnt signaling pathway	ROCK1	2.49e-16	4.76e-15	4.94219
4310	Wnt signaling pathway	PPP2R5E	2.49e-16	4.76e-15	4.94219
4310	Wnt signaling pathway	FZD8	2.49e-16	4.76e-15	4.94219
4310	Wnt signaling pathway	TBL1X	2.49e-16	4.76e-15	4.94219
4310	Wnt signaling pathway	NFAT5	2.49e-16	4.76e-15	4.94219
4310	Wnt signaling pathway	FZD1	2.49e-16	4.76e-15	4.94219
