# Supplementary material for: Transcriptome analysis of coding and long non-coding RNAs highlights the regulatory network of cascade initiation of permanent molars in miniature pigs
Source: BMC Genomics. 2017 Feb 10;18:148. doi: 10.1186/s12864-017-3546-4 (PMC5303240; doi:10.1186/s12864-017-3546-4)
Supplement: Additional file 6: — Data 4. 450 differentially expressed lincRNAs with significance (P <0.05, q <0.05). (XLSX 113 kb) [file 12864_2017_3546_MOESM6_ESM.xlsx]

## Sheet: LincRNA450 (sig)
Additional file 6: Data 4. 450 differentially expressed linRNAs with significance (P<0.05, q<0.05)
Test_id	length of transcripts	number of exon	Locus	sample_1	sample_2	1-2status	2-3status	value_1	value_2	value_3	1-2log2(fold_change)	2-3log2(fold_change)	test_stat	1-2p_value	2-3p_value	1-2q_value	2-3q_value	1-2significant	2-3significant	blast to WZP-symbol		Blast to Homo-symbol		mm-symbol		Blast to cow-symbol		predict_result	score	start	end
TCONS_00013148	2	683	C22982638:10-928	E50	E60	OK	OK	0	16.8819	0.373528	1.79769e+308	-5.49811	1.79769e+308	0.0418671	0.000969719	0.12295	0.0115332	no	yes	-		-		-		-		noncoding	score: -0.0514637965131568	start: 0	stop: 528
TCONS_00021616	2	961	scaffold1:269950-270963	E50	E60	OK	OK	1.10031	25.3273	0	4.52471	-1.79769e+308	-2.97208	0.00295794	0.0341872	0.0278681	0.12295	yes	no	-		-		-		-		noncoding	score: -1.10376664032171	start: 153	stop: 165
TCONS_00022004	2	1113	scaffold1:1614308-1686681	E50	E60	OK	OK	128.658	1.21253	64.2393	-6.72938	5.72737	4.85934	1.17776e-06	3.98818e-05	6.30836e-05	0.000938724	yes	yes	-		-		-		-		noncoding	score: -0.00495892383972946	start: 231	stop: 294
TCONS_00029138	2	564	scaffold10:4960472-5061233	E50	E60	OK	OK	33.3443	0.212507	7.20355	-7.29379	5.08313	3.29853	0.00097194	0.034181	0.0115497	0.12295	yes	no	-		-		-		-		noncoding	score: -0.468111923511756	start: 0	stop: 0
TCONS_00035802	2	318	scaffold1012:901242-919732	E50	E60	OK	OK	38.9736	77.2493	2459.72	0.987023	4.99283	-0.680208	0.496373	6.3329e-05	0.561118	0.00134933	no	yes	-		-		-		-		noncoding	score: -1.04213230358992	start: 0	stop: 30
TCONS_00037314	2	156	scaffold1023:167248-234971	E50	E60	OK	OK	140.287	0.292334	157.103	-8.90655	9.06988	5.08752	3.62784e-07	2.02655e-07	2.61727e-05	1.74834e-05	yes	yes	-		-		-		-		noncoding	score: -0.21914613605632	start: 0	stop: 0
TCONS_00038733	2	1116	scaffold103:1227325-1240898	E50	E60	OK	OK	20171.9	621.186	34060.1	-5.02118	5.77692	3.54003	0.000400081	5.17904e-05	0.00573884	0.0011559	yes	yes	-		-		-		-		noncoding	score: -0.451212468977855	start: 168	stop: 189
TCONS_00039620	2	272	scaffold1030:198154-249415	E50	E60	OK	OK	12.0982	3.15995	47.8639	-1.93682	3.92096	1.48643	0.137165	0.00160211	0.179862	0.0171751	no	yes	-		-		-		-		noncoding	score: -0.0469802829934166	start: 0	stop: 249
TCONS_00040000	2	214	scaffold1034:28038-164511	E50	E60	OK	OK	552.104	27.7836	1249.61	-4.31263	5.49109	2.80013	0.00510817	0.000310565	0.0429287	0.00468336	yes	yes	-		-		-		-		noncoding	score: -0.178273514607349	start: 6	stop: 78
TCONS_00043139	2	595	scaffold104:11592779-11593618	E50	E60	OK	OK	395.426	28.1576	2658.6	-3.81181	6.561	2.19445	0.0282034	9.74178e-05	0.12295	0.00188408	no	yes	-		-		-		-		noncoding	score: -0.0981735976425528	start: 0	stop: 57
TCONS_00045385	2	183	scaffold104:13248078-13308828	E50	E60	OK	OK	26.7844	0.775825	0.479025	-5.10952	-0.695629	3.30174	0.000960873	0.71619	0.011446	0.771865	yes	no	-		-		-		-		noncoding	score: -0.0496357826224396	start: 0	stop: 99
TCONS_00045434	2	707	scaffold104:13519489-13765147	E50	E60	OK	OK	1782.56	36.3242	6649.31	-5.61688	7.51613	2.60788	0.00911042	0.000620234	0.0673651	0.0081235	no	yes	-		-		-		-		noncoding	score: -0.11059908077048	start: 0	stop: 270
TCONS_00051211	2	350	scaffold105:5138431-5198179	E50	E60	OK	OK	59.7119	0.27811	90.9264	-7.74622	8.3529	4.70773	2.50485e-06	3.0464e-07	0.000112262	2.29119e-05	yes	yes	-		-		-		-		noncoding	score: -0.245939184273007	start: 0	stop: 120
TCONS_00052168	2	329	scaffold105:4899131-4905497	E50	E60	OK	OK	0.554399	18.2689	0	5.04232	-1.79769e+308	-3.32717	0.00087734	0.0318811	0.0106741	0.12295	yes	no	-		-		-		-		noncoding	score: -0.0712394751388175	start: 252	stop: 378
TCONS_00054615	2	272	scaffold1058:43653-57249	E50	E60	OK	OK	500.115	41.6031	556.239	-3.5875	3.74094	2.82684	0.00470103	0.00301706	0.0401521	0.0283128	yes	yes	-		-		-		-		noncoding	score: -0.101605092237764	start: 264	stop: 561
TCONS_00054845	2	350	scaffold1058:181787-195328	E50	E60	OK	OK	190.967	5.09917	244.12	-5.22692	5.58118	3.374	0.000740844	0.000271665	0.00933592	0.00422464	yes	yes	-		-		-		-		noncoding	score: -0.160845314044045	start: 156	stop: 351
TCONS_00056321	2	1029	scaffold106:7318520-7437477	E50	E60	OK	OK	388.021	32.6318	817.05	-3.57178	4.64607	2.33755	0.0194107	0.00206869	0.121968	0.0210492	no	yes	-		-		-		-		noncoding	score: -0.141047208641515	start: 0	stop: 276
TCONS_00060228	2	807	scaffold107:1499407-1653400	E50	E60	OK	OK	93.2832	1.08922	0	-6.42025	-1.79769e+308	3.20593	0.00134627	0.204945	0.0149693	0.253193	yes	no	-		-		-		-		noncoding	score: -0.0748339499157883	start: 0	stop: 150
TCONS_00061570	2	2213	scaffold1074:754350-765468	E50	E60	OK	OK	657.472	2.21958	673.854	-8.2105	8.24601	6.43833	1.20798e-10	1.17298e-10	8.03856e-08	7.86863e-08	yes	yes	-		-		-		-		noncoding	score: -0.0715001727580706	start: 897	stop: 1065
TCONS_00062392	2	521	scaffold1078:1312657-1340959	E50	E60	OK	OK	1042.83	50.9207	1175.71	-4.35611	4.52914	4.07837	4.53534e-05	2.61467e-05	0.00103899	0.000677873	yes	yes	-		-		-		-		noncoding	score: -0.0975561609086947	start: 543	stop: 759
TCONS_00064881	2	1190	scaffold109:1551827-1652292	E50	E60	OK	OK	32.3144	0.268487	6.7294	-6.91118	4.64755	4.94373	7.66413e-07	0.000883074	4.5537e-05	0.0107298	yes	yes	-		-		-		-		noncoding	score: -0.0290879630028196	start: 75	stop: 96
TCONS_00067257	2	501	scaffold11:7167953-7197466	E50	E60	OK	OK	38.9752	0.745594	19.5153	-5.70802	4.71007	3.51861	0.000433807	0.00425654	0.00612856	0.0371696	yes	yes	-		-		-		-		noncoding	score: -0.12733452458681	start: 300	stop: 552
TCONS_00078794	2	396	scaffold111:1402947-1593294	E50	E60	OK	OK	21.1985	0.350857	12.6767	-5.91693	5.17515	3.22142	0.00127559	0.00504301	0.0143242	0.042484	yes	yes	-		-		-		-		noncoding	score: -0.0882513531527842	start: 870	stop: 1215
TCONS_00078999	2	697	scaffold111:3327724-3401281	E50	E60	OK	OK	86.6399	0.54229	118.2	-7.31982	7.76795	4.38715	1.14846e-05	2.69072e-06	0.000360904	0.00011899	yes	yes	-		-		-		-		noncoding	score: -0.0604615479681926	start: 24	stop: 204
TCONS_00079136	2	454	scaffold111:4117929-4160744	E50	E60	OK	OK	117.596	0.469636	72.7274	-7.96808	7.27481	3.20136	0.00136782	0.00357052	0.0151543	0.0323462	yes	yes	-		-		-		-		noncoding	score: -0.306874559245738	start: 1353	stop: 1374
TCONS_00081305	2	319	scaffold1115:1230224-1281495	E50	E60	OK	OK	19.4341	0.85974	9.02209	-4.49854	3.39149	3.02472	0.00248864	0.0259541	0.0243369	0.12295	yes	no	-		-		-		-		noncoding	score: -0.021130403160378	start: 0	stop: 27
TCONS_00082075	2	410	scaffold112:69748-87463	E50	E60	OK	OK	321.623	0.72479	0	-8.79359	-1.79769e+308	5.05464	4.31196e-07	0.175876	2.99147e-05	0.220626	yes	no	-		-		-		-		noncoding	score: -0.327712478803054	start: 0	stop: 693
TCONS_00085378	2	283	scaffold1130:3166-68681	E50	E60	OK	OK	157.081	6.89548	232.924	-4.50972	5.07806	2.88257	0.00394447	0.000976389	0.0349461	0.0115794	yes	yes	-		-		-		-		noncoding	score: -0.168629532036607	start: 0	stop: 222
TCONS_00085837	2	496	scaffold1132:766419-1125620	E50	E60	OK	OK	57.1254	1.50556	0	-5.24576	-1.79769e+308	3.06419	0.00218259	0.158437	0.0219764	0.201764	yes	no	-		-		-		-		noncoding	score: -0.280648034013839	start: 0	stop: 48
TCONS_00086983	2	201	scaffold114:1623015-1638517	E50	E60	OK	OK	916.959	1.54154	817.61	-9.21634	9.05089	5.99635	2.01807e-09	3.74732e-09	5.89007e-07	9.14104e-07	yes	yes	-		-		-		-		noncoding	score: -0.0349005126548188	start: 342	stop: 363
TCONS_00086988	2	207	scaffold114:1662973-1673473	E50	E60	OK	OK	27319.6	56.3969	23847.6	-8.9201	8.72401	5.75435	8.69769e-09	1.62479e-08	1.70614e-06	2.65527e-06	yes	yes	-		-		-		-		noncoding	score: -0.137392705634669	start: 282	stop: 372
TCONS_00088216	2	342	scaffold114:1623015-1638517	E50	E60	OK	OK	595.397	1.0274	14.7763	-9.17872	3.84622	6.12236	9.21992e-10	0.0242251	3.38781e-07	0.12295	yes	no	-		-		-		-		noncoding	score: -0.134877752078128	start: 177	stop: 372
TCONS_00089104	2	403	scaffold114:7663653-7669194	E50	E60	OK	OK	34472.8	240.683	50979.3	-7.16218	7.72663	4.11576	3.85911e-05	9.70952e-06	0.000915859	0.000318477	yes	yes	-		-		-		-		noncoding	score: -0.333220724239507	start: 240	stop: 270
TCONS_00089935	2	647	scaffold114:1467151-1483546	E50	E60	OK	OK	4387.15	134.316	19407.1	-5.02958	7.1748	2.82561	0.00471901	5.002e-05	0.0402649	0.00112484	yes	yes	-		-		-		-		noncoding	score: -0.594393101554712	start: 936	stop: 972
TCONS_00090370	2	238	scaffold114:7615221-7628679	E50	E60	OK	OK	0	3.19081	136.98	1.79769e+308	5.4239	1.79769e+308	0.193533	0.00448962	0.240358	0.0387966	no	yes	-		-		-		-		noncoding	score: -0.220816965367043	start: 0	stop: 90
TCONS_00091079	2	562	scaffold114:8212638-8258551	E50	E60	OK	OK	10.6444	0.504245	16.1978	-4.39983	5.00553	2.38679	0.0169962	0.00498384	0.110065	0.042103	no	yes	-		-		-		-		noncoding	score: -0.188172140890823	start: 216	stop: 225
TCONS_00091643	2	1073	scaffold115:1438161-1507122	E50	E60	OK	OK	59.3094	1.14686	53.8949	-5.6925	5.55439	3.98945	6.62274e-05	9.5e-05	0.00139691	0.00184676	yes	yes	-		-		-		-		noncoding	score: -0.00492749069443183	start: 6	stop: 153
TCONS_00092024	2	270	scaffold115:1179777-1220628	E50	E60	OK	OK	917.681	18.4747	2699.25	-5.63437	7.19086	2.54408	0.0109565	0.00113025	0.0778161	0.0130181	no	yes	-		-		-		-		noncoding	score: -0.0430313605513551	start: 126	stop: 168
TCONS_00099322	2	212	scaffold117:4679063-4749843	E50	E60	OK	OK	415.752	10.3449	0	-5.32873	-1.79769e+308	4.30259	1.68815e-05	0.0624573	0.000485056	0.12295	yes	no	-		-		-		-		noncoding	score: -0.0612816018383055	start: 69	stop: 330
TCONS_00099940	2	476	scaffold117:1556874-1559198	E50	E60	OK	OK	2.1595	175.881	5.85987	6.34776	-4.90759	-4.78243	1.7319e-06	3.9452e-05	8.41487e-05	0.000930977	yes	yes	-		-		-		-		noncoding	score: -0.275411638175402	start: 0	stop: 156
TCONS_00101663	2	476	scaffold118:1742684-1816924	E50	E60	OK	OK	1081.31	5.44451	330.707	-7.63377	5.92461	3.62933	0.000284161	0.00585335	0.00437736	0.047819	yes	yes	-		-		-		-		noncoding	score: -0.341024072893108	start: 168	stop: 207
TCONS_00101676	2	1008	scaffold118:1742684-1816924	E50	E60	OK	OK	376.935	20.9108	1574.93	-4.17199	6.23489	1.86943	0.0615637	0.00468832	0.12295	0.0400836	no	yes	-		-		-		-		noncoding	score: -0.0485969615229134	start: 642	stop: 783
TCONS_00104988	2	2968	scaffold120:352839-395041	E50	E60	OK	OK	105.198	1.09264	105.37	-6.58914	6.59149	3.61038	0.000305747	0.000292514	0.00462748	0.0044769	yes	yes	-		-		-		-		noncoding	score: -0.429019801209215	start: 0	stop: 69
TCONS_00107765	2	278	scaffold1204:405907-454044	E50	E60	OK	OK	40.2348	1.35831	12.116	-4.88856	3.15703	3.07113	0.00213248	0.0521133	0.0215848	0.12295	yes	no	-		-		-		-		noncoding	score: -0.0756140421269628	start: 624	stop: 864
TCONS_00108303	2	701	scaffold1204:524895-550117	E50	E60	OK	OK	421.423	1.79695	393.321	-7.87357	7.77401	5.88077	4.08373e-09	6.32957e-09	9.73332e-07	1.33631e-06	yes	yes	-		-		-		-		noncoding	score: -0.17184375133615	start: 621	stop: 867
TCONS_00111582	2	386	scaffold121:2345738-2424337	E50	E60	OK	OK	6.67402	12.4491	0.321959	0.899419	-5.27302	-0.640369	0.521933	0.00242394	0.586362	0.0238641	no	yes	-		-		-		-		noncoding	score: -0.0736522615593099	start: 495	stop: 735
TCONS_00114023	2	286	scaffold1214:13833-48064	E50	E60	OK	OK	0.905396	12.8993	0.500364	3.8326	-4.68817	-2.95433	0.0031335	0.000511093	0.0291817	0.00698321	yes	yes	-		-		-		-		noncoding	score: -0.0714773537006256	start: 0	stop: 93
TCONS_00114304	2	274	scaffold1216:34191-283217	E50	E60	OK	OK	9135.75	6.63055	3375.92	-10.4282	8.99193	5.60416	2.09266e-08	1.73841e-06	3.21759e-06	8.44158e-05	yes	yes	-		-		-		-		noncoding	score: -0.0900904992120289	start: 18	stop: 336
TCONS_00115453	2	646	scaffold1219:204170-218372	E50	E60	OK	OK	24.4315	0.955824	46.6314	-4.67585	5.60841	2.72404	0.00644895	0.000889157	0.0515457	0.0107842	no	yes	-		-		-		-		noncoding	score: -0.0957420744053685	start: 0	stop: 0
TCONS_00117208	2	333	scaffold122:5271399-5284578	E50	E60	OK	OK	79.6137	0.597683	66.2564	-7.05749	6.79254	3.15798	0.00158868	0.00243279	0.0170625	0.0239258	yes	yes	-		-		-		-		noncoding	score: -0.0664564245337933	start: 60	stop: 198
TCONS_00118825	2	2869	scaffold1222:250124-322361	E50	E60	OK	OK	593.799	6.05741	1546.34	-6.61513	7.99594	3.39127	0.000695687	3.53106e-05	0.0088742	0.000856829	yes	yes	-		-		-		-		noncoding	score: -0.0440566191009664	start: 345	stop: 528
TCONS_00122338	2	3637	scaffold124:2705761-2747101	E50	E60	OK	OK	1426.53	2.78946	2528.69	-8.99831	9.82419	2.65155	0.00801232	0.00376019	0.0609506	0.0336287	no	yes	-		-		-		-		noncoding	score: -0.048460638720261	start: 393	stop: 564
TCONS_00123022	2	612	scaffold124:9407045-9415103	E50	E60	OK	OK	87.0738	0.178486	88.5039	-8.93028	8.95378	4.4447	8.8016e-06	7.98379e-06	0.000295097	0.000273896	yes	yes	-		-		-		-		noncoding	score: -0.493040234610902	start: 0	stop: 0
TCONS_00123709	2	1053	scaffold124:271094-525029	E50	E60	OK	OK	482.84	2.81182	742.78	-7.4239	8.04529	2.91798	0.00352302	0.00151194	0.0319983	0.0163736	yes	yes	-		-		-		-		noncoding	score: -0.0397948828713298	start: 45	stop: 123
TCONS_00124526	2	430	scaffold124:4228878-4244783	E50	E60	OK	OK	0	0.606288	150.135	1.79769e+308	7.95204	1.79769e+308	0.148301	1.27733e-06	0.19162	6.68244e-05	no	yes	-		-		-		-		noncoding	score: -0.186194458723019	start: 2619	stop: 2898
TCONS_00134426	2	935	scaffold1269:329549-345136	E50	E60	OK	OK	57.3479	0.120754	33.0266	-8.89152	8.09541	5.67929	1.35253e-08	2.91099e-07	2.31971e-06	2.21539e-05	yes	yes	-		-		-		-		noncoding	score: -0.0643385421342695	start: 1095	stop: 1227
TCONS_00136810	2	453	scaffold127:215072-322992	E50	E60	OK	OK	0.117398	11.0986	0	6.56283	-1.79769e+308	-3.83356	0.000126303	0.0293818	0.00230672	0.12295	yes	no	-		-		-		-		noncoding	score: -0.135501262929919	start: 78	stop: 147
TCONS_00139150	2	260	scaffold1277:1976296-1979925	E50	E60	OK	OK	6415.04	432.278	9176.68	-3.89143	4.40794	3.1572	0.0015929	0.000371631	0.0170991	0.00539023	yes	yes	-		-		-		-		noncoding	score: -0.0834652419484428	start: 105	stop: 267
TCONS_00139436	2	696	scaffold1277:3337553-3343629	E50	E60	OK	OK	35.0229	0.589514	0	-5.89263	-1.79769e+308	3.71873	0.000200224	0.134238	0.0033151	0.176664	yes	no	-		-		-		-		noncoding	score: -0.100939156268278	start: 855	stop: 1137
TCONS_00140242	2	323	scaffold1277:2002-127238	E50	E60	OK	OK	0.274751	14.1462	0.246868	5.68615	-5.84054	-3.71768	0.000201057	7.87024e-05	0.00332757	0.00159895	yes	yes	-		-		-		-		noncoding	score: -0.0652795932038207	start: 492	stop: 687
TCONS_00140323	2	304	scaffold1277:1626260-1813837	E50	E60	OK	OK	0	18.5767	0.387881	1.79769e+308	-5.58173	1.79769e+308	0.050276	0.000951478	0.12295	0.0113568	no	yes	-		-		-		-		noncoding	score: -0.104861460082509	start: 45	stop: 57
TCONS_00140481	2	303	scaffold1277:3353678-3362249	E50	E60	OK	OK	2.12892	82.0212	3.41106	5.2678	-4.58771	-3.79579	0.000147177	0.000421047	0.00259429	0.00597671	yes	yes	-		-		-		-		noncoding	score: -0.272841485263639	start: 0	stop: 123
TCONS_00140911	2	296	scaffold1277:2886564-2924810	E50	E60	OK	OK	0	1.75498	1929.38	1.79769e+308	10.1025	1.79769e+308	0.172941	2.96232e-09	0.217357	7.60529e-07	no	yes	-		-		-		-		noncoding	score: -0.400191699588803	start: 3	stop: 24
TCONS_00141275	2	747	scaffold1277:2863997-2874579	E50	E60	OK	OK	14.9831	2.21653	56.9724	-2.75696	4.68389	1.70829	0.0875824	0.001831	0.132566	0.0191003	no	yes	-		-		-		-		noncoding	score: -0.117048154136345	start: 18	stop: 102
TCONS_00144532	2	1359	scaffold13:5156361-5194185	E50	E60	OK	OK	272.717	5.72182	254.489	-5.57479	5.47499	4.7221	2.33425e-06	3.22916e-06	0.000106247	0.000137906	yes	yes	-		-		-		-		noncoding	score: -0.0592056246054182	start: 1908	stop: 2076
TCONS_00146429	2	1237	scaffold13:8901142-8960557	E50	E60	OK	OK	38.1197	0.553434	13.1951	-6.10598	4.57545	3.33154	0.000863664	0.0152361	0.0105324	0.101131	yes	no	-		-		-		-		noncoding	score: -0.0692329891598133	start: 594	stop: 885
TCONS_00153054	2	716	scaffold131:956243-1016010	E50	E60	OK	OK	707.778	8.35629	1031.42	-6.40429	6.94755	3.27215	0.00106732	0.000395931	0.0124344	0.00568813	yes	yes	-		-		-		-		noncoding	score: -0.0728903950654651	start: 0	stop: 69
TCONS_00153145	2	295	scaffold131:1570482-1612654	E50	E60	OK	OK	18.4727	0.143696	60.0519	-7.00623	8.70705	3.18732	0.00143599	5.57573e-05	0.0157498	0.00122053	yes	yes	-		-		-		-		noncoding	score: -0.725537916762132	start: 0	stop: 0
TCONS_00155868	2	1013	scaffold132:2039318-2152547	E50	E60	OK	OK	564.3	3.43869	289.622	-7.35846	6.39617	2.97738	0.00290724	0.00993884	0.027487	0.0718807	yes	no	-		-		-		-		noncoding	score: -0.319549876340723	start: 0	stop: 0
TCONS_00163427	2	2502	scaffold1339:1005380-1085645	E50	E60	OK	OK	182.111	15.3309	958.805	-3.57031	5.96672	1.95606	0.0504582	0.000762819	0.12295	0.00954612	no	yes	-		-		-		-		noncoding	score: -0.005133133079793	start: 108	stop: 129
TCONS_00164572	2	317	scaffold1339:2360109-2418668	E50	E60	OK	OK	802.783	4.27672	1794.15	-7.55236	8.71258	4.45377	8.43738e-06	2.13059e-07	0.000285532	1.80659e-05	yes	yes	-		-		-		-		noncoding	score: -0.0997323923914017	start: 1014	stop: 1113
TCONS_00170711	2	663	scaffold137:4637162-4653648	E50	E60	OK	OK	451.215	3.12691	807.75	-7.17294	8.01303	3.25154	0.00114782	0.000260123	0.0131621	0.00407948	yes	yes	-		-		-		-		noncoding	score: -0.0132608729021385	start: 1797	stop: 1923
TCONS_00177648	2	373	scaffold14:4270188-4278102	E50	E60	OK	OK	0.401288	68.3664	23.5692	7.4125	-1.53638	-4.46494	8.00901e-06	0.198097	0.000274498	0.245506	yes	no	-		-		-		-		noncoding	score: -0.139433352029675	start: 0	stop: 222
TCONS_00181622	2	518	scaffold142:3193886-3265818	E50	E60	OK	OK	0.69423	18.0166	4.85676	4.69777	-1.89126	-3.09076	0.00199647	0.119895	0.0204445	0.16194	yes	no	-		-		-		-		noncoding	score: -0.185554015212292	start: 0	stop: 99
TCONS_00196492	2	891	scaffold149:735174-739546	E50	E60	OK	OK	0	5.1974	0.156518	1.79769e+308	-5.05339	1.79769e+308	0.0452472	0.00256279	0.12295	0.0249214	no	yes	-		-		-		-		noncoding	score: -0.177185125812189	start: 414	stop: 720
TCONS_00198961	2	1092	scaffold15:9699211-9712495	E50	E60	OK	OK	110.474	1.23036	57.9654	-6.48848	5.55804	4.17024	3.04275e-05	0.000384564	0.000761668	0.00554672	yes	yes	-		-		-		-		noncoding	score: -0.425445064816549	start: 0	stop: 120
TCONS_00204594	2	1715	scaffold151:818898-1057796	E50	E60	OK	OK	473.237	4.49397	582.34	-6.71843	7.01773	3.97949	6.90632e-05	3.03533e-05	0.00143872	0.000760038	yes	yes	-		-		-		-		noncoding	score: -0.110492009894102	start: 189	stop: 612
TCONS_00208677	2	801	scaffold153:39886-355787	E50	E60	OK	NOTEST	21.9256	0.0793709	0.416941	-8.10979	2.39316	3.58627	0.000335441	0.353201	0.004972	1	yes	no	-		-		-		-		noncoding	score: -0.023418937474739	start: 189	stop: 237
TCONS_00210310	2	349	scaffold153:383275-480857	E50	E60	OK	OK	2.27491	13.7107	0.605462	2.59142	-4.50112	-2.11249	0.034644	0.000869559	0.12295	0.0105887	no	yes	-		-		-		-		noncoding	score: -0.0778854729272105	start: 243	stop: 459
TCONS_00212776	2	310	scaffold154:103298-111200	E50	E60	OK	OK	2764.09	1.76873	1827.83	-10.6099	10.0132	6.50793	7.61942e-11	9.24518e-10	5.70989e-08	3.38781e-07	yes	yes	-		-		-		-		noncoding	score: -0.603851702116378	start: 0	stop: 213
TCONS_00217728	2	760	scaffold157:482329-615582	E50	E60	OK	OK	135.974	7.01725	189.908	-4.27628	4.75825	3.40864	0.000652866	0.000127255	0.00844444	0.00231982	yes	yes	-		-		-		-		noncoding	score: -0.112829732046449	start: 432	stop: 762
TCONS_00226081	2	292	scaffold1605:2586234-2648911	E50	E60	OK	OK	0.87264	29.1277	0.354156	5.06086	-6.36186	-3.08139	0.0020604	0.000196915	0.0209828	0.00327073	yes	yes	-		-		-		-		noncoding	score: -0.171551377567263	start: 1248	stop: 1551
TCONS_00227559	2	365	scaffold161:3621882-3647653	E50	E60	OK	OK	594.574	16.3598	908.296	-5.18363	5.79494	3.88419	0.00010267	1.16023e-05	0.00196735	0.000363641	yes	yes	-		-		-		-		noncoding	score: -0.0789747722295669	start: 0	stop: 75
TCONS_00231930	2	297	scaffold161:2915030-3055244	E50	E60	OK	OK	29.8855	3.39628	90.7864	-3.13742	4.74045	1.88454	0.0594921	0.00237925	0.12295	0.0234993	no	yes	-		-		-		-		noncoding	score: -0.403284100291746	start: 0	stop: 0
TCONS_00239603	2	451	scaffold1630:1415086-1446487	E50	E60	OK	OK	329.626	2.15459	134.929	-7.25727	5.96865	5.20997	1.88867e-07	2.90587e-05	1.66776e-05	0.000736267	yes	yes	-		-		-		-		noncoding	score: -0.0517654110136017	start: 144	stop: 387
TCONS_00239934	2	1632	scaffold1630:4883-7652	E50	E60	OK	OK	0	14.3756	0.245652	1.79769e+308	-5.87086	1.79769e+308	0.0394283	0.000404944	0.12295	0.00579467	no	yes	-		-		-		-		noncoding	score: -0.228378286336807	start: 0	stop: 330
TCONS_00240581	2	1342	scaffold1634:275692-477379	E50	E60	OK	OK	2.78101	39.5102	2.03045	3.82855	-4.28235	-2.91683	0.00353603	0.00118439	0.0321019	0.0134978	yes	yes	-		-		-		-		noncoding	score: -0.191919044240795	start: 0	stop: 498
TCONS_00240585	2	1686	scaffold1634:275692-477379	E50	E60	OK	OK	0.262192	15.0022	0.938313	5.83841	-3.99896	-3.56964	0.000357479	0.00325215	0.00523353	0.0300375	yes	yes	-		-		-		-		noncoding	score: -0.794973830819721	start: 0	stop: 0
TCONS_00240608	2	367	scaffold1634:275692-477379	E50	E60	OK	OK	0	23.4888	0.384555	1.79769e+308	-5.93264	1.79769e+308	0.0334647	4.58436e-05	0.12295	0.00104849	no	yes	-		-		-		-		noncoding	score: -0.0588323437771988	start: 0	stop: 102
TCONS_00242573	2	185	scaffold1640:587120-619764	E50	E60	OK	OK	78.448	1.1416	12.8401	-6.10261	3.49153	4.34439	1.39662e-05	0.0161023	0.000418794	0.105641	yes	no	-		-		-		-		noncoding	score: -0.091607629172088	start: 0	stop: 165
TCONS_00242967	2	1852	scaffold1640:454023-473728	E50	E60	OK	OK	683.651	5.65271	642.8	-6.91817	6.82928	3.52013	0.000431342	0.000504613	0.00609787	0.00691169	yes	yes	-		-		-		-		noncoding	score: -0.054478188409166	start: 0	stop: 9
TCONS_00243006	2	258	scaffold1640:587120-619764	E50	E60	OK	OK	3455.86	35.5476	3768.58	-6.60315	6.72812	4.56275	5.04875e-06	3.12458e-06	0.000192733	0.000134069	yes	yes	-		-		-		-		noncoding	score: -0.159558843275962	start: 213	stop: 324
TCONS_00243738	2	697	scaffold1640:293255-300620	E50	E60	OK	OK	11.6937	3.35842	1563.04	-1.79987	8.86236	0.856736	0.391591	2.51586e-06	0.454275	0.000112573	no	yes	-		-		-		-		noncoding	score: -0.0256536653387737	start: 0	stop: 57
TCONS_00245438	2	593	scaffold165:4737086-4760669	E50	E60	OK	OK	0.487786	55.3184	0	6.82537	-1.79769e+308	-4.14363	3.41849e-05	0.0347685	0.000836591	0.12295	yes	no	-		-		-		-		noncoding	score: -0.222252028890672	start: 99	stop: 129
TCONS_00248741	2	3039	scaffold167:7848927-7880688	E50	E60	OK	OK	969.771	0.538382	834.135	-10.8148	10.5974	6.76787	1.30691e-11	3.39158e-11	1.44949e-08	3.09279e-08	yes	yes	-		-		-		-		noncoding	score: -0.161758980396997	start: 27	stop: 423
TCONS_00254236	2	407	scaffold17:589368-594515	E50	E60	OK	OK	1334.79	55.5996	1385.08	-4.5854	4.63875	3.07757	0.00208694	0.00185165	0.0212065	0.0192579	yes	yes	-		-		-		-		noncoding	score: -0.669576655597936	start: 0	stop: 0
TCONS_00256553	2	968	scaffold170:4344784-4367065	E50	E60	OK	OK	0.171523	6.19508	0	5.17465	-1.79769e+308	-3.0574	0.00223267	0.0515297	0.022338	0.12295	yes	no	-		-		-		-		noncoding	score: -0.042680928723711	start: 924	stop: 1035
TCONS_00258426	2	376	scaffold171:5101488-5204796	E50	E60	OK	OK	77.2598	2.76048	10.7405	-4.80673	1.96008	2.92595	0.00343407	0.26564	0.0313767	0.320217	yes	no	-		-		-		-		noncoding	score: -0.209242106592397	start: 0	stop: 165
TCONS_00261567	2	598	scaffold1715:39809-52819	E50	E60	OK	OK	753.261	12.8979	1058.73	-5.86794	6.35906	3.70386	0.00021234	5.49029e-05	0.00347148	0.00120882	yes	yes	-		-		-		-		noncoding	score: -0.0625201611352149	start: 156	stop: 330
TCONS_00268266	2	1509	scaffold176:1789311-1842302	E50	E60	OK	OK	246.553	0.822402	278.024	-8.22784	8.40115	5.12311	3.00544e-07	1.49566e-07	2.26653e-05	1.38082e-05	yes	yes	-		-		-		-		noncoding	score: -0.0663045535003002	start: 969	stop: 1125
TCONS_00274798	2	469	scaffold17865:4397-6156	E50	E60	OK	OK	242.786	8.40254	12.0634	-4.85271	0.521742	4.46559	7.98488e-06	0.654141	0.000273896	0.714247	yes	no	-		-		-		-		noncoding	score: -0.136618645161239	start: 0	stop: 219
TCONS_00281295	2	829	scaffold1832:471936-599848	E50	E60	OK	OK	6.95993	0.0641961	8.76522	-6.76044	7.09316	3.40712	0.000656529	0.00026818	0.00847345	0.00417827	yes	yes	-		-		-		-		noncoding	score: -0.363364334235603	start: 123	stop: 138
TCONS_00283628	2	674	scaffold184:1956013-1989949	E50	E60	OK	OK	1.24468	6.77078	0.213326	2.44355	-4.98819	-1.78102	0.0749084	0.00257687	0.124191	0.0250233	no	yes	-		-		-		-		noncoding	score: -0.0419301618831665	start: 165	stop: 321
TCONS_00287055	2	291	scaffold186:3560715-3577473	E50	E60	OK	OK	0.540279	37.0827	0	6.1009	-1.79769e+308	-3.59979	0.000318468	0.0523816	0.00477485	0.12295	yes	no	-		-		-		-		noncoding	score: -0.513058322180733	start: 441	stop: 471
TCONS_00288716	2	1258	scaffold186:86609-222522	E50	E60	OK	OK	1194.29	52.2942	1786.57	-4.51336	5.09439	3.82426	0.000131165	1.19834e-05	0.00237135	0.000372637	yes	yes	-		-		-		-		noncoding	score: -0.0436941807014061	start: 1278	stop: 1659
TCONS_00293010	2	162	scaffold188:11645617-11657272	E50	E60	OK	OK	3106.01	552.961	12296.4	-2.48981	4.47491	1.55271	0.120491	0.00490556	0.162551	0.0415534	no	yes	-		-		-		-		noncoding	score: -0.0800293624353585	start: 2646	stop: 2796
TCONS_00293124	2	583	scaffold188:12352472-12371195	E50	E60	OK	OK	7.17639	0.513301	21.923	-3.80538	5.4165	2.41013	0.0159467	0.000540865	0.104885	0.00730717	no	yes	-		-		-		-		noncoding	score: -0.175621025129431	start: 0	stop: 0
TCONS_00297613	2	341	scaffold190:4532187-4554755	E50	E60	OK	OK	701.012	12.5861	508.035	-5.79953	5.33503	2.96013	0.00307509	0.00741014	0.0287471	0.0573493	yes	no	-		-		-		-		noncoding	score: -0.0746995665973089	start: 219	stop: 531
TCONS_00298100	2	372	scaffold190:7367366-7384661	E50	E60	OK	OK	1930.03	2.24852	12.9918	-9.74543	2.53055	7.69977	1.35447e-14	0.0660268	1.125e-10	0.12295	yes	no	-		-		-		-		noncoding	score: -0.201214991500021	start: 0	stop: 18
TCONS_00298132	2	714	scaffold190:7552002-7585203	E50	E60	OK	OK	273.929	1.94721	3.91286	-7.13625	1.00681	4.61192	3.98972e-06	0.597093	0.000161182	0.65983	yes	no	-		-		-		-		noncoding	score: -0.0844942772748323	start: 108	stop: 1455
TCONS_00302496	2	561	scaffold1912:164754-174734	E50	E60	OK	OK	15.6062	1.52728	21.8279	-3.35308	3.83713	2.84508	0.00444004	0.000976271	0.038472	0.0115794	yes	yes	-		-		-		-		noncoding	score: -0.181582967135785	start: 183	stop: 420
TCONS_00310532	2	762	scaffold194:9808672-9822343	E50	E60	OK	OK	357.991	2.92586	340.081	-6.93492	6.86087	3.72465	0.000195589	0.000224077	0.00325325	0.00362067	yes	yes	-		-		-		-		noncoding	score: -0.00520719708790692	start: 687	stop: 807
TCONS_00311032	2	1127	scaffold194:2455771-2539849	E50	E60	OK	OK	39.6626	0.255143	12.9102	-7.28033	5.66106	4.60576	4.10963e-06	0.000441445	0.000164825	0.00621114	yes	yes	-		-		-		-		noncoding	score: -0.535228926631515	start: 0	stop: 0
TCONS_00312327	2	400	scaffold194:9808672-9822343	E50	E60	OK	OK	6.76911	98.895	16.4288	3.86886	-2.58967	-3.36454	0.000766724	0.0192818	0.00958342	0.121324	yes	no	-		-		-		-		noncoding	score: -0.066702769580779	start: 54	stop: 162
TCONS_00315225	2	574	scaffold195:3166305-3244895	E50	E60	OK	OK	25.1005	1.09838	88.7178	-4.51426	6.33577	2.46385	0.0137454	0.000281359	0.0931991	0.00434534	no	yes	-		-		-		-		noncoding	score: -0.285345044062297	start: 0	stop: 57
TCONS_00315515	2	516	scaffold195:1632004-1667434	E50	E60	OK	OK	1.21765	18.8549	0.401555	3.95277	-5.5532	-2.41081	0.0159173	0.000511198	0.104733	0.00698349	no	yes	-		-		-		-		noncoding	score: -0.212271349060045	start: 48	stop: 390
TCONS_00318982	2	562	scaffold197:1518842-1525904	E50	E60	OK	OK	73.6987	0.776623	58.3583	-6.56828	6.23158	4.28079	1.8623e-05	4.9045e-05	0.000523982	0.0011083	yes	yes	-		-		-		-		noncoding	score: -0.111757822088894	start: 423	stop: 690
TCONS_00323087	2	544	scaffold198:485746-491504	E50	E60	OK	OK	249.878	0.326831	98.0337	-9.57847	8.22859	5.80954	6.2643e-09	7.30534e-07	1.33079e-06	4.40343e-05	yes	yes	-		-		-		-		noncoding	score: -0.360272900059366	start: 0	stop: 81
TCONS_00323230	2	383	scaffold198:1213209-1299706	E50	E60	OK	OK	560.943	0.366522	324.394	-10.5797	9.78963	5.46769	4.55944e-08	4.48896e-07	5.65221e-06	3.07073e-05	yes	yes	-		-		-		-		noncoding	score: -0.0259989398128449	start: 531	stop: 642
TCONS_00325241	2	1252	scaffold198:6297856-6351669	E50	E60	OK	OK	3.6754	0.2129	16.3242	-4.10966	6.2607	2.28457	0.0223383	0.000240383	0.12295	0.0038313	no	yes	-		-		-		-		noncoding	score: -0.15171782129235	start: 0	stop: 33
TCONS_00327268	2	275	scaffold2:5522147-5522903	E50	E60	OK	OK	54.7112	0.297881	17.5782	-7.52096	5.88291	4.51232	6.41236e-06	0.000542545	0.000231608	0.00732749	yes	yes	-		-		-		-		noncoding	score: -0.148452833194263	start: 507	stop: 603
TCONS_00335683	2	531	scaffold2036:519901-571623	E50	E60	OK	OK	11.0073	4326.74	17.4076	8.61868	-7.95742	-5.32178	1.02754e-07	2.66721e-07	1.04543e-05	2.08519e-05	yes	yes	-		-		-		-		noncoding	score: -0.133229302711634	start: 0	stop: 57
TCONS_00339754	2	483	scaffold208:223577-228464	E50	E60	OK	OK	0	7.80442	0.153146	1.79769e+308	-5.67132	1.79769e+308	0.0406235	0.000649683	0.12295	0.00841119	no	yes	-		-		-		-		noncoding	score: -0.0502752239305374	start: 0	stop: 24
TCONS_00342039	2	312	scaffold21:520644-532072	E50	E60	OK	OK	23054.4	168.455	0	-7.09654	-1.79769e+308	4.33471	1.45951e-05	0.158304	0.000432542	0.201764	yes	no	-		-		-		-		noncoding	score: -0.0883031771442076	start: 102	stop: 111
TCONS_00348582	2	884	scaffold211:6175885-6209823	E50	E60	OK	OK	89.2714	0.974697	105.281	-6.5171	6.75508	4.41496	1.0103e-05	4.10718e-06	0.000327308	0.000164806	yes	yes	-		-		-		-		noncoding	score: -0.74809569501274	start: 0	stop: 0
TCONS_00349729	2	362	scaffold211:6175885-6209823	E50	E60	OK	OK	812.855	2.71661	0	-8.22505	-1.79769e+308	4.97328	6.58302e-07	0.153014	4.0621e-05	0.196805	yes	no	-		-		-		-		noncoding	score: -0.107413272731992	start: 0	stop: 9
TCONS_00355124	2	363	scaffold213:3174027-3203235	E50	E60	OK	OK	283.196	1.84136	78.6222	-7.26488	5.41609	3.31519	0.000915804	0.0147156	0.0110325	0.0984696	yes	no	-		-		-		-		noncoding	score: -0.111208560761772	start: 402	stop: 600
TCONS_00355375	2	3158	scaffold213:2119441-2120293	E50	E60	OK	OK	2.15921	14.5696	0.346635	2.75439	-5.3934	-1.85646	0.0633881	0.00122766	0.12295	0.0139	no	yes	-		-		-		-		noncoding	score: -0.124177274857974	start: 0	stop: 147
TCONS_00366493	2	669	scaffold2169:1129482-1298409	E50	E60	OK	OK	251.872	7.21222	219.314	-5.1261	4.92641	4.00299	6.25468e-05	0.000117108	0.00133747	0.00217634	yes	yes	-		-		-		-		noncoding	score: -0.0255958860459518	start: 786	stop: 900
TCONS_00366633	2	1518	scaffold2169:74769-557730	E50	E60	OK	OK	3.15175	11.6745	0.311868	1.88914	-5.22629	-1.34227	0.179509	0.00177266	0.224675	0.0186132	no	yes	-		-		-		-		noncoding	score: -0.10232205205097	start: 6	stop: 42
TCONS_00371585	2	467	scaffold220:142190-184421	E50	E60	OK	OK	0	40.7451	0.757636	1.79769e+308	-5.74898	1.79769e+308	0.0299073	9.75066e-05	0.12295	0.00188535	no	yes	-		-		-		-		noncoding	score: -0.0296809776972235	start: 75	stop: 96
TCONS_00374820	2	359	scaffold222:1000754-1044140	E50	E60	OK	OK	263.658	2.60424	1281.73	-6.66166	8.94302	2.06229	0.0391801	0.00541836	0.12295	0.0450035	no	yes	-		-		-		-		noncoding	score: -0.3539988828314	start: 0	stop: 6
TCONS_00376111	2	644	scaffold224:571256-944181	E50	E60	OK	OK	15.5817	0.519228	99.6603	-4.90734	7.58451	2.12601	0.0335024	0.000595798	0.12295	0.00788445	no	yes	-		-		-		-		noncoding	score: -0.101134582585977	start: 0	stop: 87
TCONS_00377050	2	161	scaffold225:854995-917946	E50	E60	OK	OK	187.935	0.39041	161.923	-8.91102	8.6961	5.28727	1.24155e-07	2.42347e-07	1.19949e-05	1.95718e-05	yes	yes	-		-		-		-		noncoding	score: -0.151459214948987	start: 486	stop: 591
TCONS_00378942	2	733	scaffold227:124592-257450	E50	E60	OK	OK	36.0256	2.32051	21.8164	-3.95651	3.2329	2.78062	0.00542554	0.0248145	0.0450407	0.12295	yes	no	-		-		-		-		noncoding	score: -0.134772579169192	start: 414	stop: 807
TCONS_00379249	2	521	scaffold2273:77741-92192	E50	E60	OK	OK	2.65956	5.36894	164.283	1.01345	4.9354	-0.59579	0.551315	0.000260883	0.615357	0.00408593	no	yes	-		-		-		-		noncoding	score: -0.102349885530691	start: 312	stop: 348
TCONS_00380635	2	439	scaffold228:1286181-1290986	E50	E60	OK	OK	26.9884	0.225029	6.30027	-6.90609	4.80723	4.03732	5.40654e-05	0.00751277	0.00119481	0.0579817	yes	no	-		-		-		-		noncoding	score: -0.0777702116151587	start: 261	stop: 441
TCONS_00386435	2	1017	scaffold23:10944935-11137563	E50	E60	OK	OK	261.983	0.624627	299.778	-8.71226	8.90668	4.03149	5.54239e-05	3.59291e-05	0.00121542	0.00086703	yes	yes	-		-		-		-		noncoding	score: -0.0718562790474006	start: 681	stop: 846
TCONS_00386675	2	349	scaffold23:12530853-12646158	E50	E60	OK	OK	79.5747	0.127796	94.1516	-9.28232	9.525	4.10292	4.0796e-05	2.45345e-05	0.000955375	0.000643999	yes	yes	-		-		-		-		noncoding	score: -0.30286554618322	start: 0	stop: 0
TCONS_00387630	2	575	scaffold23:5621442-5684140	E50	E60	OK	OK	4091.3	146.845	9685.67	-4.80019	6.04349	3.60012	0.000318073	4.51647e-06	0.00477132	0.000177074	yes	yes	-		-		-		-		noncoding	score: -0.183523086507182	start: 0	stop: 12
TCONS_00388941	2	587	scaffold23:1843667-1871070	E50	E60	OK	OK	0	29.6064	0.60281	1.79769e+308	-5.61806	1.79769e+308	0.0626886	0.00110901	0.12295	0.0128303	no	yes	-		-		-		-		noncoding	score: -0.0128276814653016	start: 183	stop: 300
TCONS_00391774	2	2749	scaffold2307:22177-25625	E50	E60	OK	OK	0	231.432	22.4291	1.79769e+308	-3.36714	1.79769e+308	0.0281209	0.00534734	0.12295	0.0445426	no	yes	-		-		-		-		noncoding	score: -0.135747593310353	start: 0	stop: 258
TCONS_00394250	2	1646	scaffold231:2208531-2314942	E50	E60	OK	OK	1.3409	30.2969	0	4.4979	-1.79769e+308	-3.37998	0.000724903	0.0332817	0.00917652	0.12295	yes	no	-		-		-		-		noncoding	score: -0.0352151787123496	start: 165	stop: 342
TCONS_00415361	2	1727	scaffold24:3459384-3466420	E50	E60	OK	OK	98.4604	2.0281	176.701	-5.60134	6.44504	2.50867	0.0121187	0.00345387	0.0844054	0.031516	no	yes	-		-		-		-		noncoding	score: -0.106296475777503	start: 198	stop: 408
TCONS_00425037	2	246	scaffold248:2938871-3066836	E50	E60	OK	OK	46.4613	0.386437	26.1608	-6.90965	6.08103	4.50197	6.73258e-06	8.26398e-05	0.000239874	0.00165842	yes	yes	-		-		-		-		noncoding	score: -0.00710037929905091	start: 72	stop: 213
TCONS_00426861	2	581	scaffold248:14629103-14729340	E50	E60	OK	OK	86.1375	2.67125	99.8335	-5.01105	5.22393	2.66111	0.00778835	0.00517811	0.0596437	0.0433893	no	yes	-		-		-		-		noncoding	score: -0.155008709746741	start: 2403	stop: 3285
TCONS_00434562	2	967	scaffold249:1513711-1594359	E50	E60	OK	OK	619.587	0.836706	649.012	-9.53237	9.59931	4.64668	3.3732e-06	2.76999e-06	0.000142431	0.00012159	yes	yes	-		-		-		-		noncoding	score: -0.0115781837028523	start: 93	stop: 198
TCONS_00439794	2	331	scaffold2515:775797-831888	E50	E60	OK	OK	0.830279	5.20113	0.248673	2.64716	-4.3865	-1.90231	0.0571303	0.00570559	0.12295	0.0468558	no	yes	-		-		-		-		noncoding	score: -0.0596831049848188	start: 129	stop: 264
TCONS_00440797	2	565	scaffold252:1392803-1520352	E50	E60	OK	OK	28.4255	1.5832	31.9831	-4.16627	4.33639	3.57663	0.000348053	0.000177709	0.00511738	0.00300756	yes	yes	-		-		-		-		noncoding	score: -0.276629926475373	start: 0	stop: 105
TCONS_00444974	2	562	scaffold2533:321027-371293	E50	E60	OK	OK	145.044	6.75426	229.441	-4.42455	5.08618	3.50899	0.000449812	4.45111e-05	0.00630328	0.00102421	yes	yes	-		-		-		-		noncoding	score: -0.0238565951186076	start: 78	stop: 264
TCONS_00445793	2	602	scaffold254:2173201-2375999	E50	E60	OK	OK	37.9294	3.40328	30.0921	-3.47832	3.14438	2.93337	0.00335305	0.00801865	0.0307478	0.0609752	yes	no	-		-		-		-		noncoding	score: -0.062161220615093	start: 1134	stop: 1203
TCONS_00446896	2	381	scaffold254:10395738-10426137	E50	E60	OK	OK	198.451	0.620588	262.598	-8.32093	8.72501	4.88294	1.04515e-06	2.61895e-07	5.76511e-05	2.06297e-05	yes	yes	-		-		-		-		noncoding	score: -0.00587888511321087	start: 621	stop: 765
TCONS_00447516	2	737	scaffold254:2533394-2563460	E50	E60	OK	OK	174.542	0.849573	260.165	-7.68262	8.25848	3.57828	0.000345868	0.000108258	0.0050955	0.00204988	yes	yes	-		-		-		-		noncoding	score: -0.0105459214778541	start: 81	stop: 258
TCONS_00450880	2	1708	scaffold254:11260210-11272701	E50	E60	OK	OK	66.4372	0.241155	100.171	-8.10588	8.69829	4.33979	1.42616e-05	2.75494e-06	0.000425506	0.000121185	yes	yes	-		-		-		-		noncoding	score: -0.0322350755482743	start: 150	stop: 234
TCONS_00451073	2	514	scaffold2543:491607-505201	E50	E60	OK	OK	10093.6	84.0636	0	-6.90774	-1.79769e+308	3.06405	0.00218362	0.246368	0.0219794	0.299187	yes	no	-		-		-		-		noncoding	score: -0.122612394252017	start: 2049	stop: 2292
TCONS_00451864	2	348	scaffold255:428994-487279	E50	E60	OK	OK	527.465	0.437045	520.47	-10.2371	10.2178	5.83228	5.4675e-09	5.55297e-09	1.19683e-06	1.20981e-06	yes	yes	-		-		-		-		noncoding	score: -0.198355639725286	start: 144	stop: 210
TCONS_00452437	2	670	scaffold2556:220366-238259	E50	E60	OK	OK	9.34066	0.847509	55.2908	-3.46222	6.02767	2.03323	0.042029	0.000276408	0.12295	0.00428081	no	yes	-		-		-		-		noncoding	score: -0.0388925199496228	start: 834	stop: 969
TCONS_00452983	2	365	scaffold256:2786406-2850219	E50	E60	OK	OK	92.2483	1.5127	8.54326	-5.93032	2.49766	4.06247	4.85568e-05	0.105558	0.00109876	0.14789	yes	no	-		-		-		-		noncoding	score: -0.0631551223971457	start: 216	stop: 276
TCONS_00453679	2	1252	scaffold256:888720-970604	E50	E60	OK	OK	272.308	0.794177	440.98	-8.42156	9.11704	4.81162	1.49709e-06	1.56506e-07	7.55395e-05	1.4306e-05	yes	yes	-		-		-		-		noncoding	score: -0.0314986615474276	start: 12	stop: 105
TCONS_00456825	2	355	scaffold2570:269806-270961	E50	E60	OK	OK	13.7246	1.88909	23.3977	-2.861	3.6306	2.17947	0.0292965	0.00449128	0.12295	0.0388028	no	yes	-		-		-		-		noncoding	score: -0.262340972113836	start: 0	stop: 291
TCONS_00459452	2	1002	scaffold259:4826112-4919147	E50	E60	OK	OK	313.171	0.938715	75.4966	-8.38205	6.32958	3.76781	0.000164688	0.00513937	0.00283496	0.0431342	yes	yes	-		-		-		-		noncoding	score: -0.431585195031442	start: 0	stop: 141
TCONS_00459759	2	153	scaffold259:6765116-6804412	E50	E60	OK	OK	29.7027	1.20466	28.1285	-4.62389	4.54533	3.06677	0.00216383	0.00233685	0.021841	0.0231685	yes	yes	-		-		-		-		noncoding	score: -0.0645924581762857	start: 90	stop: 273
TCONS_00460137	2	277	scaffold259:1229408-1319898	E50	E60	OK	OK	0	39.9294	0.374154	1.79769e+308	-6.73768	1.79769e+308	0.0371112	0.000722321	0.12295	0.00915079	no	yes	-		-		-		-		noncoding	score: -0.0907272522140659	start: 0	stop: 6
TCONS_00462348	2	484	scaffold26:2500791-2551972	E50	E60	OK	OK	20.7647	0.387079	16.716	-5.74536	5.43246	3.36028	0.000778637	0.00148667	0.00970025	0.0161695	yes	yes	-		-		-		-		noncoding	score: -0.0294610156384831	start: 96	stop: 186
TCONS_00464747	2	355	scaffold262:600931-719102	E50	E60	OK	OK	0	8.50411	0.121068	1.79769e+308	-6.13427	1.79769e+308	0.0328431	0.000186877	0.12295	0.00313341	no	yes	-		-		-		-		noncoding	score: -0.228653225242157	start: 0	stop: 213
TCONS_00467203	2	2494	scaffold263:6725194-6773636	E50	E60	OK	OK	19.5485	0.380586	24.4266	-5.68269	6.00409	4.1146	3.87854e-05	1.15983e-05	0.00091942	0.000363641	yes	yes	-		-		-		-		noncoding	score: -0.489804818892307	start: 66	stop: 75
TCONS_00475573	2	419	scaffold271:2980326-3008377	E50	E60	OK	OK	106.322	0.682332	98.3242	-7.28375	7.17093	5.77818	7.55142e-09	1.14421e-08	1.54335e-06	2.06013e-06	yes	yes	-		-		-		-		noncoding	score: -0.229868600371333	start: 0	stop: 0
TCONS_00477867	2	267	scaffold272:674446-699306	E50	E60	OK	OK	2187.53	294.85	6827.98	-2.89125	4.5334	2.02979	0.0423774	0.0013622	0.12295	0.0151069	no	yes	-		-		-		-		noncoding	score: -0.102593299785373	start: 276	stop: 720
TCONS_00480379	2	862	scaffold272:1761766-1869641	E50	E60	OK	OK	6.22907	0.200889	13.5834	-4.95455	6.0793	2.17947	0.0292969	0.005987	0.12295	0.0486671	no	yes	-		-		-		-		noncoding	score: -0.250520178288652	start: 1299	stop: 1362
TCONS_00485840	2	803	scaffold276:3341988-3384177	E50	E60	OK	OK	441.731	0.338885	366.561	-10.3482	10.079	6.95959	3.4126e-12	1.20468e-11	5.78558e-09	1.38633e-08	yes	yes	-		-		-		-		noncoding	score: -0.620211175260662	start: 0	stop: 6
TCONS_00491943	2	433	scaffold279:2922473-3024895	E50	E60	OK	OK	87.5139	14.3879	328.42	-2.60466	4.51262	1.58305	0.113409	0.00424024	0.155598	0.0370896	no	yes	-		-		-		-		noncoding	score: -0.147393029468792	start: 144	stop: 333
TCONS_00492169	2	718	scaffold279:3928645-3963863	E50	E60	OK	OK	18.4209	2.06845	44.5244	-3.15472	4.42797	2.17651	0.029517	0.00142542	0.12295	0.0156569	no	yes	-		-		-		-		noncoding	score: -0.422303112380134	start: 315	stop: 360
TCONS_00493227	2	516	scaffold279:1640937-1784054	E50	E60	OK	OK	66.4889	0.238033	30.0025	-8.12581	6.97778	4.08583	4.39202e-05	0.000506669	0.00101258	0.00693415	yes	yes	-		-		-		-		noncoding	score: -0.0334147251878692	start: 6	stop: 159
TCONS_00496953	2	1127	scaffold28:1920720-2070826	E50	E60	OK	OK	19.4778	0.607166	42.474	-5.0036	6.12834	2.74046	0.00613531	0.000595822	0.0495868	0.00788445	yes	yes	-		-		-		-		noncoding	score: -0.426383370714611	start: 0	stop: 0
TCONS_00501254	2	313	scaffold283:1497590-1561608	E50	E60	OK	OK	684.768	4.69528	876.858	-7.18826	7.54499	4.42227	9.76691e-06	3.11533e-06	0.000319603	0.000133922	yes	yes	-		-		-		-		noncoding	score: -0.0102256940292462	start: 144	stop: 261
TCONS_00503766	2	251	scaffold284:194402-211198	E50	E60	OK	OK	67.6196	0.433739	187.136	-7.28447	8.75305	4.46061	8.17275e-06	2.70477e-08	0.000278265	3.89464e-06	yes	yes	-		-		-		-		noncoding	score: -0.088583566927689	start: 0	stop: 18
TCONS_00509962	2	1198	scaffold288:133638-186438	E50	E60	OK	OK	0.000149997	9.15953	0.209538	15.8981	-5.44999	-0.0126058	0.989942	0.00127339	0.999916	0.0143139	no	yes	-		-		-		-		noncoding	score: -0.131128847824562	start: 861	stop: 975
TCONS_00515421	2	212	scaffold290:1085896-1136742	E50	E60	OK	OK	1270.44	1.38653	1.66289	-9.83963	0.262214	6.93338	4.10894e-12	0.886441	6.57287e-09	0.92291	yes	no	-		-		-		-		noncoding	score: -0.00817182715384185	start: 39	stop: 99
TCONS_00515756	2	452	scaffold290:3319119-3409638	E50	E60	OK	OK	1534.77	0.391197	17.5128	-11.9378	5.48437	3.28106	0.00103418	0.141465	0.0121231	0.184545	yes	no	-		-		-		-		noncoding	score: -0.0977253777922176	start: 201	stop: 318
TCONS_00517297	2	339	scaffold290:5700842-5729976	E50	E60	OK	OK	36.0477	0.150506	25.868	-7.90394	7.4252	4.70339	2.55874e-06	1.04546e-05	0.000114002	0.000335121	yes	yes	-		-		-		-		noncoding	score: -0.249252779468872	start: 0	stop: 162
TCONS_00519596	2	464	scaffold2909:51105-67182	E50	E60	OK	OK	779.267	59.4844	790.408	-3.71154	3.73202	3.1534	0.00161378	0.00145415	0.0172764	0.0159052	yes	yes	-		-		-		-		noncoding	score: -0.113185981951059	start: 657	stop: 870
TCONS_00523587	2	356	scaffold294:5465247-5770545	E50	E60	OK	OK	127.863	3.30294	323.073	-5.2747	6.61196	4.35342	1.3403e-05	2.70624e-08	0.00040556	3.89464e-06	yes	yes	-		-		-		-		noncoding	score: -0.719655691903547	start: 0	stop: 0
TCONS_00524342	2	178	scaffold294:1000013-1065197	E50	E60	OK	OK	301.964	1.5509	64.4009	-7.60513	5.37591	2.83566	0.00457317	0.0478155	0.0393616	0.12295	yes	no	-		-		-		-		noncoding	score: -0.0664352738309135	start: 39	stop: 105
TCONS_00530376	2	439	scaffold295:2916870-2955207	E50	E60	OK	OK	14.2694	1.7981	24.3015	-2.98839	3.7565	2.2677	0.0233476	0.00342519	0.12295	0.0313162	no	yes	-		-		-		-		noncoding	score: -0.0878031806188533	start: 510	stop: 762
TCONS_00531792	2	365	scaffold296:3317589-3438246	E50	E60	OK	OK	2630.42	338.48	18715.3	-2.95815	5.789	1.80534	0.0710209	0.000279843	0.12295	0.00432613	no	yes	-		-		-		-		noncoding	score: -0.0506161571617641	start: 132	stop: 168
TCONS_00537566	2	528	scaffold298:7191278-7297431	E50	E60	OK	OK	187.864	9.81393	399.316	-4.25871	5.34656	2.19499	0.0281643	0.00523574	0.12295	0.0437752	no	yes	-		-		-		-		noncoding	score: -0.281704130182051	start: 231	stop: 444
TCONS_00541340	2	529	scaffold3:3161296-3184800	E50	E60	OK	OK	2.13792	11.607	0.441875	2.44071	-4.71521	-1.89056	0.0586827	0.00219151	0.12295	0.0220321	no	yes	-		-		-		-		noncoding	score: -0.0190779542406575	start: 0	stop: 24
TCONS_00541341	2	626	scaffold3:3161296-3184800	E50	E60	OK	OK	8.41536	43.0058	0.99593	2.35343	-5.43234	-1.94622	0.0516281	6.32261e-05	0.12295	0.00134819	no	yes	-		-		-		-		noncoding	score: -0.100927529063786	start: 0	stop: 129
TCONS_00548697	2	311	scaffold30:3624863-3762219	E50	E60	OK	OK	5.52384	0.489191	344.101	-3.4972	9.45822	1.83196	0.0669572	3.65525e-08	0.12295	4.78961e-06	no	yes	-		-		-		-		noncoding	score: -0.0673840977377785	start: 144	stop: 387
TCONS_00549601	2	344	scaffold3017:21493-56951	E50	E60	OK	OK	883.944	0.988337	330.792	-9.80474	8.38671	5.01844	5.2092e-07	2.016e-05	3.45203e-05	0.000557125	yes	yes	-		-		-		-		noncoding	score: -0.0384965087916333	start: 360	stop: 468
TCONS_00550851	2	536	scaffold302:2016090-2130713	E50	E60	OK	OK	2.14374	30.5968	7.18898	3.83518	-2.08952	-2.8562	0.00428746	0.0879785	0.0374032	0.132952	yes	no	-		-		-		-		noncoding	score: -0.0424488747305205	start: 171	stop: 279
TCONS_00551304	2	528	scaffold302:1592202-1641674	E50	E60	OK	OK	9.42817	2.47077	85.7735	-1.93202	5.1175	0.993491	0.320471	0.00424346	0.379335	0.0370929	no	yes	-		-		-		-		noncoding	score: -0.41359986411708	start: 234	stop: 312
TCONS_00553951	2	2231	scaffold306:2446609-2507387	E50	E60	OK	OK	2752.66	128.414	0	-4.42196	-1.79769e+308	3.00212	0.00268107	0.115115	0.0258252	0.157411	yes	no	-		-		-		-		noncoding	score: -0.221396308295253	start: 261	stop: 318
TCONS_00554361	2	708	scaffold306:2446609-2507387	E50	E60	OK	OK	326.247	0.50528	453.24	-9.33467	9.80898	5.76454	8.18815e-09	9.4399e-10	1.62968e-06	3.44399e-07	yes	yes	-		-		-		-		noncoding	score: -0.0542861644033733	start: 471	stop: 567
TCONS_00555340	2	774	scaffold3060:258310-267293	E50	E60	OK	OK	87.0602	1.22534	73.8254	-6.15076	5.91287	4.59092	4.41304e-06	9.95784e-06	0.00017381	0.00032432	yes	yes	-		-		-		-		noncoding	score: -0.0872052055354058	start: 510	stop: 681
TCONS_00555361	2	489	scaffold3060:430021-454983	E50	E60	OK	OK	2100.65	3.63364	1133.37	-9.1752	8.28498	5.8513	4.87747e-09	1.40422e-07	1.10249e-06	1.32133e-05	yes	yes	-		-		-		-		noncoding	score: -0.0845427021807747	start: 0	stop: 72
TCONS_00555455	2	202	scaffold3060:430021-454983	E50	E60	OK	OK	88.571	2.02478	178.541	-5.451	6.46235	3.6705	0.00024208	7.14563e-06	0.00384939	0.000251114	yes	yes	-		-		-		-		noncoding	score: -0.109193502663492	start: 33	stop: 63
TCONS_00558123	2	319	scaffold308:2680678-2747711	E50	E60	OK	OK	49.5402	0.898093	23.7414	-5.78559	4.7244	3.72204	0.000197618	0.00280616	0.00328044	0.026744	yes	yes	-		-		-		-		noncoding	score: -0.560170502831173	start: 0	stop: 486
TCONS_00564138	2	679	scaffold314:3109714-3170797	E50	E60	OK	OK	14.3519	0.0693014	2.66033	-7.69414	5.26258	3.49339	0.000476932	0.0199187	0.00661313	0.12295	yes	no	-		-		-		-		noncoding	score: -0.0137986173045379	start: 756	stop: 903
TCONS_00564590	2	699	scaffold314:3109714-3170797	E50	E60	OK	OK	879.94	9.28706	1165.89	-6.56604	6.972	3.95284	7.72276e-05	2.48525e-05	0.00157527	0.00064969	yes	yes	-		-		-		-		noncoding	score: -0.0412161188012739	start: 24	stop: 252
TCONS_00565673	2	506	scaffold315:859464-1121735	E50	E60	OK	OK	2.1293	12.6609	0.638021	2.57193	-4.31063	-1.99328	0.0462304	0.00237246	0.12295	0.0234545	no	yes	-		-		-		-		noncoding	score: -0.131127456558641	start: 180	stop: 249
TCONS_00574105	2	598	scaffold319:11666214-11700194	E50	E60	OK	OK	15025.6	4.97233	0	-11.5612	-1.79769e+308	2.92075	0.00349195	0.355369	0.0317694	0.416407	yes	no	-		-		-		-		noncoding	score: -0.116694434121258	start: 543	stop: 1566
TCONS_00574428	2	333	scaffold319:2547318-2553476	E50	E60	OK	OK	0.408031	7.75262	0.163193	4.24793	-5.57004	-2.55135	0.0107306	0.000821571	0.0765056	0.0101169	no	yes	-		-		-		-		noncoding	score: -0.163280476612321	start: 573	stop: 789
TCONS_00577058	2	1731	scaffold32:387259-440469	E50	E60	OK	OK	276.861	43.6654	1395.51	-2.6646	4.99816	1.56944	0.116545	0.00237565	0.158886	0.0234774	no	yes	-		-		-		-		noncoding	score: -0.34604153949163	start: 0	stop: 54
TCONS_00581138	2	652	scaffold322:7327674-7434459	E50	E60	OK	OK	83.8826	1.73288	171.988	-5.59712	6.63299	2.94662	0.00321265	0.000522145	0.0297887	0.00710039	yes	yes	-		-		-		-		noncoding	score: -0.0499928673765403	start: 75	stop: 162
TCONS_00581404	2	513	scaffold322:9227352-9350063	E50	E60	OK	OK	744.444	38.7355	1023.29	-4.26443	4.72342	3.29572	0.000981695	0.000230839	0.0116225	0.00370759	yes	yes	-		-		-		-		noncoding	score: -0.502916657335213	start: 0	stop: 21
TCONS_00581436	2	1016	scaffold322:9450453-9491954	E50	E60	OK	OK	390.417	0.28716	434.571	-10.4089	10.5635	4.23263	2.30976e-05	1.69548e-05	0.000616593	0.00048649	yes	yes	-		-		-		-		noncoding	score: -0.0235578678529763	start: 804	stop: 948
TCONS_00584284	2	537	scaffold322:9450453-9491954	E50	E60	OK	NOTEST	41.672	0.260741	0.963799	-7.32032	1.88611	4.01384	5.97382e-05	0.359565	0.00129069	1	yes	no	-		-		-		-		noncoding	score: -0.0182004737073932	start: 3	stop: 147
TCONS_00588221	2	517	scaffold322:72868-79509	E50	E60	OK	OK	80.973	25.2326	885.578	-1.68215	5.13326	1.20972	0.226385	7.21287e-05	0.277206	0.00148584	no	yes	-		-		-		-		noncoding	score: -0.10721086220924	start: 216	stop: 291
TCONS_00591671	2	372	scaffold325:2119872-2147872	E50	E60	OK	OK	741.694	166.132	11785.2	-2.15849	6.14851	1.28858	0.197543	0.000109305	0.244881	0.00206357	no	yes	-		-		-		-		noncoding	score: -0.291843372968406	start: 198	stop: 213
TCONS_00592463	2	375	scaffold325:2240637-2304189	E50	E60	OK	OK	53.0188	1.45014	55.8307	-5.19224	5.26679	3.247	0.00116628	0.000903731	0.013337	0.0109297	yes	yes	-		-		-		-		noncoding	score: -0.477810608537716	start: 207	stop: 258
TCONS_00593267	2	642	scaffold329:541953-546554	E50	E60	OK	OK	0.699147	32.8733	0	5.55518	-1.79769e+308	-3.30669	0.000944038	0.0468679	0.0112988	0.12295	yes	no	-		-		-		-		noncoding	score: -0.120216594364681	start: 0	stop: 30
TCONS_00594240	2	473	scaffold331:1561394-1573289	E50	E60	OK	OK	369.478	0.582199	358.066	-9.30976	9.2645	6.72617	1.7419e-11	1.97324e-11	1.81118e-08	2.00169e-08	yes	yes	-		-		-		-		noncoding	score: -0.683256961738778	start: 33	stop: 33
TCONS_00594264	2	1794	scaffold331:1647849-1655205	E50	E60	OK	OK	138.153	4.5966	289.697	-4.90955	5.97783	2.82845	0.00467745	0.000466998	0.0400205	0.00649379	yes	yes	-		-		-		-		noncoding	score: -0.181869781201317	start: 33	stop: 159
TCONS_00595761	2	251	scaffold331:2693987-2780116	E50	E60	OK	OK	68.7985	0.503758	81.1565	-7.0935	7.33183	4.03886	5.37114e-05	2.6794e-05	0.00118983	0.000690453	yes	yes	-		-		-		-		noncoding	score: -0.123533234255942	start: 6	stop: 117
TCONS_00595767	2	786	scaffold331:2693987-2780116	E50	E60	OK	OK	56.4744	0.778835	34.0321	-6.18014	5.44943	3.9021	9.53623e-05	0.000639793	0.00185164	0.00831551	yes	yes	-		-		-		-		noncoding	score: -0.00463798864746615	start: 483	stop: 627
TCONS_00598911	2	497	scaffold332:1612650-1754748	E50	E60	OK	OK	136.911	1.26719	74.5658	-6.75546	5.87881	3.94838	7.86816e-05	0.000626026	0.00159895	0.00818775	yes	yes	-		-		-		-		noncoding	score: -0.0380796882589307	start: 111	stop: 210
TCONS_00599090	2	369	scaffold332:3031278-3061351	E50	E60	OK	OK	839.999	93.984	1070.5	-3.1599	3.50972	2.5199	0.0117388	0.00481951	0.0822698	0.0409078	no	yes	-		-		-		-		noncoding	score: -0.144401778220795	start: 1251	stop: 1383
TCONS_00599251	2	161	scaffold332:3926227-4004837	E50	E60	OK	OK	177.903	0.72467	177.388	-7.93955	7.93537	3.56451	0.000364537	0.000356196	0.00531328	0.00522007	yes	yes	-		-		-		-		noncoding	score: -0.52202826754101	start: 0	stop: 0
TCONS_00604033	2	1435	scaffold332:16626542-16655028	E50	E60	OK	OK	551.599	0.573035	639.468	-9.91078	10.124	6.1154	9.63137e-10	3.42885e-10	3.4975e-07	1.69242e-07	yes	yes	-		-		-		-		noncoding	score: -0.0864565347925417	start: 2253	stop: 2478
TCONS_00604465	2	302	scaffold332:19351103-19711827	E50	E60	OK	OK	95.5682	0.255729	96.5728	-8.54577	8.56085	4.09334	4.25197e-05	3.97216e-05	0.000986025	0.000935217	yes	yes	-		-		-		-		noncoding	score: -0.0514458019339087	start: 21	stop: 249
TCONS_00605051	2	360	scaffold332:2145583-2217667	E50	E60	OK	OK	0.863665	2.25009	0.0766346	1.38144	-4.87584	-0.983247	0.325486	0.0037016	0.384713	0.0332549	no	yes	-		-		-		-		noncoding	score: -0.218314187132457	start: 327	stop: 330
TCONS_00610761	2	1371	scaffold334:7578582-7585680	E50	E60	OK	OK	0	5.19933	0.140039	1.79769e+308	-5.21443	1.79769e+308	0.0374178	0.00162288	0.12295	0.0173515	no	yes	-		-		-		-		noncoding	score: -0.237624666481527	start: 648	stop: 651
TCONS_00611161	2	359	scaffold334:6380716-6388274	E50	E60	OK	OK	13.1371	1.96951	67.4106	-2.73774	5.09706	1.95283	0.0508395	0.000207746	0.12295	0.00340753	no	yes	-		-		-		-		noncoding	score: -0.00269111628327775	start: 243	stop: 306
TCONS_00613046	2	872	scaffold335:3211422-3219203	E50	E60	OK	OK	36.6883	0.711438	26.3183	-5.68844	5.20918	3.72809	0.000192935	0.000695205	0.00321618	0.00887077	yes	yes	-		-		-		-		noncoding	score: -0.0481516121275768	start: 489	stop: 663
TCONS_00623514	2	375	scaffold343:333257-357386	E50	E60	OK	OK	88.0482	0.584317	119.764	-7.2354	7.67923	4.02981	5.58211e-05	1.6537e-05	0.00122128	0.000476473	yes	yes	-		-		-		-		noncoding	score: -0.0489876811649022	start: 0	stop: 60
TCONS_00630869	2	270	scaffold352:259771-405862	E50	E60	OK	OK	486.862	43.2616	1716.44	-3.49235	5.31019	1.85115	0.0641479	0.00440639	0.12295	0.0382482	no	yes	-		-		-		-		noncoding	score: -0.0156611272313137	start: 168	stop: 330
TCONS_00637797	2	453	scaffold357:1148555-1220224	E50	E60	OK	OK	134.641	1.56719	339.403	-6.42479	7.75868	2.69562	0.00702574	0.000973806	0.0550245	0.0115609	no	yes	-		-		-		-		noncoding	score: -0.192953577184288	start: 414	stop: 477
TCONS_00639590	2	520	scaffold358:1290986-1326542	E50	E60	OK	OK	79.3926	0.841791	47.7988	-6.5594	5.82737	3.70066	0.000215036	0.00105369	0.00350728	0.0123015	yes	yes	-		-		-		-		noncoding	score: -0.636176839462141	start: 0	stop: 0
TCONS_00641199	2	597	scaffold36:3601339-3649513	E50	E60	OK	OK	35.5666	0.441132	22.2671	-6.33317	5.65756	3.91406	9.07575e-05	0.000509868	0.00178251	0.00697219	yes	yes	-		-		-		-		noncoding	score: -0.00354599190686271	start: 0	stop: 66
TCONS_00641200	2	398	scaffold36:3601339-3649513	E50	E60	OK	OK	24.2126	0.312054	40.8982	-6.27781	7.0341	3.18488	0.00144812	0.000286538	0.0158643	0.00440733	yes	yes	-		-		-		-		noncoding	score: -0.382094452559883	start: 0	stop: 33
TCONS_00643514	2	198	scaffold361:1704905-1834277	E50	E60	OK	OK	112.022	2.81432	144.583	-5.31485	5.68296	3.62371	0.000290406	9.47143e-05	0.00445611	0.00184336	yes	yes	-		-		-		-		noncoding	score: -0.175046523401417	start: 12	stop: 24
TCONS_00647974	2	284	scaffold364:7201064-7262051	E50	E60	OK	OK	62.6345	1.09088	272.923	-5.84339	7.96685	2.29392	0.021795	0.00139326	0.12295	0.0153829	no	yes	-		-		-		-		noncoding	score: -0.288284171298467	start: 0	stop: 174
TCONS_00648351	2	396	scaffold364:4667456-4732681	E50	E60	OK	OK	0.774263	6.21877	0.206209	3.00573	-4.91445	-2.09484	0.0361851	0.0030548	0.12295	0.0285896	no	yes	-		-		-		-		noncoding	score: -0.171617462285584	start: 384	stop: 405
TCONS_00651114	2	398	scaffold365:3719330-3738395	E50	E60	OK	OK	114.896	3.54457	124.59	-5.01858	5.13543	3.8048	0.000141918	7.87374e-05	0.00252024	0.00159901	yes	yes	-		-		-		-		noncoding	score: -0.189282623823474	start: 195	stop: 456
TCONS_00652891	2	422	scaffold368:218760-257163	E50	E60	OK	OK	286.105	11.8268	405.564	-4.59641	5.0998	3.55867	0.000372732	5.51982e-05	0.00540337	0.0012118	yes	yes	-		-		-		-		noncoding	score: -0.0711847404561679	start: 78	stop: 150
TCONS_00653349	2	1051	scaffold368:558908-560430	E50	E60	OK	OK	1414.29	22.528	1250.94	-5.97221	5.79515	5.17944	2.22555e-07	5.39814e-07	1.86056e-05	3.54123e-05	yes	yes	-		-		-		-		noncoding	score: -0.00405807450063655	start: 177	stop: 270
TCONS_00653492	2	395	scaffold368:973104-975064	E50	E60	OK	OK	56.9058	0.462786	193.634	-6.94209	8.70877	4.13447	3.55769e-05	1.16929e-07	0.000860779	1.14563e-05	yes	yes	-		-		-		-		noncoding	score: -0.0930184322762553	start: 708	stop: 1035
TCONS_00656215	2	231	scaffold37:1428570-1505622	E50	E60	OK	OK	114.55	0.368915	39.7616	-8.27848	6.75195	5.11892	3.07291e-07	4.03936e-05	2.30855e-05	0.000947461	yes	yes	-		-		-		-		noncoding	score: -0.158454959223185	start: 249	stop: 297
TCONS_00656338	2	248	scaffold37:2090902-2249703	E50	E60	OK	OK	395.587	0.721099	536.846	-9.09958	9.54009	4.22206	2.42079e-05	8.02488e-06	0.000639055	0.000274538	yes	yes	-		-		-		-		noncoding	score: -0.17013746004329	start: 0	stop: 228
TCONS_00663240	2	544	scaffold373:4680250-4698822	E50	E60	OK	OK	3.93916	18.1688	0.898331	2.2055	-4.33807	-1.91795	0.055117	0.000526665	0.12295	0.00714482	no	yes	-		-		-		-		noncoding	score: -0.146502276263283	start: 0	stop: 165
TCONS_00664032	2	544	scaffold373:1057106-1097024	E50	E60	OK	OK	54.9171	4.70948	166.872	-3.54362	5.14703	1.87098	0.0613479	0.00519058	0.12295	0.0434719	no	yes	-		-		-		-		noncoding	score: -0.386433702584882	start: 165	stop: 255
TCONS_00664373	2	651	scaffold373:5982514-6078780	E50	E60	OK	OK	222.667	0.17533	190.221	-10.3106	10.0834	5.04334	4.57483e-07	8.05005e-07	3.11666e-05	4.71895e-05	yes	yes	-		-		-		-		noncoding	score: -0.0985953304847607	start: 12	stop: 102
TCONS_00664490	2	506	scaffold373:7647602-7850256	E50	E60	OK	OK	125.103	0.314124	186.882	-8.63757	9.21658	3.94447	7.99752e-05	2.3484e-05	0.00161901	0.000624703	yes	yes	-		-		-		-		noncoding	score: -0.695879192591999	start: 42	stop: 42
TCONS_00668579	2	621	scaffold384:22932-245630	E50	E60	OK	OK	13.3566	0.888684	2.02	-3.90974	1.18461	3.04775	0.00230559	0.392464	0.0229351	0.455154	yes	no	-		-		-		-		noncoding	score: -0.136797054948781	start: 6	stop: 42
TCONS_00669119	2	274	scaffold386:166038-187014	E50	E60	OK	OK	1198.12	75.8076	4650.08	-3.98229	5.93877	2.1126	0.0346351	0.00150832	0.12295	0.0163408	no	yes	-		-		-		-		noncoding	score: -0.0268596395911947	start: 135	stop: 288
TCONS_00669178	2	445	scaffold386:439062-456651	E50	E60	OK	OK	27.9607	1.39935	48.9871	-4.32057	5.12957	3.1689	0.00153015	0.00012292	0.01653	0.00225662	yes	yes	-		-		-		-		noncoding	score: -0.264948627330893	start: 0	stop: 402
TCONS_00669208	2	689	scaffold386:481280-525829	E50	E60	OK	OK	93.6731	4.1063	146.146	-4.51172	5.15343	2.9624	0.00305248	0.000620649	0.0285775	0.00812764	yes	yes	-		-		-		-		noncoding	score: -0.330910408392079	start: 0	stop: 0
TCONS_00669327	2	326	scaffold386:1109266-1111815	E50	E60	OK	OK	302.299	3.33198	184.984	-6.50345	5.79487	3.3483	0.00081309	0.00294707	0.0100366	0.0277845	yes	yes	-		-		-		-		noncoding	score: -2.92176910998519e-05	start: 177	stop: 288
TCONS_00670646	2	255	scaffold388:1494638-1866481	E50	E60	OK	OK	8379.47	86.6838	39468	-6.59495	8.83071	2.99988	0.00270084	5.43795e-05	0.0259694	0.00120016	yes	yes	-		-		-		-		noncoding	score: -0.224043053311381	start: 0	stop: 528
TCONS_00677122	2	523	scaffold39:8467630-8483113	E50	E60	OK	OK	161.807	1.40646	169.007	-6.84607	6.90887	5.27562	1.32309e-07	8.72156e-08	1.25906e-05	9.26534e-06	yes	yes	-		-		-		-		noncoding	score: -0.083359701396664	start: 195	stop: 522
TCONS_00677874	2	305	scaffold39:7227959-7266856	E50	E60	OK	OK	23.5567	874.47	0	5.2142	-1.79769e+308	-3.58271	0.000340051	0.0334089	0.00502864	0.12295	yes	no	-		-		-		-		noncoding	score: -0.179555830091742	start: 30	stop: 78
TCONS_00682371	2	1018	scaffold391:11931-150519	E50	E60	OK	OK	1191.27	14.9794	1167.66	-6.31337	6.2845	5.00146	5.68979e-07	5.94361e-07	3.66653e-05	3.79142e-05	yes	yes	-		-		-		-		noncoding	score: -0.0517761942065202	start: 39	stop: 51
TCONS_00685904	2	1368	scaffold397:1908314-1935359	E50	E60	OK	OK	0.858238	22.1542	0.419052	4.69006	-5.7243	-3.16399	0.00155622	0.000281588	0.0167616	0.00434726	yes	yes	-		-		-		-		noncoding	score: -0.219457823271563	start: 0	stop: 126
TCONS_00687693	2	270	scaffold4:1941978-2267882	E50	E60	OK	OK	161.227	4.8774	322.007	-5.04684	6.04484	2.86693	0.0041448	0.000497008	0.0364453	0.00683103	yes	yes	-		-		-		-		noncoding	score: -0.164037261711803	start: 0	stop: 492
TCONS_00687972	2	248	scaffold4:3733748-3734841	E50	E60	OK	OK	10.1271	2.75262	36.5158	-1.87935	3.72964	1.40915	0.15879	0.00300822	0.201915	0.0282395	no	yes	-		-		-		-		noncoding	score: -0.0795997632725125	start: 0	stop: 180
TCONS_00691124	2	330	scaffold40:22906-33513	E50	E60	OK	OK	30.9235	1.23096	0	-4.65085	-1.79769e+308	3.10331	0.00191371	0.122411	0.0197624	0.164643	yes	no	-		-		-		-		noncoding	score: -0.158934280887441	start: 243	stop: 2355
TCONS_00693262	2	472	scaffold400:10910486-11251309	E50	E60	OK	OK	716.941	7.83773	498.578	-6.51528	5.99124	4.38832	1.1423e-05	5.66815e-05	0.000359376	0.0012362	yes	yes	-		-		-		-		noncoding	score: -0.182428239635649	start: 0	stop: 108
TCONS_00694551	2	908	scaffold400:9363013-9649080	E50	E60	OK	OK	1837.66	43.3548	2306.06	-5.40553	5.73309	3.18294	0.0014579	0.000746492	0.0159253	0.00939263	yes	yes	-		-		-		-		noncoding	score: -0.160000584336126	start: 0	stop: 273
TCONS_00695207	2	164	scaffold400:1465634-1525850	E50	E60	OK	OK	0.364122	22.694	0	5.96175	-1.79769e+308	-3.74449	0.000180762	0.0244381	0.0030524	0.12295	yes	no	-		-		-		-		noncoding	score: -0.231071200727173	start: 96	stop: 624
TCONS_00698923	2	321	scaffold404:5597854-5675543	E50	E60	OK	OK	3.59956	17.5573	0.559992	2.28618	-4.97052	-1.52409	0.127487	0.00218501	0.170046	0.0219891	no	yes	-		-		-		-		noncoding	score: -0.276758113562655	start: 531	stop: 597
TCONS_00698964	2	283	scaffold404:55200-104307	E50	E60	OK	OK	229.242	3.56357	32.8452	-6.0074	3.20429	4.27248	1.93309e-05	0.0311346	0.000539299	0.12295	yes	no	-		-		-		-		noncoding	score: -0.182877375036264	start: 90	stop: 105
TCONS_00704136	2	4573	scaffold405:10672753-10726270	E50	E60	OK	OK	43.2781	1.51591	76.0274	-4.83538	5.64826	3.2741	0.00105997	9.3569e-05	0.0123644	0.00182534	yes	yes	-		-		-		-		noncoding	score: -0.332977468196862	start: 0	stop: 0
TCONS_00705009	2	240	scaffold405:6948993-6960316	E50	E60	OK	NOTEST	30.0214	0.376781	0	-6.31612	-1.79769e+308	3.75409	0.000173976	0.15588	0.00295883	1	yes	no	-		-		-		-		noncoding	score: -0.0215832508602605	start: 0	stop: 150
TCONS_00705312	2	722	scaffold405:9423795-9510515	E50	E60	OK	OK	106.137	0.529372	119.569	-7.64743	7.81935	3.45864	0.000542902	0.000385092	0.00733111	0.00555256	yes	yes	-		-		-		-		noncoding	score: -0.0596806036425383	start: 135	stop: 144
TCONS_00711324	2	579	scaffold41:2673839-2678066	E50	E60	OK	OK	15074.5	1180.03	0	-3.67521	-1.79769e+308	2.98267	0.00285742	0.061747	0.0271145	0.12295	yes	no	-		-		-		-		noncoding	score: -0.219142330349207	start: 228	stop: 288
TCONS_00713473	2	714	scaffold41:5658476-5684286	E50	E60	OK	OK	0.338204	7.94947	0.271084	4.55489	-4.87405	-2.70587	0.00681266	0.00378603	0.0537657	0.033798	no	yes	-		-		-		-		noncoding	score: -0.265469762097574	start: 0	stop: 9
TCONS_00715023	2	563	scaffold410:1705940-1779594	E50	E60	OK	OK	2277.79	28.669	0	-6.312	-1.79769e+308	3.62989	0.000283538	0.171209	0.00437169	0.215418	yes	no	-		-		-		-		noncoding	score: -0.0666198285290557	start: 45	stop: 162
TCONS_00715197	2	348	scaffold410:1705940-1779594	E50	E60	OK	OK	654.858	1.23472	992.534	-9.05085	9.65079	5.63566	1.7439e-08	1.44882e-09	2.78964e-06	4.63524e-07	yes	yes	-		-		-		-		noncoding	score: -0.0329902002887822	start: 135	stop: 333
TCONS_00730365	2	363	scaffold415:15264402-15350425	E50	E60	OK	OK	33.2668	2.40091	115.064	-3.79243	5.58271	1.85454	0.0636621	0.00490091	0.12295	0.0415202	no	yes	-		-		-		-		noncoding	score: -0.183552688799011	start: 0	stop: 255
TCONS_00732910	2	318	scaffold416:2438919-2706633	E50	E60	OK	OK	0	17.7304	0.347442	1.79769e+308	-5.67331	1.79769e+308	0.0629639	0.000994973	0.12295	0.0117462	no	yes	-		-		-		-		noncoding	score: -0.19034657615983	start: 0	stop: 60
TCONS_00734599	2	6495	scaffold418:518323-605481	E50	E60	OK	OK	179.059	0.864906	110.457	-7.69367	6.99673	4.63116	3.63627e-06	2.75828e-05	0.000150275	0.000705532	yes	yes	-		-		-		-		noncoding	score: -0.0224337046404979	start: 228	stop: 363
TCONS_00735099	2	4055	scaffold418:17427-202705	E50	E60	OK	OK	108.893	1.00342	86.8334	-6.76184	6.43525	4.41581	1.00632e-05	2.64161e-05	0.000326658	0.000682574	yes	yes	-		-		-		-		noncoding	score: -0.130391980716186	start: 609	stop: 936
TCONS_00741323	2	1248	scaffold421:4933311-4966643	E50	E60	OK	OK	61.7341	3.57531	197.417	-4.10993	5.78703	2.33577	0.0195034	0.00071803	0.1224	0.00911308	no	yes	-		-		-		-		noncoding	score: -0.0516051650502676	start: 411	stop: 1158
TCONS_00742223	2	1219	scaffold421:3340740-3374138	E50	E60	OK	OK	0.836963	21.8934	0.676536	4.70919	-5.01619	-2.80203	0.00507825	0.00283861	0.0427204	0.0269699	yes	yes	-		-		-		-		noncoding	score: -0.0071713049690382	start: 63	stop: 195
TCONS_00742298	2	455	scaffold421:5678043-5681166	E50	E60	OK	OK	0.537516	12.772	0.215192	4.57053	-5.89121	-2.66338	0.00773607	0.000596998	0.0593636	0.00789122	no	yes	-		-		-		-		noncoding	score: -0.95226350699496	start: 0	stop: 0
TCONS_00742305	2	619	scaffold421:2809198-2816580	E50	E60	OK	OK	0	30.1996	0.37114	1.79769e+308	-6.34642	1.79769e+308	0.0312776	0.000121016	0.12295	0.002231	no	yes	-		-		-		-		noncoding	score: -0.164268348334971	start: 267	stop: 369
TCONS_00742903	2	651	scaffold421:5468717-5476361	E50	E60	OK	OK	776.285	42.458	4302.28	-4.19248	6.66292	2.48401	0.0129911	6.00684e-05	0.0891753	0.00129479	no	yes	-		-		-		-		noncoding	score: -0.0927923422522703	start: 0	stop: 0
TCONS_00744353	2	665	scaffold425:2435466-2759352	E50	E60	OK	OK	311.667	21.0381	1087.62	-3.88893	5.69202	2.29378	0.0218033	0.000645936	0.12295	0.00837678	no	yes	-		-		-		-		noncoding	score: -0.00255169178281391	start: 0	stop: 144
TCONS_00744682	2	307	scaffold425:47226-95843	E50	E60	OK	OK	35.4935	0.49976	50.8573	-6.15018	6.66908	2.51855	0.0117838	0.00562787	0.0825081	0.04636	no	yes	-		-		-		-		noncoding	score: -0.205114483413747	start: 126	stop: 180
TCONS_00744683	2	456	scaffold425:47226-95843	E50	E60	OK	OK	65.5264	2.71908	58.1227	-4.59089	4.41791	2.80348	0.00505542	0.00674624	0.0425714	0.0533986	yes	no	-		-		-		-		noncoding	score: -0.0753755259795596	start: 750	stop: 1188
TCONS_00746522	2	278	scaffold4265:41563-115931	E50	E60	OK	OK	0.961339	8.47536	0.306936	3.14016	-4.78726	-2.36983	0.0177965	0.000925086	0.113996	0.0111216	no	yes	-		-		-		-		noncoding	score: -0.294448110244834	start: 0	stop: 210
TCONS_00753861	2	475	scaffold436:34214-49027	E50	E60	OK	OK	17.8883	2.57624	35.3923	-2.79568	3.7801	2.03046	0.0423102	0.00442279	0.12295	0.0383505	no	yes	-		-		-		-		noncoding	score: -0.0409037181080253	start: 1089	stop: 1176
TCONS_00755453	2	626	scaffold436:5373637-5427321	E50	E60	OK	OK	99.3591	1.49492	198.133	-6.05451	7.05026	3.40086	0.000671748	6.27662e-05	0.00864038	0.00134079	yes	yes	-		-		-		-		noncoding	score: -0.25110362174335	start: 132	stop: 171
TCONS_00757697	2	1828	scaffold438:161616-186745	E50	E60	OK	OK	15.3942	0.691517	12.4335	-4.47648	4.16833	2.78082	0.00542213	0.00961584	0.0450303	0.0701267	yes	no	-		-		-		-		noncoding	score: -0.190235974760732	start: 0	stop: 66
TCONS_00760344	2	3050	scaffold44:2941798-3029350	E50	E60	OK	OK	2300.62	20.1102	2140.54	-6.83795	6.7339	3.74275	0.000182016	0.000238762	0.00307046	0.00381277	yes	yes	-		-		-		-		noncoding	score: -0.0111913100613335	start: 0	stop: 93
TCONS_00771963	2	930	scaffold442:1329297-1351029	E50	E60	OK	OK	20.4391	1.10966	30.4634	-4.20314	4.77889	2.49324	0.0126582	0.00366451	0.0873078	0.0329715	no	yes	-		-		-		-		noncoding	score: -0.0591127372176575	start: 354	stop: 516
TCONS_00776443	2	763	scaffold448:62214-111150	E50	E60	OK	OK	230.055	1.49308	292.562	-7.26754	7.6143	4.5477	5.42362e-06	1.66658e-06	0.000203461	8.16909e-05	yes	yes	-		-		-		-		noncoding	score: -0.0364465276027217	start: 78	stop: 156
TCONS_00776993	2	359	scaffold448:4202010-4231134	E50	E60	OK	OK	34134.5	119.099	3023.95	-8.16293	4.6662	5.79919	6.66353e-09	0.00129114	1.40325e-06	0.0144588	yes	yes	-		-		-		-		noncoding	score: -0.000198980075333695	start: 201	stop: 348
TCONS_00777132	2	402	scaffold448:4826659-4986071	E50	E60	OK	OK	157.653	6.68435	332.871	-4.55982	5.63803	2.9633	0.00304358	0.000173868	0.0285199	0.0029578	yes	yes	-		-		-		-		noncoding	score: -0.495043088136204	start: 0	stop: 39
TCONS_00779923	2	1957	scaffold448:1561786-1596535	E50	E60	OK	OK	36.0491	133.565	29072.2	1.88951	7.76595	-0.991722	0.321333	7.82904e-07	0.380253	4.62197e-05	no	yes	-		-		-		-		noncoding	score: -0.0692178826023379	start: 189	stop: 285
TCONS_00781580	2	305	scaffold4508:60670-92017	E50	E60	OK	OK	22.3757	0.259882	26.1629	-6.42793	6.65352	2.99588	0.00273652	0.00178136	0.0262486	0.0186903	yes	yes	-		-		-		-		noncoding	score: -0.113222761901652	start: 276	stop: 396
TCONS_00783743	2	222	scaffold4522:21283-23513	E50	E60	OK	OK	1.2163	82.9642	0	6.09192	-1.79769e+308	-3.59209	0.000328031	0.0528038	0.00489089	0.12295	yes	no	-		-		-		-		noncoding	score: -0.0797286925438858	start: 9	stop: 114
TCONS_00792232	2	1780	scaffold456:772487-776033	E50	E60	OK	OK	140.993	1.81935	0	-6.27605	-1.79769e+308	3.39542	0.00068524	0.182854	0.00877731	0.228374	yes	no	-		-		-		-		noncoding	score: -0.0467689860276289	start: 0	stop: 27
TCONS_00793552	2	860	scaffold457:4380753-4430987	E50	E60	OK	OK	340.458	2.46568	454.961	-7.10935	7.52762	3.27571	0.00105398	0.000497109	0.0123032	0.00683103	yes	yes	-		-		-		-		noncoding	score: -0.256486679291953	start: 999	stop: 1014
TCONS_00798814	2	978	scaffold46:3304902-3326232	E50	E60	OK	OK	43.2356	0.260278	63.5958	-7.37602	7.93274	4.78786	1.68566e-06	2.04921e-07	8.23349e-05	1.75911e-05	yes	yes	-		-		-		-		noncoding	score: -0.739193890665423	start: 0	stop: 0
TCONS_00798872	2	2046	scaffold46:3816788-3845608	E50	E60	OK	OK	373.503	8.04031	504.49	-5.53772	5.97143	4.69255	2.69818e-06	5.18388e-07	0.000119193	3.44138e-05	yes	yes	-		-		-		-		noncoding	score: -0.00923941977487198	start: 186	stop: 225
TCONS_00805345	2	317	scaffold461:6355403-6492486	E50	E60	OK	OK	3154.21	3.3549	7664.89	-9.87679	11.1578	3.05151	0.00227696	0.000555327	0.0226965	0.00744946	yes	yes	-		-		-		-		noncoding	score: -0.2282260660285	start: 0	stop: 186
TCONS_00805348	2	954	scaffold461:6355403-6492486	E50	E60	OK	OK	7712.13	19.1584	19951.3	-8.65301	10.0243	4.23344	2.30148e-05	8.93446e-07	0.00061458	5.1325e-05	yes	yes	-		-		-		-		noncoding	score: -0.0700193595218856	start: 1026	stop: 1053
TCONS_00805521	2	342	scaffold461:8488082-8565276	E50	E60	OK	OK	503.597	1.79218	565.325	-8.13441	8.30122	4.0102	6.06675e-05	4.09396e-05	0.00130466	0.000957391	yes	yes	-		-		-		-		noncoding	score: -0.0767638057289509	start: 18	stop: 123
TCONS_00809099	2	3196	scaffold467:531625-854743	E50	E60	OK	OK	1.51994	6.88981	0.121484	2.18045	-5.82563	-1.52748	0.126642	0.000669435	0.169139	0.00861462	no	yes	-		-		-		-		noncoding	score: -0.0701316989348203	start: 78	stop: 168
TCONS_00809541	2	551	scaffold469:994676-1535635	E50	E60	OK	OK	302.399	19.669	144.937	-3.94246	2.88142	3.26768	0.00108434	0.018293	0.0126009	0.116405	yes	no	-		-		-		-		noncoding	score: -0.0751584243394713	start: 0	stop: 81
TCONS_00809644	2	244	scaffold469:2067241-2105262	E50	E60	OK	OK	55.2822	1.71556	80.5315	-5.01007	5.5528	3.71727	0.000201385	1.27883e-05	0.00333101	0.000391376	yes	yes	-		-		-		-		noncoding	score: -0.0352076265284714	start: 267	stop: 489
TCONS_00811648	2	384	scaffold47:160397-216269	E50	E60	OK	OK	5100.76	310.527	13427.9	-4.03792	5.43438	2.6402	0.00828568	0.000372576	0.0625426	0.00540278	no	yes	-		-		-		-		noncoding	score: -0.112824530124356	start: 60	stop: 249
TCONS_00812859	2	1035	scaffold471:149613-170122	E50	E60	OK	OK	0	1.15831	830.655	1.79769e+308	9.48609	1.79769e+308	0.185682	1.02932e-07	0.231524	1.04543e-05	no	yes	-		-		-		-		noncoding	score: -0.00979651338167317	start: 237	stop: 282
TCONS_00814035	2	409	scaffold471:1019202-1026117	E50	E60	OK	OK	462.844	0.846567	207.687	-9.09469	7.93857	3.13245	0.00173356	0.00602497	0.0182922	0.0488817	yes	yes	-		-		-		-		noncoding	score: -0.269459561121365	start: 0	stop: 195
TCONS_00814774	2	1020	scaffold471:904894-993036	E50	E60	OK	OK	0.231797	30.2458	0.3708	7.02773	-6.34995	-3.2214	0.00127568	0.000106488	0.0143242	0.00202546	yes	yes	-		-		-		-		noncoding	score: -0.146373509373889	start: 0	stop: 84
TCONS_00817323	2	317	scaffold478:4707911-4753101	E50	E60	OK	OK	25.8065	0.617156	22.749	-5.38595	5.20403	3.55488	0.000378151	0.000571996	0.00546764	0.00762252	yes	yes	-		-		-		-		noncoding	score: -0.0637385874430667	start: 396	stop: 432
TCONS_00817328	2	612	scaffold478:6982250-7002737	E50	E60	OK	OK	0	43.6266	0.653079	1.79769e+308	-6.06181	1.79769e+308	0.050424	0.00497281	0.12295	0.0420331	no	yes	-		-		-		-		noncoding	score: -0.220175452585636	start: 978	stop: 1062
TCONS_00819796	2	359	scaffold478:2662786-3397476	E50	E60	OK	OK	8.42835	37.3348	2.26029	2.1472	-4.04594	-1.649	0.0991478	0.00581479	0.141981	0.0475694	no	yes	-		-		-		-		noncoding	score: -0.151275704951324	start: 267	stop: 372
TCONS_00827158	2	1045	scaffold48:9581181-9635553	E50	E60	OK	OK	654.005	16.7735	1018.77	-5.28505	5.92451	2.97269	0.00295202	0.000818073	0.0278218	0.0100858	yes	yes	-		-		-		-		noncoding	score: -0.864574410324096	start: 0	stop: 0
TCONS_00830905	2	821	scaffold483:792266-913432	E50	E60	OK	OK	375.388	3.98573	323.723	-6.5574	6.34377	5.62171	1.89074e-08	5.83995e-08	2.979e-06	6.84196e-06	yes	yes	-		-		-		-		noncoding	score: -0.226684862510176	start: 0	stop: 48
TCONS_00831795	2	793	scaffold484:207230-209381	E50	E60	OK	OK	199613	774.022	47557.5	-8.01062	5.94115	6.21022	5.29113e-10	1.17492e-06	2.30872e-07	6.29719e-05	yes	yes	-		-		-		-		noncoding	score: -0.130355504846057	start: 60	stop: 342
TCONS_00831915	2	175	scaffold484:931509-964185	E50	E60	OK	NOTEST	118.608	0.132648	0.340751	-9.80438	1.36111	4.48532	7.28052e-06	0.636601	0.000254671	1	yes	no	-		-		-		-		noncoding	score: -0.356690746218724	start: 0	stop: 126
TCONS_00832946	2	2634	scaffold484:233619-238102	E50	E60	OK	OK	10.0332	0.401094	21.208	-4.6447	5.72452	2.65264	0.00798641	0.000700123	0.0608159	0.00892258	no	yes	-		-		-		-		noncoding	score: -0.0511832506256621	start: 285	stop: 582
TCONS_00836174	2	351	scaffold49:3031957-3094138	E50	E60	OK	OK	27.4426	0.675591	28.7707	-5.34413	5.41231	3.5567	0.000375545	0.000284608	0.00543563	0.0043825	yes	yes	-		-		-		-		noncoding	score: -0.615511291063736	start: 0	stop: 0
TCONS_00839537	2	184	scaffold493:1283998-1497551	E50	E60	OK	OK	2607.66	17.9428	1886.28	-7.18321	6.716	6.26064	3.83401e-10	4.40803e-09	1.78168e-07	1.02329e-06	yes	yes	-		-		-		-		noncoding	score: -0.157541885611058	start: 0	stop: 210
TCONS_00841407	2	375	scaffold495:2976401-2989421	E50	E60	OK	OK	211.422	2.05262	122.322	-6.68651	5.89707	3.84081	0.00012263	0.000777676	0.00225428	0.00968973	yes	yes	-		-		-		-		noncoding	score: -0.242920602038918	start: 549	stop: 558
TCONS_00847366	2	954	scaffold497:6178361-6226366	E50	E60	OK	OK	46.3076	2.35906	73.1282	-4.29497	4.95415	2.5815	0.00983724	0.00227655	0.0713348	0.0226951	no	yes	-		-		-		-		noncoding	score: -0.0180728247508123	start: 0	stop: 201
TCONS_00850141	2	489	scaffold497:8547541-8741794	E50	E60	OK	OK	0	19.6896	1.18533	1.79769e+308	-4.05407	1.79769e+308	0.0467234	0.00478119	0.12295	0.0406739	no	yes	-		-		-		-		noncoding	score: -0.10261910689827	start: 261	stop: 360
TCONS_00853408	2	287	scaffold50:7369520-7370978	E50	E60	OK	OK	0	90.6704	3.38404	1.79769e+308	-4.74381	1.79769e+308	0.0577317	0.00551249	0.12295	0.045644	no	yes	-		-		-		-		noncoding	score: -0.226766736555496	start: 141	stop: 483
TCONS_00856357	2	1442	scaffold50:812527-844570	E50	E60	OK	OK	0.0696317	4.83908	0.0480559	6.11885	-6.65388	-3.77991	0.000156885	6.09967e-05	0.00272956	0.00131039	yes	yes	-		-		-		-		noncoding	score: -0.315391328174204	start: 0	stop: 279
TCONS_00856408	2	209	scaffold50:3286674-3290994	E50	E60	OK	OK	0.767998	16.6511	0.308007	4.43837	-5.75651	-2.58831	0.0096448	0.00078791	0.0702979	0.00979524	no	yes	-		-		-		-		noncoding	score: -0.296783751313012	start: 102	stop: 546
TCONS_00856563	2	615	scaffold50:10882090-11025865	E50	E60	OK	OK	0	4.19756	0.114057	1.79769e+308	-5.20173	1.79769e+308	0.0705243	0.00286022	0.12295	0.0271349	no	yes	-		-		-		-		noncoding	score: -0.167692421357605	start: 219	stop: 300
TCONS_00856592	2	1063	scaffold50:11712468-11751363	E50	E60	OK	OK	0.0991768	11.9051	1.10804	6.90736	-3.4255	-4.2413	2.22232e-05	0.00477458	0.000599019	0.0406343	yes	yes	-		-		-		-		noncoding	score: -0.189863822489281	start: 0	stop: 48
TCONS_00871111	2	496	scaffold52:1146644-1238662	E50	E60	OK	OK	18.8918	0.794806	30.3277	-4.57102	5.25389	3.03729	0.00238717	0.000405351	0.0235691	0.00579719	yes	yes	-		-		-		-		noncoding	score: -0.823887610346357	start: 0	stop: 0
TCONS_00876704	2	996	scaffold527:65783-67197	E50	E60	OK	OK	20.7428	0.184816	4.14777	-6.81038	4.48817	4.25953	2.04854e-05	0.00701068	0.000563124	0.0549273	yes	no	-		-		-		-		noncoding	score: -0.0334181593667182	start: 0	stop: 51
TCONS_00877474	2	238	scaffold53:1630274-1676057	E50	E60	OK	OK	29.6173	0.34686	12.1721	-6.41594	5.13309	2.8557	0.00429424	0.0247271	0.0374467	0.12295	yes	no	-		-		-		-		noncoding	score: -0.208402494020142	start: 87	stop: 309
TCONS_00880306	2	412	scaffold538:910828-952501	E50	E60	OK	OK	201.307	0.595307	159.616	-8.40155	8.06676	5.43591	5.45169e-08	1.80459e-07	6.45067e-06	1.59861e-05	yes	yes	-		-		-		-		noncoding	score: -0.219813538638224	start: 0	stop: 285
TCONS_00880489	2	1958	scaffold538:1566624-1963745	E50	E60	OK	OK	25.7696	0.198681	23.1447	-7.01908	6.86408	3.78336	0.000154724	0.000208344	0.00270096	0.00341487	yes	yes	-		-		-		-		noncoding	score: -0.165838458933949	start: 387	stop: 489
TCONS_00886784	2	281	scaffold546:64670-199416	E50	E60	OK	OK	12.7808	0.78457	15.2947	-4.02593	4.28499	2.59195	0.00954329	0.00503711	0.0697505	0.0424473	no	yes	-		-		-		-		noncoding	score: -0.198082264247299	start: 0	stop: 186
TCONS_00888704	2	1012	scaffold55:1839025-1871689	E50	E60	OK	OK	680.93	89.3533	2229.11	-2.92991	4.6408	2.29492	0.0217377	0.00019427	0.12295	0.0032339	no	yes	-		-		-		-		noncoding	score: -0.0883672460279081	start: 246	stop: 327
TCONS_00888779	2	964	scaffold55:2111422-2202989	E50	E60	OK	OK	19.2922	0.692745	0	-4.79955	-1.79769e+308	2.74376	0.0060739	0.156927	0.04921	0.201188	yes	no	-		-		-		-		noncoding	score: -0.0633219899308764	start: 216	stop: 252
TCONS_00891954	2	185	scaffold552:1992797-2019065	E50	E60	OK	OK	0.0799922	5.7904	0.521645	6.17766	-3.47252	-3.65711	0.000255073	0.0153184	0.00401618	0.101572	yes	no	-		-		-		-		noncoding	score: -0.172312828291672	start: 174	stop: 354
TCONS_00892863	2	187	scaffold553:1317276-1409582	E50	E60	OK	OK	352.576	5.89508	389.191	-5.90228	6.04482	2.78403	0.00536885	0.00442541	0.0446726	0.0383692	yes	yes	-		-		-		-		noncoding	score: -0.109544113782101	start: 0	stop: 189
TCONS_00893270	2	2031	scaffold553:1317276-1409582	E50	E60	OK	OK	0	1.20041	309.921	1.79769e+308	8.01222	1.79769e+308	0.130819	1.80297e-07	0.173584	1.59861e-05	no	yes	-		-		-		-		noncoding	score: -0.12182788773506	start: 99	stop: 321
TCONS_00897424	2	911	scaffold556:429638-534484	E50	E60	OK	OK	2.72426	0.851633	27.0503	-1.67756	4.98927	0.972071	0.331015	0.000912146	0.390588	0.011001	no	yes	-		-		-		-		noncoding	score: -0.18697833502179	start: 315	stop: 372
TCONS_00898583	2	211	scaffold559:4623555-4782793	E50	E60	OK	OK	0.142294	8.0969	0.158676	5.83043	-5.67322	-3.31515	0.000915948	0.00025956	0.0110325	0.00407141	yes	yes	-		-		-		-		noncoding	score: -0.0823858656119448	start: 0	stop: 81
TCONS_00900785	2	271	scaffold559:523880-527623	E50	E60	OK	OK	2.05623	11.3516	0.289889	2.46483	-5.29126	-1.92023	0.0548294	0.000770209	0.12295	0.00961975	no	yes	-		-		-		-		noncoding	score: -0.372304525946421	start: 45	stop: 60
TCONS_00907353	2	2218	scaffold577:691077-820043	E50	E60	OK	OK	3.04126	14.5617	1.08038	2.25944	-3.75256	-1.87454	0.0608561	0.00318222	0.12295	0.0295593	no	yes	-		-		-		-		noncoding	score: -0.0827812062191503	start: 132	stop: 525
TCONS_00907421	2	207	scaffold577:691077-820043	E50	E60	OK	OK	73.205	0.212203	120.192	-8.43035	9.14568	4.99055	6.02063e-07	4.92061e-08	3.81423e-05	5.96656e-06	yes	yes	-		-		-		-		noncoding	score: -0.0268117571608187	start: 108	stop: 264
TCONS_00907657	2	275	scaffold58:9482360-9483991	E50	E60	OK	OK	0.179208	24.0549	0	7.06856	-1.79769e+308	-4.3129	1.6113e-05	0.0317838	0.000466195	0.12295	yes	no	-		-		-		-		noncoding	score: -0.083685679340977	start: 138	stop: 297
TCONS_00908541	2	343	scaffold58:6901027-6957401	E50	E60	OK	OK	20.6733	0.636912	0.939525	-5.02053	0.560838	3.31784	0.000907175	0.758517	0.0109612	0.810791	yes	no	-		-		-		-		noncoding	score: -0.175193984013695	start: 120	stop: 306
TCONS_00915407	2	315	scaffold586:7738357-7808192	E50	E60	OK	OK	135.667	1.94452	344.337	-6.12451	7.46826	3.542	0.000397102	1.06451e-05	0.005703	0.000339916	yes	yes	-		-		-		-		noncoding	score: -0.117613318701947	start: 54	stop: 246
TCONS_00923467	2	562	scaffold598:2033245-2128203	E50	E60	OK	OK	36.7908	0.53052	15.0767	-6.1158	4.82877	2.80213	0.00507661	0.0300626	0.0427109	0.12295	yes	no	-		-		-		-		noncoding	score: -0.165360178045708	start: 36	stop: 357
TCONS_00924082	2	303	scaffold598:2579875-2666339	E50	E60	OK	OK	38.63	0.146707	42.2719	-8.04064	8.17062	4.81891	1.44347e-06	9.00653e-07	7.34791e-05	5.16321e-05	yes	yes	-		-		-		-		noncoding	score: -0.0594674529541121	start: 318	stop: 849
TCONS_00925579	2	315	scaffold6:3700631-3783910	E50	E60	OK	OK	582.712	2.41449	236.065	-7.91492	6.61132	3.60326	0.000314254	0.00288464	0.00472614	0.0273203	yes	yes	-		-		-		-		noncoding	score: -0.180780677308111	start: 0	stop: 384
TCONS_00929632	2	845	scaffold60:6065696-6241314	E50	E60	OK	OK	215.839	25.0722	2367.33	-3.10579	6.56103	1.37277	0.169824	0.00278989	0.213892	0.0266194	no	yes	-		-		-		-		noncoding	score: -0.167204714280659	start: 0	stop: 225
TCONS_00930419	2	963	scaffold60:3187232-3463821	E50	E60	OK	OK	782.662	4.50337	312.45	-7.44124	6.11648	6.06988	1.28008e-09	4.02969e-07	4.31092e-07	2.8479e-05	yes	yes	-		-		-		-		noncoding	score: -0.0399865131391389	start: 102	stop: 189
TCONS_00931173	2	1353	scaffold60:6562459-6564959	E50	E60	OK	OK	0	11.8444	0.25886	1.79769e+308	-5.51589	1.79769e+308	0.0417098	0.000930705	0.12295	0.0111698	no	yes	-		-		-		-		noncoding	score: -0.1276108035494	start: 393	stop: 486
TCONS_00932334	2	649	scaffold60:2602090-2629394	E50	E60	OK	OK	59.3103	3.57513	82.7297	-4.05222	4.53234	3.19409	0.00140274	0.000303892	0.015467	0.00460718	yes	yes	-		-		-		-		noncoding	score: -0.0935853537253128	start: 105	stop: 318
TCONS_00937400	2	305	scaffold606:227607-601929	E50	E60	OK	OK	3.07455	9.24566	0.338713	1.5884	-4.77064	-1.28607	0.198418	0.00173824	0.245867	0.0183304	no	yes	-		-		-		-		noncoding	score: -0.00930309723662455	start: 3	stop: 630
TCONS_00939079	2	344	scaffold607:8356244-8434133	E50	E60	OK	OK	333.995	1.48214	1185.02	-7.816	9.64301	4.06926	4.71624e-05	3.48464e-07	0.00107335	2.54486e-05	yes	yes	-		-		-		-		noncoding	score: -0.116989472114438	start: 105	stop: 342
TCONS_00939211	2	252	scaffold607:9003028-9395695	E50	E60	OK	OK	15.0806	0.369802	18.9016	-5.34979	5.67561	2.95721	0.00310436	0.00154743	0.02896	0.0166864	yes	yes	-		-		-		-		noncoding	score: -0.0469484149001171	start: 0	stop: 174
TCONS_00939971	2	247	scaffold607:89353-96904	E50	E60	OK	OK	631.23	3.50414	448.982	-7.49296	7.00145	4.13818	3.50072e-05	0.000119246	0.000851088	0.00220638	yes	yes	-		-		-		-		noncoding	score: -0.645278630803297	start: 0	stop: 0
TCONS_00942251	2	1711	scaffold607:8693572-8887282	E50	E60	OK	OK	0.464892	73.9439	0	7.31339	-1.79769e+308	-4.9034	9.41941e-07	0.0241181	5.32286e-05	0.12295	yes	no	-		-		-		-		noncoding	score: -0.122477380979749	start: 963	stop: 987
TCONS_00948087	2	256	scaffold616:807264-811099	E50	E60	OK	OK	0.385195	2.54137	0.0512438	2.72194	-5.63208	-1.88995	0.0587651	0.000711279	0.12295	0.00903705	no	yes	-		-		-		-		noncoding	score: -0.112698015733513	start: 0	stop: 69
TCONS_00948308	2	364	scaffold617:133906-164230	E50	E60	OK	OK	142.684	0.585054	126.172	-7.93004	7.7526	4.83255	1.34792e-06	2.24485e-06	6.96848e-05	0.000102838	yes	yes	-		-		-		-		noncoding	score: -0.0936715093885786	start: 243	stop: 510
TCONS_00948510	2	1545	scaffold617:1306127-1311521	E50	E60	OK	OK	4744.34	17.9753	9466.61	-8.04405	9.04069	3.39061	0.000697365	0.000139526	0.00889287	0.00248897	yes	yes	-		-		-		-		noncoding	score: -0.278383760717242	start: 0	stop: 54
TCONS_00948511	2	534	scaffold617:1306127-1311521	E50	E60	OK	OK	1660.13	0.532932	100.968	-11.6051	7.56574	5.35083	8.75494e-08	0.000625176	9.28043e-06	0.0081792	yes	yes	-		-		-		-		noncoding	score: -0.0870013812494064	start: 195	stop: 210
TCONS_00948529	2	1444	scaffold617:1339668-1351080	E50	E60	OK	OK	650.594	0.515443	614.732	-10.3017	10.2199	4.0863	4.383e-05	4.98578e-05	0.00101105	0.0011227	yes	yes	-		-		-		-		noncoding	score: -0.599114618290866	start: 0	stop: 0
TCONS_00949152	2	10888	scaffold617:1266280-1283871	E50	E60	OK	OK	37.1775	2.43239	28.743	-3.93398	3.56276	3.00821	0.00262788	0.00648473	0.0254268	0.0517621	yes	no	-		-		-		-		noncoding	score: -0.201084656401712	start: 0	stop: 72
TCONS_00950295	2	2045	scaffold619:1200570-1279257	E50	E60	OK	OK	147.382	1.59276	8.09977	-6.53189	2.34635	4.01504	5.94354e-05	0.178011	0.00128548	0.223049	yes	no	-		-		-		-		noncoding	score: -0.111586814775577	start: 48	stop: 87
TCONS_00950317	2	841	scaffold619:1354686-1360571	E50	E60	OK	OK	40.7537	0.0799207	47.4153	-8.99415	9.21257	4.16033	3.17786e-05	1.92408e-05	0.000787902	0.000537617	yes	yes	-		-		-		-		noncoding	score: -0.365254815372024	start: 0	stop: 240
TCONS_00950406	2	414	scaffold619:1686760-1689725	E50	E60	OK	OK	1170.77	21.895	123.426	-5.74071	2.49498	3.61539	0.000299896	0.124227	0.00456627	0.166568	yes	no	-		-		-		-		noncoding	score: -0.0127002169730558	start: 114	stop: 255
TCONS_00950648	2	875	scaffold619:3092514-3116977	E50	E60	OK	OK	24.0299	0.137874	39.37	-7.44533	8.1576	2.67796	0.00740717	0.00314671	0.0573316	0.0292752	no	yes	-		-		-		-		noncoding	score: -0.0164593623445332	start: 54	stop: 345
TCONS_00950967	2	438	scaffold619:1200570-1279257	E50	E60	OK	OK	2704.58	42.7037	2683.68	-5.9849	5.97371	5.0029	5.64749e-07	5.42649e-07	3.6541e-05	3.54885e-05	yes	yes	-		-		-		-		noncoding	score: -0.0179501710110376	start: 18	stop: 156
TCONS_00951170	2	365	scaffold619:2213717-2234143	E50	E60	OK	OK	26.9335	0.618727	26.653	-5.44395	5.42885	3.86733	0.000110034	0.000106664	0.00207265	0.00202685	yes	yes	-		-		-		-		noncoding	score: -0.0601941807578163	start: 159	stop: 351
TCONS_00958350	2	302	scaffold63:3288455-3412953	E50	E60	OK	OK	0	17.6518	0.194189	1.79769e+308	-6.50621	1.79769e+308	0.0513192	0.00012037	0.12295	0.00222305	no	yes	-		-		-		-		noncoding	score: -0.0478406262374854	start: 0	stop: 120
TCONS_00958988	2	389	scaffold63:3256177-3275675	E50	E60	OK	OK	40.868	1.02553	37.027	-5.31653	5.17413	3.84482	0.000120639	0.000175249	0.00222605	0.00297502	yes	yes	-		-		-		-		noncoding	score: -0.480171119234594	start: 435	stop: 447
TCONS_00960689	2	314	scaffold631:181829-198462	E50	E60	OK	OK	215.141	0.414832	111.3	-9.01854	8.06771	5.9348	2.94205e-09	1.27965e-07	7.60529e-07	1.22507e-05	yes	yes	-		-		-		-		noncoding	score: -0.664984614587374	start: 0	stop: 120
TCONS_00960981	2	804	scaffold631:121226-179078	E50	E60	OK	OK	62880.9	5368.07	0	-3.55015	-1.79769e+308	3.17016	0.00152354	0.0453727	0.0164714	0.12295	yes	no	-		-		-		-		noncoding	score: -0.155225663427013	start: 0	stop: 129
TCONS_00966042	2	466	scaffold64:6005486-6038103	E50	E60	OK	OK	0.208795	7.16182	0	5.10017	-1.79769e+308	-3.0581	0.00222744	0.0423268	0.0222982	0.12295	yes	no	-		-		-		-		noncoding	score: -0.014029191775611	start: 96	stop: 369
TCONS_00966043	2	1805	scaffold64:6104979-6108240	E50	E60	OK	OK	0.39765	6.8873	1.58739	4.11437	-2.11728	-2.82012	0.00480059	0.089941	0.0407888	0.13414	yes	no	-		-		-		-		noncoding	score: -0.303439554619443	start: 0	stop: 150
TCONS_00966754	2	241	scaffold64:5614461-5653526	E50	E60	OK	OK	73.1029	1.22996	96.793	-5.89325	6.29822	3.28085	0.00103494	0.000380735	0.0121293	0.00549927	yes	yes	-		-		-		-		noncoding	score: -0.100503801776862	start: 0	stop: 672
TCONS_00966979	2	816	scaffold64:2328523-2343283	E50	E60	OK	OK	612.17	49.7886	5859.31	-3.62005	6.87877	1.63354	0.102356	0.00146179	0.144861	0.0159594	no	yes	-		-		-		-		noncoding	score: -0.212001782263548	start: 0	stop: 294
TCONS_00970297	2	1202	scaffold65:3077230-3300455	E50	E60	OK	OK	43.7869	49.0581	1.60973	0.163992	-4.9296	-0.116204	0.907491	0.00336733	0.940389	0.0308549	no	yes	-		-		-		-		noncoding	score: -0.249328168645123	start: 0	stop: 114
TCONS_00973398	2	580	scaffold651:1142291-1236547	E50	E60	OK	OK	9.34932	0.436283	2.01845	-4.42153	2.20991	2.83151	0.00463287	0.176757	0.0397249	0.221644	yes	no	-		-		-		-		noncoding	score: -0.018409865096817	start: 0	stop: 93
TCONS_00978370	3	694	scaffold66:7208992-7213190	E50	E60	OK	OK	3449.69	3.23913	2854.02	-10.0566	9.78317	6.69827	2.10905e-11	7.31202e-11	2.08851e-08	5.58008e-08	yes	yes	-		-		-		-		noncoding	score: -0.168680512657402	start: 0	stop: 177
TCONS_00983061	3	1631	scaffold66:14266635-14300569	E50	E60	OK	OK	70.0853	4.76921	93.4134	-3.87729	4.29181	3.10828	0.00188178	0.000430179	0.019498	0.00608661	yes	yes	-		-		-		-		noncoding	score: -0.00640568720830963	start: 177	stop: 252
TCONS_00984385	3	451	scaffold66:12360164-12416178	E50	E60	OK	OK	1614.05	38.1506	2111.24	-5.40284	5.79024	3.28605	0.00101602	0.000417502	0.0119496	0.00593551	yes	yes	-		-		-		-		noncoding	score: -0.240829003557883	start: 0	stop: 48
TCONS_00992182	3	531	scaffold666:148364-180960	E50	E60	OK	OK	0.229076	45.9881	1.63282	7.64929	-4.81582	-3.17196	0.00151414	0.000528174	0.0163932	0.00715897	yes	yes	-		-		-		-		noncoding	score: -0.279787405221463	start: 0	stop: 90
TCONS_00993404	3	262	scaffold666:148364-180960	E50	E60	OK	OK	232.03	4.17653	272.838	-5.79586	6.02959	5.16242	2.43772e-07	7.5365e-08	1.96487e-05	8.24713e-06	yes	yes	-		-		-		-		noncoding	score: -0.27116240698603	start: 0	stop: 396
TCONS_00998459	3	3004	scaffold671:2053245-2117926	E50	E60	OK	OK	0	77.6076	7261.29	1.79769e+308	6.54788	1.79769e+308	0.255771	0.00592158	0.309575	0.0482433	no	yes	-		-		-		-		noncoding	score: -0.0311576904504404	start: 57	stop: 129
TCONS_00999313	3	507	scaffold674:2552052-2555864	E50	E60	OK	OK	0	61.9556	0.450132	1.79769e+308	-7.10474	1.79769e+308	0.0444785	2.183e-05	0.12295	0.000590525	no	yes	-		-		-		-		noncoding	score: -0.0455428177961337	start: 729	stop: 834
TCONS_01003284	3	474	scaffold681:3501725-3563424	E50	E60	OK	OK	50.5253	0.371724	30.6896	-7.08663	6.36737	4.84941	1.23832e-06	1.4436e-05	6.53176e-05	0.000429477	yes	yes	-		-		-		-		noncoding	score: -0.472534477394102	start: 0	stop: 84
TCONS_01003873	3	358	scaffold681:3501725-3563424	E50	E60	OK	OK	128.048	0.240406	83.7349	-9.05699	8.44421	6.1094	1.00005e-09	1.47926e-08	3.58562e-07	2.47581e-06	yes	yes	-		-		-		-		noncoding	score: -0.0763030448183874	start: 60	stop: 111
TCONS_01005398	3	2463	scaffold685:421657-447914	E50	E60	OK	OK	1501.01	1.71142	890.196	-9.77653	9.02279	5.87691	4.18004e-09	6.19709e-08	9.87796e-07	7.15954e-06	yes	yes	-		-		-		-		noncoding	score: -0.1036746838938	start: 219	stop: 354
TCONS_01005585	3	1530	scaffold685:1845279-2009247	E50	E60	OK	OK	14.6507	0.365968	1.67564	-5.32311	2.19492	3.49991	0.000465415	0.189594	0.00647809	0.235959	yes	no	-		-		-		-		noncoding	score: -0.5155666941485	start: 30	stop: 63
TCONS_01011169	3	1816	scaffold688:3508395-3678969	E50	E60	OK	OK	0	38.3043	1.01016	1.79769e+308	-5.24485	1.79769e+308	0.0434384	0.000706564	0.12295	0.00899089	no	yes	-		-		-		-		noncoding	score: -0.111601686324103	start: 4014	stop: 4614
TCONS_01013507	3	2084	scaffold69:5949700-5951960	E50	E60	OK	OK	328.552	54.6891	2151.32	-2.5868	5.29783	1.5459	0.12213	0.00109901	0.164335	0.012743	no	yes	-		-		-		-		noncoding	score: -0.163453963992026	start: 255	stop: 459
TCONS_01017301	3	825	scaffold694:134104-194059	E50	E60	OK	OK	140.525	0.786252	17.3896	-7.48162	4.46709	4.38101	1.18131e-05	0.0133555	0.000368166	0.0911053	yes	no	-		-		-		-		noncoding	score: -0.0310867396377286	start: 696	stop: 726
TCONS_01018277	3	3353	scaffold696:2227102-2256382	E50	E60	OK	OK	4.57481	28.81	0.326635	2.65479	-6.46275	-2.20904	0.0271719	6.70441e-05	0.12295	0.00140901	no	yes	-		-		-		-		noncoding	score: -0.099403629542029	start: 42	stop: 453
TCONS_01018686	3	2525	scaffold696:2265515-2276093	E50	E60	OK	OK	40785.8	598.923	10732.4	-6.08955	4.16346	5.37402	7.69999e-08	0.000168789	8.38352e-06	0.00288774	yes	yes	-		-		-		-		noncoding	score: -0.89777845661391	start: 0	stop: 0
TCONS_01026071	3	748	scaffold713:6490422-6502114	E50	E60	OK	OK	12.539	0.109096	17.6175	-6.84468	7.33527	3.38141	0.000721157	0.000254556	0.00914161	0.00400996	yes	yes	-		-		-		-		noncoding	score: -0.172772641136339	start: 0	stop: 126
TCONS_01033340	3	929	scaffold719:12085101-12096224	E50	E60	OK	OK	76.4808	3.73747	78.8156	-4.35496	4.39835	3.47791	0.00050534	0.000240657	0.00691823	0.00383492	yes	yes	-		-		-		-		noncoding	score: -0.166314779609493	start: 1695	stop: 2844
TCONS_01038435	3	834	scaffold720:337591-352890	E50	E60	OK	OK	4844.23	94.8925	0	-5.67383	-1.79769e+308	3.42374	0.000617666	0.158655	0.00810128	0.201764	yes	no	-		-		-		-		noncoding	score: -0.00297771198533579	start: 606	stop: 771
TCONS_01038786	3	504	scaffold726:5-58696	E50	E60	OK	OK	164.548	444.176	21327.4	1.43262	5.58543	-0.777492	0.436869	0.000516664	0.50098	0.00703732	no	yes	-		-		-		-		noncoding	score: -0.0758277955108284	start: 63	stop: 204
TCONS_01046112	3	2018	scaffold73:13661698-13767293	E50	E60	OK	OK	1.09045	5.54314	0.256215	2.34578	-4.43528	-1.72634	0.0842859	0.00516844	0.130105	0.0433257	no	yes	-		-		-		-		noncoding	score: -0.000765435416780812	start: 969	stop: 1035
TCONS_01047065	3	3201	scaffold73:6767835-6983608	E50	E60	OK	OK	11.3468	0.189773	60.8451	-5.90187	8.32472	3.25047	0.00115216	3.48166e-06	0.0132009	0.000145327	yes	yes	-		-		-		-		noncoding	score: -0.0357618391591086	start: 0	stop: 153
TCONS_01047549	3	273	scaffold73:12613913-12673173	E50	E60	OK	OK	0	24.5587	6386.46	1.79769e+308	8.02264	1.79769e+308	0.278368	0.00220787	0.334057	0.0221512	no	yes	-		-		-		-		noncoding	score: -0.258874221199574	start: 0	stop: 348
TCONS_01048131	3	1089	scaffold73:6348282-6373673	E50	E60	OK	OK	42.9363	0.354641	48.8498	-6.9197	7.10585	3.9782	6.94401e-05	4.14055e-05	0.00144332	0.000965301	yes	yes	-		-		-		-		noncoding	score: -0.179219081159067	start: 258	stop: 291
TCONS_01051618	3	622	scaffold742:880392-949883	E50	E60	OK	OK	198.788	7.06326	851.582	-4.81475	6.91367	2.13872	0.032458	0.00176248	0.12295	0.0185297	no	yes	-		-		-		-		noncoding	score: -0.157366931736035	start: 0	stop: 165
TCONS_01054548	3	1190	scaffold75:864308-1094222	E50	E60	OK	OK	17.7632	0.192922	17.808	-6.52473	6.52837	3.87957	0.000104639	9.91433e-05	0.00199729	0.00191123	yes	yes	-		-		-		-		noncoding	score: -0.102880858504087	start: 438	stop: 663
TCONS_01055419	3	768	scaffold75:322739-400882	E50	E60	OK	OK	13142.9	138.994	2570.86	-6.56311	4.20916	3.46853	0.000523305	0.0303182	0.00711268	0.12295	yes	no	-		-		-		-		noncoding	score: -0.205445580564322	start: 0	stop: 186
TCONS_01057786	3	1325	scaffold751:696161-1003383	E50	E60	OK	OK	331.383	19.2392	647.46	-4.10638	5.07267	2.31309	0.0207179	0.00391228	0.12295	0.0347163	no	yes	-		-		-		-		noncoding	score: -0.076320935300518	start: 60	stop: 222
TCONS_01058415	3	397	scaffold752:989751-1059635	E50	E60	OK	OK	41.5507	4.86751	295.908	-3.09362	5.92582	1.92039	0.054809	7.20021e-05	0.12295	0.00148507	no	yes	-		-		-		-		noncoding	score: -0.346601508635727	start: 0	stop: 90
TCONS_01059438	3	1353	scaffold753:162880-624575	E50	E60	OK	OK	85.9056	2.52641	62.6339	-5.08759	4.63178	2.84094	0.00449805	0.0103654	0.0388371	0.074406	yes	no	-		-		-		-		noncoding	score: -0.0921668520607545	start: 0	stop: 243
TCONS_01061025	3	1475	scaffold76:4604-123913	E50	E60	OK	OK	4049.49	0.8619	313.083	-12.1979	8.50481	8.23323	2.22045e-16	9.6196e-09	4.61753e-12	1.81531e-06	yes	yes	-		-		-		-		noncoding	score: -0.962727430153975	start: 207	stop: 231
TCONS_01064275	3	1144	scaffold767:3400917-3498333	E50	E60	OK	OK	4784.9	2.01415	1054.19	-11.2141	9.03175	4.1796	2.9202e-05	0.000822244	0.000738547	0.0101237	yes	yes	-		-		-		-		noncoding	score: -0.126775304318238	start: 231	stop: 414
TCONS_01072280	3	2691	scaffold787:2743530-2809442	E50	E60	OK	OK	170.669	3.42071	324.293	-5.64076	6.56686	3.11776	0.00182229	0.000226756	0.0190238	0.00365043	yes	yes	-		-		-		-		noncoding	score: -0.0132435637076288	start: 45	stop: 207
TCONS_01074072	3	3467	scaffold79:7003773-7056848	E50	E60	OK	OK	292.431	2.63093	351.817	-6.79638	7.06311	5.03579	4.75887e-07	1.34364e-07	3.2157e-05	1.27091e-05	yes	yes	-		-		-		-		noncoding	score: -0.15045736108043	start: 0	stop: 222
TCONS_01074223	3	502	scaffold79:7626054-7742154	E50	E60	OK	OK	14.0243	0.0922325	11.3018	-7.24844	6.93706	3.48228	0.000497164	0.000858439	0.00683103	0.0104886	yes	yes	-		-		-		-		noncoding	score: -0.184712950039062	start: 87	stop: 174
TCONS_01082456	4	747	scaffold799:596664-629121	E50	E60	OK	OK	22.2897	0.567799	37.2956	-5.29485	6.03748	3.42445	0.000616043	7.82351e-05	0.00808388	0.00159163	yes	yes	-		-		-		-		noncoding	score: -0.0338218634963273	start: 108	stop: 354
TCONS_01086844	4	896	scaffold804:152254-282829	E50	E60	OK	OK	35.054	0.15967	10.2067	-7.77834	5.99828	3.51509	0.000439613	0.00773887	0.00618955	0.0593741	yes	no	-		-		-		-		noncoding	score: -0.46623903173429	start: 0	stop: 0
TCONS_01087205	4	866	scaffold8063:0-29622	E50	E60	OK	OK	2313.61	31.9226	1421.22	-6.17943	5.47641	4.0329	5.50935e-05	0.000412721	0.00121062	0.00587958	yes	yes	-		-		-		-		noncoding	score: -0.411612553002922	start: 0	stop: 0
TCONS_01088169	4	2224	scaffold81:4045992-4065855	E50	E60	OK	OK	979.992	23.2862	1049	-5.39522	5.49339	3.83801	0.000124037	8.25656e-05	0.00227267	0.00165795	yes	yes	-		-		-		-		noncoding	score: -0.161264654144327	start: 99	stop: 456
TCONS_01089655	4	2382	scaffold81:2224961-2249869	E50	E60	OK	OK	4367.8	16.5996	5589.69	-8.03962	8.39548	4.45917	8.22787e-06	3.88143e-06	0.000279923	0.000157649	yes	yes	-		-		-		-		noncoding	score: -0.115993578905335	start: 57	stop: 90
TCONS_01091413	4	278	scaffold81:2412101-2465759	E50	E60	OK	OK	0.216775	6.33611	0	4.86932	-1.79769e+308	-2.7973	0.00515312	0.0692825	0.0432321	0.12295	yes	no	-		-		-		-		noncoding	score: -0.201721120425738	start: 669	stop: 861
TCONS_01093640	4	1687	scaffold812:448231-449529	E50	E60	OK	OK	4.15874	1233.56	9.09823	8.21247	-7.08303	-4.89202	9.98063e-07	3.63017e-05	5.57187e-05	0.000873487	yes	yes	-		-		-		-		noncoding	score: -0.217678857816933	start: 681	stop: 693
TCONS_01099206	4	2415	scaffold83:4177106-4250216	E50	E60	OK	OK	1083.94	60.0288	1986.03	-4.17449	5.04809	2.7054	0.00682226	0.00110657	0.053816	0.012811	no	yes	-		-		-		-		noncoding	score: -0.139169022401068	start: 606	stop: 870
TCONS_01101572	4	3274	scaffold83:6703594-6768070	E50	E60	OK	OK	23.1601	0.060398	46.1061	-8.58293	9.57624	5.41354	6.17906e-08	9.89995e-10	7.14863e-06	3.56492e-07	yes	yes	-		-		-		-		noncoding	score: -0.00373172016635165	start: 1074	stop: 1200
TCONS_01102902	4	4171	scaffold834:250158-263866	E50	E60	OK	OK	17915.8	493.008	14287.1	-5.18348	4.85696	4.30566	1.66491e-05	6.65868e-05	0.000479207	0.00140188	yes	yes	-		-		-		-		noncoding	score: -0.369050332403597	start: 222	stop: 228
TCONS_01103145	4	713	scaffold834:250158-263866	E50	E60	OK	OK	187.516	7.79205	5.0139	-4.58887	-0.636069	2.93459	0.00333991	0.800086	0.030651	0.847763	yes	no	-		-		-		-		noncoding	score: -0.0102242603555778	start: 21	stop: 129
TCONS_01107563	4	977	scaffold84:1356003-1358029	E50	E60	OK	OK	0.148027	3.73987	0.591529	4.65906	-2.66047	-2.77782	0.00547255	0.07484	0.045354	0.124137	yes	no	-		-		-		-		noncoding	score: -0.584800089607455	start: 0	stop: 0
TCONS_01112799	4	434	scaffold85:653985-654961	E50	E60	OK	OK	22.1453	0.468464	4.76477	-5.56292	3.3464	3.22699	0.00125099	0.0674875	0.014107	0.12295	yes	no	-		-		-		-		noncoding	score: -0.324708702229006	start: 105	stop: 381
TCONS_01116966	4	465	scaffold851:6596062-6753459	E50	E60	OK	OK	14.6823	0.349739	7.59552	-5.39165	4.4408	3.75704	0.000171933	0.00260522	0.00293309	0.0252544	yes	yes	-		-		-		-		noncoding	score: -0.0557178339792356	start: 99	stop: 165
TCONS_01121912	4	723	scaffold8659:0-15613	E50	E60	OK	OK	8552.2	42.1593	8393.19	-7.6643	7.63722	5.12647	2.95217e-07	9.1216e-07	2.23803e-05	5.21744e-05	yes	yes	-		-		-		-		noncoding	score: -0.0718029688870816	start: 354	stop: 378
TCONS_01121913	4	1592	scaffold8659:0-15613	E50	E60	OK	OK	7262.39	250.022	6563.33	-4.86032	4.7143	3.83365	0.000126256	0.000221918	0.00230666	0.00359625	yes	yes	-		-		-		-		noncoding	score: -0.0200443545348556	start: 1281	stop: 1449
TCONS_01129786	4	1177	scaffold89:862109-930914	E50	E60	OK	OK	18.9971	2.10832	63.7273	-3.17161	4.91774	2.22787	0.0258891	0.000547004	0.12295	0.00737095	no	yes	-		-		-		-		noncoding	score: -0.173680072730543	start: 165	stop: 408
TCONS_01130062	4	1824	scaffold89:862109-930914	E50	E60	OK	OK	24.0013	0.519253	52.6265	-5.53053	6.66321	2.67148	0.0075518	0.000963518	0.0582074	0.0114693	no	yes	-		-		-		-		noncoding	score: -0.3451577895048	start: 102	stop: 147
TCONS_01131212	4	875	scaffold897:1859913-2103093	E50	E60	OK	OK	146.102	0.23745	104.955	-9.26514	8.78794	5.61787	1.93331e-08	1.02235e-07	3.02857e-06	1.04345e-05	yes	yes	-		-		-		-		noncoding	score: -0.301002038274062	start: 0	stop: 162
TCONS_01133214	4	375	scaffold899:770832-802548	E50	E60	OK	OK	0	3.58438	0.0549815	1.79769e+308	-6.02663	1.79769e+308	0.0384538	0.000276385	0.12295	0.00428081	no	yes	-		-		-		-		noncoding	score: -0.142695089859195	start: 669	stop: 690
TCONS_01135724	4	2998	scaffold90:5693786-5715012	E50	E60	OK	OK	48.6106	1.1019	80.0817	-5.46321	6.18341	2.53266	0.0113199	0.00375632	0.079913	0.0336085	no	yes	-		-		-		-		noncoding	score: -0.0441257327476885	start: 660	stop: 810
TCONS_01136147	4	423	scaffold90:2019300-2071143	E50	E60	OK	OK	58.2831	3.52382	214.59	-4.04787	5.9283	2.40825	0.0160291	0.000241227	0.10531	0.0038399	no	yes	-		-		-		-		noncoding	score: -0.0517496946100504	start: 132	stop: 372
TCONS_01136820	5	1512	scaffold90:2839371-2959589	E50	E60	OK	OK	0.545608	16.2026	3.22361	4.89221	-2.32948	-3.5224	0.000427661	0.0467951	0.0060551	0.12295	yes	no	-		-		-		-		noncoding	score: -0.49678727382582	start: 0	stop: 150
TCONS_01139111	5	1015	scaffold91:1074216-1130957	E50	E60	OK	OK	2104.9	37.1394	2300.6	-5.82466	5.95292	3.9871	6.68868e-05	4.48006e-05	0.00140606	0.00102888	yes	yes	-		-		-		-		noncoding	score: -0.0276181944707961	start: 78	stop: 189
TCONS_01139921	7	627	scaffold91:1867045-1941010	E50	E60	OK	OK	2476.06	0.877594	1040.18	-11.4622	10.211	6.38671	1.69488e-10	2.02445e-08	1.02162e-07	3.13007e-06	yes	yes	-		-		-		-		noncoding	score: -0.572976687420771	start: 0	stop: 99
TCONS_01148693	7	816	scaffold93:9725515-9728148	E50	E60	OK	OK	17.0223	4382.5	31797.3	8.00818	2.85908	-6.09008	1.12858e-09	0.0152342	3.91155e-07	0.101126	yes	no	-		-		-		-		noncoding	score: -0.504622104177352	start: 0	stop: 222
TCONS_01161516	7	477	scaffold932:5704661-5767751	E50	E60	OK	OK	1.33398	19.8526	0.563978	3.89551	-5.13754	-2.96304	0.0030462	0.000482559	0.0285399	0.0066789	yes	yes	-		-		-		-		noncoding	score: -0.0960782577543845	start: 1041	stop: 1401
TCONS_01163298	7	618	scaffold933:29250-98456	E50	E60	OK	NOTEST	84.1876	0.12388	0	-9.40852	-1.79769e+308	2.86668	0.00414807	0.322876	0.0364548	1	yes	no	-		-		-		-		noncoding	score: -0.0750751997272811	start: 0	stop: 33
TCONS_01168576	7	1052	scaffold94:10497567-10615730	E50	E60	OK	OK	73.6061	1.91372	166.844	-5.26538	6.44598	2.32848	0.0198865	0.00368059	0.12295	0.0330875	no	yes	-		-		-		-		noncoding	score: -0.213625697160209	start: 1215	stop: 1290
TCONS_01169306	7	747	scaffold94:8564796-8644027	E50	E60	OK	OK	64.7235	1.44693	14.0486	-5.48322	3.27936	4.13722	3.51534e-05	0.0172953	0.000853548	0.111506	yes	no	-		-		-		-		noncoding	score: -0.0105470570459075	start: 675	stop: 882
TCONS_01171976	8	2620	scaffold940:4365645-4366422	E50	E60	OK	OK	26.199	0.324436	4.90287	-6.33543	3.91762	3.65656	0.000255623	0.0354302	0.00402331	0.12295	yes	no	-		-		-		-		noncoding	score: -0.281190326993914	start: 678	stop: 726
TCONS_01172516	9	904	scaffold940:4371524-4577784	E50	E60	OK	OK	29.4177	0.780761	46.5734	-5.23566	5.89848	3.68797	0.000226047	2.69708e-05	0.00364541	0.000693684	yes	yes	-		-		-		-		noncoding	score: -0.240642753463564	start: 57	stop: 720
TCONS_01178430	10	1048	scaffold958:223846-284735	E50	E60	OK	OK	4219.33	711.668	20639.4	-2.56774	4.85805	2.05305	0.0400674	8.08389e-05	0.12295	0.00163371	no	yes	-		-		-		-		noncoding	score: -0.44054453032259	start: 0	stop: 0
TCONS_01178655	10	1177	scaffold96:417821-450490	E50	E60	OK	OK	17.1291	0.567419	8.18561	-4.91589	3.8506	3.2737	0.0010615	0.0119805	0.0123805	0.0836322	yes	no	-		-		-		-		noncoding	score: -0.0188012096852159	start: 96	stop: 237
TCONS_01183834	10	1083	scaffold972:361620-434138	E50	E60	OK	NOTEST	9.92562	0.0630061	1.32694	-7.29952	4.39646	3.28709	0.0010123	0.0587068	0.0119119	1	yes	no	-		-		-		-		noncoding	score: -0.0660139510393377	start: 762	stop: 1206
TCONS_01189436	16	1891	scaffold99:3758127-4257759	E50	E60	OK	OK	49.8202	0.216036	14.4433	-7.84931	6.06298	3.82925	0.000128532	0.00371215	0.00233713	0.033333	yes	yes	-		-		-		-		noncoding	score: -0.0912958777977417	start: 1020	stop: 1410
TCONS_01191948	20	5274	scaffold99:3626925-3672802	E50	E60	OK	OK	0	1.60958	68.3531	1.79769e+308	5.40825	1.79769e+308	0.126924	0.000476157	0.169446	0.00660348	no	yes	-		-		-		-		noncoding	score: -0.214492964112939	start: 0	stop: 138
