# Supplementary material for: Transcriptome analysis of coding and long non-coding RNAs highlights the regulatory network of cascade initiation of permanent molars in miniature pigs
Source: BMC Genomics. 2017 Feb 10;18:148. doi: 10.1186/s12864-017-3546-4 (PMC5303240; doi:10.1186/s12864-017-3546-4)
Supplement: Additional file 7: — Data 5. lincRNAs and neighbouring genes with negative correlation (Pearson coefficient>0.9). (XLSX 36 kb) [file 12864_2017_3546_MOESM7_ESM.xlsx]

## Sheet: SHEET1
Additional file 7. lincRNAs and neighbouring genes with negative correlation (Pearson coefficient>0.9)																				Blast to Homo-symbol		mm-symbol		Blast to cow-symbol		predict_result	score	start	end
	Test_id	E50	E60	E70	lncRNA and neighbouring genes															-		-		-		noncoding	score: -0.0514637965131568	start: 0	stop: 528
1	TCONS_00318982	73.6987	0.776623	58.3583	lincRNA															-		-		-		noncoding	score: -1.10376664032171	start: 153	stop: 165
	TCONS_00317452	0.274498	10.4683	0.602577	ZDHHC18															-		-		-		noncoding	score: -0.00495892383972946	start: 231	stop: 294
2	TCONS_00348582	89.2714	0.974697	105.281	lincRNA															-		-		-		noncoding	score: -0.468111923511756	start: 0	stop: 0
	TCONS_00347602	0.422349	8.97723	0.168513	TLCD2															-		-		-		noncoding	score: -1.04213230358992	start: 0	stop: 30
3	TCONS_00440797	28.4255	1.5832	31.9831	lincRNA															-		-		-		noncoding	score: -0.21914613605632	start: 0	stop: 0
	TCONS_00440660	0.693561	34.673	1.07761	RPN1															-		-		-		noncoding	score: -0.451212468977855	start: 168	stop: 189
4	TCONS_00594264	138.153	4.5966	289.697	lincRNA															-		-		-		noncoding	score: -0.0469802829934166	start: 0	stop: 249
	TCONS_00596741	20.8244	204.76	15.9148	AP2M1															-		-		-		noncoding	score: -0.178273514607349	start: 6	stop: 78
5	TCONS_00641199	35.5666	0.441132	22.2671	lincRNA															-		-		-		noncoding	score: -0.0981735976425528	start: 0	stop: 57
	TCONS_00641811	2.53561	38.1186	0.144824	CNOT8															-		-		-		noncoding	score: -0.0496357826224396	start: 0	stop: 99
6	TCONS_00656338	395.587	0.721099	536.846	lincRNA															-		-		-		noncoding	score: -0.11059908077048	start: 0	stop: 270
	TCONS_00656670	2.73862	32.6198	1.03052	GGPS1															-		-		-		noncoding	score: -0.245939184273007	start: 0	stop: 120
7	TCONS_00704136	43.2781	1.51591	76.0274	lincRNA															-		-		-		noncoding	score: -0.0712394751388175	start: 252	stop: 378
	TCONS_00705778	0.748366	28.9157	1.15184	COG4															-		-		-		noncoding	score: -0.101605092237764	start: 264	stop: 561
8	TCONS_00814035	462.844	0.846567	207.687	lincRNA															-		-		-		noncoding	score: -0.160845314044045	start: 156	stop: 351
	TCONS_00814785	1.62283	56.3708	0.48598	DTX3															-		-		-		noncoding	score: -0.141047208641515	start: 0	stop: 276
9	TCONS_00978370	3449.69	3.23913	2854.02	lincRNA															-		-		-		noncoding	score: -0.0748339499157883	start: 0	stop: 150
	TCONS_00982767	0.673557	40.6972	0.478511	NFE2l2															-		-		-		noncoding	score: -0.0715001727580706	start: 897	stop: 1065
10	TCONS_01005398	1501.01	1.71142	890.196	lincRNA															-		-		-		noncoding	score: -0.0975561609086947	start: 543	stop: 759
	TCONS_01007547	0.213074	9.48437	0.340923	ADAT1															-		-		-		noncoding	score: -0.0290879630028196	start: 75	stop: 96
11	TCONS_01082456	22.2897	0.567799	37.2956	lincRNA															-		-		-		noncoding	score: -0.12733452458681	start: 300	stop: 552
	TCONS_01082326	0.728218	42.8815	3.39896	RBM5															-		-		-		noncoding	score: -0.0882513531527842	start: 870	stop: 1215
12	TCONS_01102902	17915.8	493.008	14287.1	lincRNA															-		-		-		noncoding	score: -0.0604615479681926	start: 24	stop: 204
	TCONS_01103378	1.20516	18.3575	0.991772	SAMD4B															-		-		-		noncoding	score: -0.306874559245738	start: 1353	stop: 1374
																				-		-		-		noncoding	score: -0.021130403160378	start: 0	stop: 27
																				-		-		-		noncoding	score: -0.327712478803054	start: 0	stop: 693
																				-		-		-		noncoding	score: -0.168629532036607	start: 0	stop: 222
																				-		-		-		noncoding	score: -0.280648034013839	start: 0	stop: 48
																				-		-		-		noncoding	score: -0.0349005126548188	start: 342	stop: 363
																				-		-		-		noncoding	score: -0.137392705634669	start: 282	stop: 372
																				-		-		-		noncoding	score: -0.134877752078128	start: 177	stop: 372
																				-		-		-		noncoding	score: -0.333220724239507	start: 240	stop: 270
																				-		-		-		noncoding	score: -0.594393101554712	start: 936	stop: 972
																				-		-		-		noncoding	score: -0.220816965367043	start: 0	stop: 90
																				-		-		-		noncoding	score: -0.188172140890823	start: 216	stop: 225
																				-		-		-		noncoding	score: -0.00492749069443183	start: 6	stop: 153
																				-		-		-		noncoding	score: -0.0430313605513551	start: 126	stop: 168
																				-		-		-		noncoding	score: -0.0612816018383055	start: 69	stop: 330
																				-		-		-		noncoding	score: -0.275411638175402	start: 0	stop: 156
																				-		-		-		noncoding	score: -0.341024072893108	start: 168	stop: 207
																				-		-		-		noncoding	score: -0.0485969615229134	start: 642	stop: 783
																				-		-		-		noncoding	score: -0.429019801209215	start: 0	stop: 69
																				-		-		-		noncoding	score: -0.0756140421269628	start: 624	stop: 864
																				-		-		-		noncoding	score: -0.17184375133615	start: 621	stop: 867
																				-		-		-		noncoding	score: -0.0736522615593099	start: 495	stop: 735
																				-		-		-		noncoding	score: -0.0714773537006256	start: 0	stop: 93
																				-		-		-		noncoding	score: -0.0900904992120289	start: 18	stop: 336
																				-		-		-		noncoding	score: -0.0957420744053685	start: 0	stop: 0
																				-		-		-		noncoding	score: -0.0664564245337933	start: 60	stop: 198
																				-		-		-		noncoding	score: -0.0440566191009664	start: 345	stop: 528
																				-		-		-		noncoding	score: -0.048460638720261	start: 393	stop: 564
																				-		-		-		noncoding	score: -0.493040234610902	start: 0	stop: 0
																				-		-		-		noncoding	score: -0.0397948828713298	start: 45	stop: 123
																				-		-		-		noncoding	score: -0.186194458723019	start: 2619	stop: 2898
																				-		-		-		noncoding	score: -0.0643385421342695	start: 1095	stop: 1227
																				-		-		-		noncoding	score: -0.135501262929919	start: 78	stop: 147
																				-		-		-		noncoding	score: -0.0834652419484428	start: 105	stop: 267
																				-		-		-		noncoding	score: -0.100939156268278	start: 855	stop: 1137
																				-		-		-		noncoding	score: -0.0652795932038207	start: 492	stop: 687
																				-		-		-		noncoding	score: -0.104861460082509	start: 45	stop: 57
																				-		-		-		noncoding	score: -0.272841485263639	start: 0	stop: 123
																				-		-		-		noncoding	score: -0.400191699588803	start: 3	stop: 24
																				-		-		-		noncoding	score: -0.117048154136345	start: 18	stop: 102
																				-		-		-		noncoding	score: -0.0592056246054182	start: 1908	stop: 2076
																				-		-		-		noncoding	score: -0.0692329891598133	start: 594	stop: 885
																				-		-		-		noncoding	score: -0.0728903950654651	start: 0	stop: 69
																				-		-		-		noncoding	score: -0.725537916762132	start: 0	stop: 0
																				-		-		-		noncoding	score: -0.319549876340723	start: 0	stop: 0
																				-		-		-		noncoding	score: -0.005133133079793	start: 108	stop: 129
																				-		-		-		noncoding	score: -0.0997323923914017	start: 1014	stop: 1113
																				-		-		-		noncoding	score: -0.0132608729021385	start: 1797	stop: 1923
																				-		-		-		noncoding	score: -0.139433352029675	start: 0	stop: 222
																				-		-		-		noncoding	score: -0.185554015212292	start: 0	stop: 99
																				-		-		-		noncoding	score: -0.177185125812189	start: 414	stop: 720
																				-		-		-		noncoding	score: -0.425445064816549	start: 0	stop: 120
																				-		-		-		noncoding	score: -0.110492009894102	start: 189	stop: 612
																				-		-		-		noncoding	score: -0.023418937474739	start: 189	stop: 237
																				-		-		-		noncoding	score: -0.0778854729272105	start: 243	stop: 459
																				-		-		-		noncoding	score: -0.603851702116378	start: 0	stop: 213
																				-		-		-		noncoding	score: -0.112829732046449	start: 432	stop: 762
																				-		-		-		noncoding	score: -0.171551377567263	start: 1248	stop: 1551
																				-		-		-		noncoding	score: -0.0789747722295669	start: 0	stop: 75
																				-		-		-		noncoding	score: -0.403284100291746	start: 0	stop: 0
																				-		-		-		noncoding	score: -0.0517654110136017	start: 144	stop: 387
																				-		-		-		noncoding	score: -0.228378286336807	start: 0	stop: 330
																				-		-		-		noncoding	score: -0.191919044240795	start: 0	stop: 498
																				-		-		-		noncoding	score: -0.794973830819721	start: 0	stop: 0
																				-		-		-		noncoding	score: -0.0588323437771988	start: 0	stop: 102
																				-		-		-		noncoding	score: -0.091607629172088	start: 0	stop: 165
																				-		-		-		noncoding	score: -0.054478188409166	start: 0	stop: 9
																				-		-		-		noncoding	score: -0.159558843275962	start: 213	stop: 324
																				-		-		-		noncoding	score: -0.0256536653387737	start: 0	stop: 57
																				-		-		-		noncoding	score: -0.222252028890672	start: 99	stop: 129
																				-		-		-		noncoding	score: -0.161758980396997	start: 27	stop: 423
																				-		-		-		noncoding	score: -0.669576655597936	start: 0	stop: 0
																				-		-		-		noncoding	score: -0.042680928723711	start: 924	stop: 1035
																				-		-		-		noncoding	score: -0.209242106592397	start: 0	stop: 165
																				-		-		-		noncoding	score: -0.0625201611352149	start: 156	stop: 330
																				-		-		-		noncoding	score: -0.0663045535003002	start: 969	stop: 1125
																				-		-		-		noncoding	score: -0.136618645161239	start: 0	stop: 219
																				-		-		-		noncoding	score: -0.363364334235603	start: 123	stop: 138
																				-		-		-		noncoding	score: -0.0419301618831665	start: 165	stop: 321
																				-		-		-		noncoding	score: -0.513058322180733	start: 441	stop: 471
																				-		-		-		noncoding	score: -0.0436941807014061	start: 1278	stop: 1659
																				-		-		-		noncoding	score: -0.0800293624353585	start: 2646	stop: 2796
																				-		-		-		noncoding	score: -0.175621025129431	start: 0	stop: 0
																				-		-		-		noncoding	score: -0.0746995665973089	start: 219	stop: 531
																				-		-		-		noncoding	score: -0.201214991500021	start: 0	stop: 18
																				-		-		-		noncoding	score: -0.0844942772748323	start: 108	stop: 1455
																				-		-		-		noncoding	score: -0.181582967135785	start: 183	stop: 420
																				-		-		-		noncoding	score: -0.00520719708790692	start: 687	stop: 807
																				-		-		-		noncoding	score: -0.535228926631515	start: 0	stop: 0
																				-		-		-		noncoding	score: -0.066702769580779	start: 54	stop: 162
																				-		-		-		noncoding	score: -0.285345044062297	start: 0	stop: 57
																				-		-		-		noncoding	score: -0.212271349060045	start: 48	stop: 390
																				-		-		-		noncoding	score: -0.111757822088894	start: 423	stop: 690
																				-		-		-		noncoding	score: -0.360272900059366	start: 0	stop: 81
																				-		-		-		noncoding	score: -0.0259989398128449	start: 531	stop: 642
																				-		-		-		noncoding	score: -0.15171782129235	start: 0	stop: 33
																				-		-		-		noncoding	score: -0.148452833194263	start: 507	stop: 603
																				-		-		-		noncoding	score: -0.133229302711634	start: 0	stop: 57
																				-		-		-		noncoding	score: -0.0502752239305374	start: 0	stop: 24
																				-		-		-		noncoding	score: -0.0883031771442076	start: 102	stop: 111
																				-		-		-		noncoding	score: -0.74809569501274	start: 0	stop: 0
																				-		-		-		noncoding	score: -0.107413272731992	start: 0	stop: 9
																				-		-		-		noncoding	score: -0.111208560761772	start: 402	stop: 600
																				-		-		-		noncoding	score: -0.124177274857974	start: 0	stop: 147
																				-		-		-		noncoding	score: -0.0255958860459518	start: 786	stop: 900
																				-		-		-		noncoding	score: -0.10232205205097	start: 6	stop: 42
																				-		-		-		noncoding	score: -0.0296809776972235	start: 75	stop: 96
																				-		-		-		noncoding	score: -0.3539988828314	start: 0	stop: 6
																				-		-		-		noncoding	score: -0.101134582585977	start: 0	stop: 87
																				-		-		-		noncoding	score: -0.151459214948987	start: 486	stop: 591
																				-		-		-		noncoding	score: -0.134772579169192	start: 414	stop: 807
																				-		-		-		noncoding	score: -0.102349885530691	start: 312	stop: 348
																				-		-		-		noncoding	score: -0.0777702116151587	start: 261	stop: 441
																				-		-		-		noncoding	score: -0.0718562790474006	start: 681	stop: 846
																				-		-		-		noncoding	score: -0.30286554618322	start: 0	stop: 0
																				-		-		-		noncoding	score: -0.183523086507182	start: 0	stop: 12
																				-		-		-		noncoding	score: -0.0128276814653016	start: 183	stop: 300
																				-		-		-		noncoding	score: -0.135747593310353	start: 0	stop: 258
																				-		-		-		noncoding	score: -0.0352151787123496	start: 165	stop: 342
																				-		-		-		noncoding	score: -0.106296475777503	start: 198	stop: 408
																				-		-		-		noncoding	score: -0.00710037929905091	start: 72	stop: 213
																				-		-		-		noncoding	score: -0.155008709746741	start: 2403	stop: 3285
																				-		-		-		noncoding	score: -0.0115781837028523	start: 93	stop: 198
																				-		-		-		noncoding	score: -0.0596831049848188	start: 129	stop: 264
																				-		-		-		noncoding	score: -0.276629926475373	start: 0	stop: 105
																				-		-		-		noncoding	score: -0.0238565951186076	start: 78	stop: 264
																				-		-		-		noncoding	score: -0.062161220615093	start: 1134	stop: 1203
																				-		-		-		noncoding	score: -0.00587888511321087	start: 621	stop: 765
																				-		-		-		noncoding	score: -0.0105459214778541	start: 81	stop: 258
																				-		-		-		noncoding	score: -0.0322350755482743	start: 150	stop: 234
																				-		-		-		noncoding	score: -0.122612394252017	start: 2049	stop: 2292
																				-		-		-		noncoding	score: -0.198355639725286	start: 144	stop: 210
																				-		-		-		noncoding	score: -0.0388925199496228	start: 834	stop: 969
																				-		-		-		noncoding	score: -0.0631551223971457	start: 216	stop: 276
																				-		-		-		noncoding	score: -0.0314986615474276	start: 12	stop: 105
																				-		-		-		noncoding	score: -0.262340972113836	start: 0	stop: 291
																				-		-		-		noncoding	score: -0.431585195031442	start: 0	stop: 141
																				-		-		-		noncoding	score: -0.0645924581762857	start: 90	stop: 273
																				-		-		-		noncoding	score: -0.0907272522140659	start: 0	stop: 6
																				-		-		-		noncoding	score: -0.0294610156384831	start: 96	stop: 186
																				-		-		-		noncoding	score: -0.228653225242157	start: 0	stop: 213
																				-		-		-		noncoding	score: -0.489804818892307	start: 66	stop: 75
																				-		-		-		noncoding	score: -0.229868600371333	start: 0	stop: 0
																				-		-		-		noncoding	score: -0.102593299785373	start: 276	stop: 720
																				-		-		-		noncoding	score: -0.250520178288652	start: 1299	stop: 1362
																				-		-		-		noncoding	score: -0.620211175260662	start: 0	stop: 6
																				-		-		-		noncoding	score: -0.147393029468792	start: 144	stop: 333
																				-		-		-		noncoding	score: -0.422303112380134	start: 315	stop: 360
																				-		-		-		noncoding	score: -0.0334147251878692	start: 6	stop: 159
																				-		-		-		noncoding	score: -0.426383370714611	start: 0	stop: 0
																				-		-		-		noncoding	score: -0.0102256940292462	start: 144	stop: 261
																				-		-		-		noncoding	score: -0.088583566927689	start: 0	stop: 18
																				-		-		-		noncoding	score: -0.131128847824562	start: 861	stop: 975
																				-		-		-		noncoding	score: -0.00817182715384185	start: 39	stop: 99
																				-		-		-		noncoding	score: -0.0977253777922176	start: 201	stop: 318
																				-		-		-		noncoding	score: -0.249252779468872	start: 0	stop: 162
																				-		-		-		noncoding	score: -0.113185981951059	start: 657	stop: 870
																				-		-		-		noncoding	score: -0.719655691903547	start: 0	stop: 0
																				-		-		-		noncoding	score: -0.0664352738309135	start: 39	stop: 105
																				-		-		-		noncoding	score: -0.0878031806188533	start: 510	stop: 762
																				-		-		-		noncoding	score: -0.0506161571617641	start: 132	stop: 168
																				-		-		-		noncoding	score: -0.281704130182051	start: 231	stop: 444
																				-		-		-		noncoding	score: -0.0190779542406575	start: 0	stop: 24
																				-		-		-		noncoding	score: -0.100927529063786	start: 0	stop: 129
																				-		-		-		noncoding	score: -0.0673840977377785	start: 144	stop: 387
																				-		-		-		noncoding	score: -0.0384965087916333	start: 360	stop: 468
																				-		-		-		noncoding	score: -0.0424488747305205	start: 171	stop: 279
																				-		-		-		noncoding	score: -0.41359986411708	start: 234	stop: 312
																				-		-		-		noncoding	score: -0.221396308295253	start: 261	stop: 318
																				-		-		-		noncoding	score: -0.0542861644033733	start: 471	stop: 567
																				-		-		-		noncoding	score: -0.0872052055354058	start: 510	stop: 681
																				-		-		-		noncoding	score: -0.0845427021807747	start: 0	stop: 72
																				-		-		-		noncoding	score: -0.109193502663492	start: 33	stop: 63
																				-		-		-		noncoding	score: -0.560170502831173	start: 0	stop: 486
																				-		-		-		noncoding	score: -0.0137986173045379	start: 756	stop: 903
																				-		-		-		noncoding	score: -0.0412161188012739	start: 24	stop: 252
																				-		-		-		noncoding	score: -0.131127456558641	start: 180	stop: 249
																				-		-		-		noncoding	score: -0.116694434121258	start: 543	stop: 1566
																				-		-		-		noncoding	score: -0.163280476612321	start: 573	stop: 789
																				-		-		-		noncoding	score: -0.34604153949163	start: 0	stop: 54
																				-		-		-		noncoding	score: -0.0499928673765403	start: 75	stop: 162
																				-		-		-		noncoding	score: -0.502916657335213	start: 0	stop: 21
																				-		-		-		noncoding	score: -0.0235578678529763	start: 804	stop: 948
																				-		-		-		noncoding	score: -0.0182004737073932	start: 3	stop: 147
																				-		-		-		noncoding	score: -0.10721086220924	start: 216	stop: 291
																				-		-		-		noncoding	score: -0.291843372968406	start: 198	stop: 213
																				-		-		-		noncoding	score: -0.477810608537716	start: 207	stop: 258
																				-		-		-		noncoding	score: -0.120216594364681	start: 0	stop: 30
																				-		-		-		noncoding	score: -0.683256961738778	start: 33	stop: 33
																				-		-		-		noncoding	score: -0.181869781201317	start: 33	stop: 159
																				-		-		-		noncoding	score: -0.123533234255942	start: 6	stop: 117
																				-		-		-		noncoding	score: -0.00463798864746615	start: 483	stop: 627
																				-		-		-		noncoding	score: -0.0380796882589307	start: 111	stop: 210
																				-		-		-		noncoding	score: -0.144401778220795	start: 1251	stop: 1383
																				-		-		-		noncoding	score: -0.52202826754101	start: 0	stop: 0
																				-		-		-		noncoding	score: -0.0864565347925417	start: 2253	stop: 2478
																				-		-		-		noncoding	score: -0.0514458019339087	start: 21	stop: 249
																				-		-		-		noncoding	score: -0.218314187132457	start: 327	stop: 330
																				-		-		-		noncoding	score: -0.237624666481527	start: 648	stop: 651
																				-		-		-		noncoding	score: -0.00269111628327775	start: 243	stop: 306
																				-		-		-		noncoding	score: -0.0481516121275768	start: 489	stop: 663
																				-		-		-		noncoding	score: -0.0489876811649022	start: 0	stop: 60
																				-		-		-		noncoding	score: -0.0156611272313137	start: 168	stop: 330
																				-		-		-		noncoding	score: -0.192953577184288	start: 414	stop: 477
																				-		-		-		noncoding	score: -0.636176839462141	start: 0	stop: 0
																				-		-		-		noncoding	score: -0.00354599190686271	start: 0	stop: 66
																				-		-		-		noncoding	score: -0.382094452559883	start: 0	stop: 33
																				-		-		-		noncoding	score: -0.175046523401417	start: 12	stop: 24
																				-		-		-		noncoding	score: -0.288284171298467	start: 0	stop: 174
																				-		-		-		noncoding	score: -0.171617462285584	start: 384	stop: 405
																				-		-		-		noncoding	score: -0.189282623823474	start: 195	stop: 456
																				-		-		-		noncoding	score: -0.0711847404561679	start: 78	stop: 150
																				-		-		-		noncoding	score: -0.00405807450063655	start: 177	stop: 270
																				-		-		-		noncoding	score: -0.0930184322762553	start: 708	stop: 1035
																				-		-		-		noncoding	score: -0.158454959223185	start: 249	stop: 297
																				-		-		-		noncoding	score: -0.17013746004329	start: 0	stop: 228
																				-		-		-		noncoding	score: -0.146502276263283	start: 0	stop: 165
																				-		-		-		noncoding	score: -0.386433702584882	start: 165	stop: 255
																				-		-		-		noncoding	score: -0.0985953304847607	start: 12	stop: 102
																				-		-		-		noncoding	score: -0.695879192591999	start: 42	stop: 42
																				-		-		-		noncoding	score: -0.136797054948781	start: 6	stop: 42
																				-		-		-		noncoding	score: -0.0268596395911947	start: 135	stop: 288
																				-		-		-		noncoding	score: -0.264948627330893	start: 0	stop: 402
																				-		-		-		noncoding	score: -0.330910408392079	start: 0	stop: 0
																				-		-		-		noncoding	score: -2.92176910998519e-05	start: 177	stop: 288
																				-		-		-		noncoding	score: -0.224043053311381	start: 0	stop: 528
																				-		-		-		noncoding	score: -0.083359701396664	start: 195	stop: 522
																				-		-		-		noncoding	score: -0.179555830091742	start: 30	stop: 78
																				-		-		-		noncoding	score: -0.0517761942065202	start: 39	stop: 51
																				-		-		-		noncoding	score: -0.219457823271563	start: 0	stop: 126
																				-		-		-		noncoding	score: -0.164037261711803	start: 0	stop: 492
																				-		-		-		noncoding	score: -0.0795997632725125	start: 0	stop: 180
																				-		-		-		noncoding	score: -0.158934280887441	start: 243	stop: 2355
																				-		-		-		noncoding	score: -0.182428239635649	start: 0	stop: 108
																				-		-		-		noncoding	score: -0.160000584336126	start: 0	stop: 273
																				-		-		-		noncoding	score: -0.231071200727173	start: 96	stop: 624
																				-		-		-		noncoding	score: -0.276758113562655	start: 531	stop: 597
																				-		-		-		noncoding	score: -0.182877375036264	start: 90	stop: 105
																				-		-		-		noncoding	score: -0.332977468196862	start: 0	stop: 0
																				-		-		-		noncoding	score: -0.0215832508602605	start: 0	stop: 150
																				-		-		-		noncoding	score: -0.0596806036425383	start: 135	stop: 144
																				-		-		-		noncoding	score: -0.219142330349207	start: 228	stop: 288
																				-		-		-		noncoding	score: -0.265469762097574	start: 0	stop: 9
																				-		-		-		noncoding	score: -0.0666198285290557	start: 45	stop: 162
																				-		-		-		noncoding	score: -0.0329902002887822	start: 135	stop: 333
																				-		-		-		noncoding	score: -0.183552688799011	start: 0	stop: 255
																				-		-		-		noncoding	score: -0.19034657615983	start: 0	stop: 60
																				-		-		-		noncoding	score: -0.0224337046404979	start: 228	stop: 363
																				-		-		-		noncoding	score: -0.130391980716186	start: 609	stop: 936
																				-		-		-		noncoding	score: -0.0516051650502676	start: 411	stop: 1158
																				-		-		-		noncoding	score: -0.0071713049690382	start: 63	stop: 195
																				-		-		-		noncoding	score: -0.95226350699496	start: 0	stop: 0
																				-		-		-		noncoding	score: -0.164268348334971	start: 267	stop: 369
																				-		-		-		noncoding	score: -0.0927923422522703	start: 0	stop: 0
																				-		-		-		noncoding	score: -0.00255169178281391	start: 0	stop: 144
																				-		-		-		noncoding	score: -0.205114483413747	start: 126	stop: 180
																				-		-		-		noncoding	score: -0.0753755259795596	start: 750	stop: 1188
																				-		-		-		noncoding	score: -0.294448110244834	start: 0	stop: 210
																				-		-		-		noncoding	score: -0.0409037181080253	start: 1089	stop: 1176
																				-		-		-		noncoding	score: -0.25110362174335	start: 132	stop: 171
																				-		-		-		noncoding	score: -0.190235974760732	start: 0	stop: 66
																				-		-		-		noncoding	score: -0.0111913100613335	start: 0	stop: 93
																				-		-		-		noncoding	score: -0.0591127372176575	start: 354	stop: 516
																				-		-		-		noncoding	score: -0.0364465276027217	start: 78	stop: 156
																				-		-		-		noncoding	score: -0.000198980075333695	start: 201	stop: 348
																				-		-		-		noncoding	score: -0.495043088136204	start: 0	stop: 39
																				-		-		-		noncoding	score: -0.0692178826023379	start: 189	stop: 285
																				-		-		-		noncoding	score: -0.113222761901652	start: 276	stop: 396
																				-		-		-		noncoding	score: -0.0797286925438858	start: 9	stop: 114
																				-		-		-		noncoding	score: -0.0467689860276289	start: 0	stop: 27
																				-		-		-		noncoding	score: -0.256486679291953	start: 999	stop: 1014
																				-		-		-		noncoding	score: -0.739193890665423	start: 0	stop: 0
																				-		-		-		noncoding	score: -0.00923941977487198	start: 186	stop: 225
																				-		-		-		noncoding	score: -0.2282260660285	start: 0	stop: 186
																				-		-		-		noncoding	score: -0.0700193595218856	start: 1026	stop: 1053
																				-		-		-		noncoding	score: -0.0767638057289509	start: 18	stop: 123
																				-		-		-		noncoding	score: -0.0701316989348203	start: 78	stop: 168
																				-		-		-		noncoding	score: -0.0751584243394713	start: 0	stop: 81
																				-		-		-		noncoding	score: -0.0352076265284714	start: 267	stop: 489
																				-		-		-		noncoding	score: -0.112824530124356	start: 60	stop: 249
																				-		-		-		noncoding	score: -0.00979651338167317	start: 237	stop: 282
																				-		-		-		noncoding	score: -0.269459561121365	start: 0	stop: 195
																				-		-		-		noncoding	score: -0.146373509373889	start: 0	stop: 84
																				-		-		-		noncoding	score: -0.0637385874430667	start: 396	stop: 432
																				-		-		-		noncoding	score: -0.220175452585636	start: 978	stop: 1062
																				-		-		-		noncoding	score: -0.151275704951324	start: 267	stop: 372
																				-		-		-		noncoding	score: -0.864574410324096	start: 0	stop: 0
																				-		-		-		noncoding	score: -0.226684862510176	start: 0	stop: 48
																				-		-		-		noncoding	score: -0.130355504846057	start: 60	stop: 342
																				-		-		-		noncoding	score: -0.356690746218724	start: 0	stop: 126
																				-		-		-		noncoding	score: -0.0511832506256621	start: 285	stop: 582
																				-		-		-		noncoding	score: -0.615511291063736	start: 0	stop: 0
																				-		-		-		noncoding	score: -0.157541885611058	start: 0	stop: 210
																				-		-		-		noncoding	score: -0.242920602038918	start: 549	stop: 558
																				-		-		-		noncoding	score: -0.0180728247508123	start: 0	stop: 201
																				-		-		-		noncoding	score: -0.10261910689827	start: 261	stop: 360
																				-		-		-		noncoding	score: -0.226766736555496	start: 141	stop: 483
																				-		-		-		noncoding	score: -0.315391328174204	start: 0	stop: 279
																				-		-		-		noncoding	score: -0.296783751313012	start: 102	stop: 546
																				-		-		-		noncoding	score: -0.167692421357605	start: 219	stop: 300
																				-		-		-		noncoding	score: -0.189863822489281	start: 0	stop: 48
																				-		-		-		noncoding	score: -0.823887610346357	start: 0	stop: 0
																				-		-		-		noncoding	score: -0.0334181593667182	start: 0	stop: 51
																				-		-		-		noncoding	score: -0.208402494020142	start: 87	stop: 309
																				-		-		-		noncoding	score: -0.219813538638224	start: 0	stop: 285
																				-		-		-		noncoding	score: -0.165838458933949	start: 387	stop: 489
																				-		-		-		noncoding	score: -0.198082264247299	start: 0	stop: 186
																				-		-		-		noncoding	score: -0.0883672460279081	start: 246	stop: 327
																				-		-		-		noncoding	score: -0.0633219899308764	start: 216	stop: 252
																				-		-		-		noncoding	score: -0.172312828291672	start: 174	stop: 354
																				-		-		-		noncoding	score: -0.109544113782101	start: 0	stop: 189
																				-		-		-		noncoding	score: -0.12182788773506	start: 99	stop: 321
																				-		-		-		noncoding	score: -0.18697833502179	start: 315	stop: 372
																				-		-		-		noncoding	score: -0.0823858656119448	start: 0	stop: 81
																				-		-		-		noncoding	score: -0.372304525946421	start: 45	stop: 60
																				-		-		-		noncoding	score: -0.0827812062191503	start: 132	stop: 525
																				-		-		-		noncoding	score: -0.0268117571608187	start: 108	stop: 264
																				-		-		-		noncoding	score: -0.083685679340977	start: 138	stop: 297
																				-		-		-		noncoding	score: -0.175193984013695	start: 120	stop: 306
																				-		-		-		noncoding	score: -0.117613318701947	start: 54	stop: 246
																				-		-		-		noncoding	score: -0.165360178045708	start: 36	stop: 357
																				-		-		-		noncoding	score: -0.0594674529541121	start: 318	stop: 849
																				-		-		-		noncoding	score: -0.180780677308111	start: 0	stop: 384
																				-		-		-		noncoding	score: -0.167204714280659	start: 0	stop: 225
																				-		-		-		noncoding	score: -0.0399865131391389	start: 102	stop: 189
																				-		-		-		noncoding	score: -0.1276108035494	start: 393	stop: 486
																				-		-		-		noncoding	score: -0.0935853537253128	start: 105	stop: 318
																				-		-		-		noncoding	score: -0.00930309723662455	start: 3	stop: 630
																				-		-		-		noncoding	score: -0.116989472114438	start: 105	stop: 342
																				-		-		-		noncoding	score: -0.0469484149001171	start: 0	stop: 174
																				-		-		-		noncoding	score: -0.645278630803297	start: 0	stop: 0
																				-		-		-		noncoding	score: -0.122477380979749	start: 963	stop: 987
																				-		-		-		noncoding	score: -0.112698015733513	start: 0	stop: 69
																				-		-		-		noncoding	score: -0.0936715093885786	start: 243	stop: 510
																				-		-		-		noncoding	score: -0.278383760717242	start: 0	stop: 54
																				-		-		-		noncoding	score: -0.0870013812494064	start: 195	stop: 210
																				-		-		-		noncoding	score: -0.599114618290866	start: 0	stop: 0
																				-		-		-		noncoding	score: -0.201084656401712	start: 0	stop: 72
																				-		-		-		noncoding	score: -0.111586814775577	start: 48	stop: 87
																				-		-		-		noncoding	score: -0.365254815372024	start: 0	stop: 240
																				-		-		-		noncoding	score: -0.0127002169730558	start: 114	stop: 255
																				-		-		-		noncoding	score: -0.0164593623445332	start: 54	stop: 345
																				-		-		-		noncoding	score: -0.0179501710110376	start: 18	stop: 156
																				-		-		-		noncoding	score: -0.0601941807578163	start: 159	stop: 351
																				-		-		-		noncoding	score: -0.0478406262374854	start: 0	stop: 120
																				-		-		-		noncoding	score: -0.480171119234594	start: 435	stop: 447
																				-		-		-		noncoding	score: -0.664984614587374	start: 0	stop: 120
																				-		-		-		noncoding	score: -0.155225663427013	start: 0	stop: 129
																				-		-		-		noncoding	score: -0.014029191775611	start: 96	stop: 369
																				-		-		-		noncoding	score: -0.303439554619443	start: 0	stop: 150
																				-		-		-		noncoding	score: -0.100503801776862	start: 0	stop: 672
																				-		-		-		noncoding	score: -0.212001782263548	start: 0	stop: 294
																				-		-		-		noncoding	score: -0.249328168645123	start: 0	stop: 114
																				-		-		-		noncoding	score: -0.018409865096817	start: 0	stop: 93
																				-		-		-		noncoding	score: -0.168680512657402	start: 0	stop: 177
																				-		-		-		noncoding	score: -0.00640568720830963	start: 177	stop: 252
																				-		-		-		noncoding	score: -0.240829003557883	start: 0	stop: 48
																				-		-		-		noncoding	score: -0.279787405221463	start: 0	stop: 90
																				-		-		-		noncoding	score: -0.27116240698603	start: 0	stop: 396
																				-		-		-		noncoding	score: -0.0311576904504404	start: 57	stop: 129
																				-		-		-		noncoding	score: -0.0455428177961337	start: 729	stop: 834
																				-		-		-		noncoding	score: -0.472534477394102	start: 0	stop: 84
																				-		-		-		noncoding	score: -0.0763030448183874	start: 60	stop: 111
																				-		-		-		noncoding	score: -0.1036746838938	start: 219	stop: 354
																				-		-		-		noncoding	score: -0.5155666941485	start: 30	stop: 63
																				-		-		-		noncoding	score: -0.111601686324103	start: 4014	stop: 4614
																				-		-		-		noncoding	score: -0.163453963992026	start: 255	stop: 459
																				-		-		-		noncoding	score: -0.0310867396377286	start: 696	stop: 726
																				-		-		-		noncoding	score: -0.099403629542029	start: 42	stop: 453
																				-		-		-		noncoding	score: -0.89777845661391	start: 0	stop: 0
																				-		-		-		noncoding	score: -0.172772641136339	start: 0	stop: 126
																				-		-		-		noncoding	score: -0.166314779609493	start: 1695	stop: 2844
																				-		-		-		noncoding	score: -0.00297771198533579	start: 606	stop: 771
																				-		-		-		noncoding	score: -0.0758277955108284	start: 63	stop: 204
																				-		-		-		noncoding	score: -0.000765435416780812	start: 969	stop: 1035
																				-		-		-		noncoding	score: -0.0357618391591086	start: 0	stop: 153
																				-		-		-		noncoding	score: -0.258874221199574	start: 0	stop: 348
																				-		-		-		noncoding	score: -0.179219081159067	start: 258	stop: 291
																				-		-		-		noncoding	score: -0.157366931736035	start: 0	stop: 165
																				-		-		-		noncoding	score: -0.102880858504087	start: 438	stop: 663
																				-		-		-		noncoding	score: -0.205445580564322	start: 0	stop: 186
																				-		-		-		noncoding	score: -0.076320935300518	start: 60	stop: 222
																				-		-		-		noncoding	score: -0.346601508635727	start: 0	stop: 90
																				-		-		-		noncoding	score: -0.0921668520607545	start: 0	stop: 243
																				-		-		-		noncoding	score: -0.962727430153975	start: 207	stop: 231
																				-		-		-		noncoding	score: -0.126775304318238	start: 231	stop: 414
																				-		-		-		noncoding	score: -0.0132435637076288	start: 45	stop: 207
																				-		-		-		noncoding	score: -0.15045736108043	start: 0	stop: 222
																				-		-		-		noncoding	score: -0.184712950039062	start: 87	stop: 174
																				-		-		-		noncoding	score: -0.0338218634963273	start: 108	stop: 354
																				-		-		-		noncoding	score: -0.46623903173429	start: 0	stop: 0
																				-		-		-		noncoding	score: -0.411612553002922	start: 0	stop: 0
																				-		-		-		noncoding	score: -0.161264654144327	start: 99	stop: 456
																				-		-		-		noncoding	score: -0.115993578905335	start: 57	stop: 90
																				-		-		-		noncoding	score: -0.201721120425738	start: 669	stop: 861
																				-		-		-		noncoding	score: -0.217678857816933	start: 681	stop: 693
																				-		-		-		noncoding	score: -0.139169022401068	start: 606	stop: 870
																				-		-		-		noncoding	score: -0.00373172016635165	start: 1074	stop: 1200
																				-		-		-		noncoding	score: -0.369050332403597	start: 222	stop: 228
																				-		-		-		noncoding	score: -0.0102242603555778	start: 21	stop: 129
																				-		-		-		noncoding	score: -0.584800089607455	start: 0	stop: 0
																				-		-		-		noncoding	score: -0.324708702229006	start: 105	stop: 381
																				-		-		-		noncoding	score: -0.0557178339792356	start: 99	stop: 165
																				-		-		-		noncoding	score: -0.0718029688870816	start: 354	stop: 378
																				-		-		-		noncoding	score: -0.0200443545348556	start: 1281	stop: 1449
																				-		-		-		noncoding	score: -0.173680072730543	start: 165	stop: 408
																				-		-		-		noncoding	score: -0.3451577895048	start: 102	stop: 147
																				-		-		-		noncoding	score: -0.301002038274062	start: 0	stop: 162
																				-		-		-		noncoding	score: -0.142695089859195	start: 669	stop: 690
																				-		-		-		noncoding	score: -0.0441257327476885	start: 660	stop: 810
																				-		-		-		noncoding	score: -0.0517496946100504	start: 132	stop: 372
																				-		-		-		noncoding	score: -0.49678727382582	start: 0	stop: 150
																				-		-		-		noncoding	score: -0.0276181944707961	start: 78	stop: 189
																				-		-		-		noncoding	score: -0.572976687420771	start: 0	stop: 99
																				-		-		-		noncoding	score: -0.504622104177352	start: 0	stop: 222
																				-		-		-		noncoding	score: -0.0960782577543845	start: 1041	stop: 1401
																				-		-		-		noncoding	score: -0.0750751997272811	start: 0	stop: 33
																				-		-		-		noncoding	score: -0.213625697160209	start: 1215	stop: 1290
																				-		-		-		noncoding	score: -0.0105470570459075	start: 675	stop: 882
																				-		-		-		noncoding	score: -0.281190326993914	start: 678	stop: 726
																				-		-		-		noncoding	score: -0.240642753463564	start: 57	stop: 720
																				-		-		-		noncoding	score: -0.44054453032259	start: 0	stop: 0
																				-		-		-		noncoding	score: -0.0188012096852159	start: 96	stop: 237
																				-		-		-		noncoding	score: -0.0660139510393377	start: 762	stop: 1206
																				-		-		-		noncoding	score: -0.0912958777977417	start: 1020	stop: 1410
																				-		-		-		noncoding	score: -0.214492964112939	start: 0	stop: 138
